# Supplementary material for: Mapping Anopheles stephensi midgut proteome using high-resolution mass spectrometry
Source: Data Brief. 2018 Feb 21;17:1295–303. doi: 10.1016/j.dib.2018.02.028 (PMC5966514; doi:10.1016/j.dib.2018.02.028)
Supplement: Supplementary Table S1 — Supplementary material [file mmc2.xlsx]

## Sheet: Proteins
Supplementary Table S1 List of proteins identified in the midgut tissue of female An. stephensi.
An. stephensi Indian strain ID	Description	Sum PEP Score	Coverage	# Peptides	# PSMs	# Unique Peptides	# Protein Groups	# AAs	MW [kDa]	calc. pI	Score Sequest HT	# Peptides Sequest HT	Score Mascot	# Peptides Mascot
ASTEI00001-PA	scaffold_00001:455:1419:-1	55.6641	59.447	8	36	8	1	217	23.217	9.6	50.3537	8	621.626	8
ASTEI00002-PA	scaffold_00001:3059:7255:1	28.2702	4.14847	5	24	5	1	1374	153.576	6.04	30.9812	5	400.09	5
ASTEI00003-PA	scaffold_00001:7743:8263:-1	44.8403	44.6667	5	36	5	1	150	17.308	9.09	55.7617	5	704.2	5
ASTEI00005-PA	scaffold_00001:10127:11518:-1	189.975	45.5724	22	172	20	1	463	52.153	7.47	268.895	22	2726.77	22
ASTEI00008-PA	scaffold_00001:16369:17623:1	29.9141	29.3103	5	73	5	1	174	19.088	6.33	82.9164	5	1161.71	5
ASTEI00014-PA	scaffold_00001:165089:166562:-1	40.7655	21.4612	9	28	9	1	438	47.091	4.42	37.7743	9	537.506	9
ASTEI00017-PA	scaffold_00001:190337:190853:1	15.5964	26.1905	3	8	3	1	126	14.814	9.28	11.0864	3	184.854	3
ASTEI00018-PA	scaffold_00001:190981:192842:-1	20.9862	7.89474	3	5	3	1	570	63.862	8.81	7.96944	3	175.404	2
ASTEI00019-PA	scaffold_00001:193748:200365:1	32.7827	5.66836	4	8	4	1	1182	130.861	5.27	15.545	4	181.879	4
ASTEI00020-PA	scaffold_00001:194894:196670:-1	14.9126	6.67838	4	8	4	1	569	64.159	5.06	7.15144	4	130.891	4
ASTEI00021-PA	scaffold_00001:200729:200956:-1	8.68067	25.3333	2	6	2	1	75	9.059	10.05	8.2055	2	94.6078	2
ASTEI00022-PA	scaffold_00001:201337:202701:1	41.5642	17.8404	6	20	6	1	426	47.238	6.6	26.6132	6	321.809	6
ASTEI00029-PA	scaffold_00001:381315:382810:-1	5.19185	3.88769	2	10	1	1	463	51.79	5.69	6.58027	1	114.861	2
ASTEI00032-PA	scaffold_00001:409925:411557:1	47.7144	16.1663	7	30	7	1	433	48.108	10.04	40.3343	7	537.168	7
ASTEI00033-PA	scaffold_00001:411674:414799:-1	319.077	41.1143	30	237	30	1	1041	112.852	5.52	403.734	30	4230.25	29
ASTEI00034-PA	scaffold_00001:416167:417241:-1	16.8626	9.1954	2	10	2	1	261	29.785	6.04	21.9213	2	209.21	2
ASTEI00035-PA	scaffold_00001:419783:423403:1	11.9218	10.6557	2	4	2	1	244	27.05	5.24	6.35157	2	100.642	2
ASTEI00037-PA	scaffold_00001:455656:456678:1	49.616	25.6757	4	59	4	1	222	24.423	6.76	147.223	4	1281	4
ASTEI00038-PA	scaffold_00001:514799:536833:1	11.985	3.8688	3	9	3	1	1189	126.606	6.93	12.8278	2	104.97	3
ASTEI00039-PA	scaffold_00001:546365:555246:1	30.611	17.1429	3	14	3	1	280	31.549	6.18	30.2497	3	314.976	3
ASTEI00042-PA	scaffold_00001:597574:608340:1	329.62	22.2678	55	155	54	1	2681	292.325	4.96	233.762	53	3077.26	54
ASTEI00046-PA	scaffold_00001:630571:633930:1	255.678	45.3488	27	222	27	1	774	87.154	6.67	300.476	25	4329.37	27
ASTEI00047-PA	scaffold_00001:634700:635901:-1	110.261	65.8031	12	161	12	1	193	22.523	5.26	265.497	12	2771.15	11
ASTEI00048-PA	scaffold_00001:636332:645261:1	41.3839	3.78465	6	31	6	1	1876	209.663	7.05	48.8382	6	692.961	6
ASTEI00049-PA	scaffold_00001:647009:647899:-1	137.519	67.7778	11	147	6	1	180	20.58	7.03	231.76	11	2739.72	11
ASTEI00052-PA	scaffold_00001:742054:757954:1	3.53249	1.22642	2	4	2	1	1060	117.928	6.01	1.66197	2	41.9145	2
ASTEI00054-PA	scaffold_00001:764828:768796:-1	65.8455	19.0909	10	43	10	1	660	74.384	9.28	55.0917	10	768.283	10
ASTEI00055-PA	scaffold_00001:771212:772921:1	12.1308	4.23077	1	4	1	1	520	55.568	9.39	8.92079	1	155.24	1
ASTEI00056-PA	scaffold_00001:775625:806695:1	1.74788	0.861394	1	1	1	1	1277	142.129	9.26	0	1
ASTEI00057-PA	scaffold_00001:811833:813540:1	9.60483	5.25253	3	6	3	1	495	57.143	5.44	5.46791	3	53.0546	3
ASTEI00058-PA	scaffold_00001:814416:816502:1	12.8	4.5584	2	4	2	1	351	39.021	6.54	8.21889	2	82.4	2
ASTEI00059-PA	scaffold_00001:820156:820792:-1	109.843	54.8673	12	194	12	1	113	13.258	11.24	212.667	11	2224.56	12
ASTEI00060-PA	scaffold_00001:821560:826451:1	242.366	15.0187	24	537	24	1	1072	120.737	9.72	894.013	24	10297.1	24
ASTEI00065-PA	scaffold_00001:1075391:1083210:1	5.47651	9.77444	1	2	1	1	133	15.511	8.97	2.68855	1	57.67	1
ASTEI00066-PA	scaffold_00001:1098966:1119559:1	6.80632	1.15556	1	2	1	1	1125	121.751	6	2.26463	1	65.81	1
ASTEI00067-PA	scaffold_00001:1130825:1138319:-1	80.4796	59.204	12	115	12	1	201	21.629	6.67	183.452	12	2444.44	12
ASTEI00072-PA	scaffold_00001:1260693:1264844:-1	60.3028	24.7191	6	30	6	1	445	48.787	9.01	55.2198	6	579.754	6
ASTEI00075-PA	scaffold_00001:1280147:1282355:1	56.3235	16.2824	10	35	10	1	694	76.799	8.21	44.3822	10	620.4	9
ASTEI00079-PA	scaffold_00001:1295774:1302076:-1	0.744245	1.2	1	1	1	1	1000	107.771	8.22	0	1
ASTEI00080-PA	scaffold_00001:1302773:1311077:1	24.9304	4.86188	3	6	3	1	905	105.015	6.67	10.3709	3	251.803	3
ASTEI00083-PA	scaffold_00001:1315493:1315961:-1	96.9831	45.8647	9	49	9	1	133	14.648	9.31	73.6993	9	813.82	9
ASTEI00089-PA	scaffold_00001:1326432:1327226:-1	0.645315	10.4603	1	1	1	1	239	26.611	4.45			0	1
ASTEI00091-PA	scaffold_00001:1328857:1329625:1	20.4303	23.8994	3	23	3	1	159	18.015	7.8	46.5921	2	384.003	3
ASTEI00092-PA	scaffold_00001:1396327:1405696:1	6.47199	3.91061	2	5	2	1	537	55.55	7.99	5.51549	2	99.08	1
ASTEI00095-PA	scaffold_00001:1422808:1429094:-1	19.1588	14.841	3	30	3	1	283	31.152	7.3	26.6258	3	323.45	3
ASTEI00096-PA	scaffold_00001:1433446:1437883:1	12.9479	5.83942	2	6	2	1	411	45.72	4.87	8.06113	2	125.356	2
ASTEI00097-PA	scaffold_00001:1438685:1439381:-1	3.17535	3.90244	1	1	1	1	205	22.705	9.39			47.98	1
ASTEI00099-PA	scaffold_00001:1457699:1471582:1	54.9516	4.45753	12	34	12	1	3567	376.336	5.66	31.814	10	469.901	12
ASTEI00100-PA	scaffold_00001:1474075:1488563:-1	2.20055	1.59299	3	3	3	1	2511	266.917	8.72	0	1	29.18	2
ASTEI00101-PA	scaffold_00001:1494149:1495732:1	0.340464	4.21546	1	1	1	1	427	46.198	7.31	0	1
ASTEI00103-PA	scaffold_00001:1518467:1523080:-1	2.16165	2.2827	1	4	1	1	1139	119.995	7.02	0	1	0	1
ASTEI00107-PA	scaffold_00001:1652538:1668637:1	5.78861	0.586396	1	2	1	1	2558	268.019	6.77	3.43284	1	45.75	1
ASTEI00109-PA	scaffold_00001:1686087:1687584:1	29.9283	10.3982	3	8	3	1	452	52.089	7.94	16.6026	3	153.993	3
ASTEI00111-PA	scaffold_00001:1689348:1690814:1	0.467373	4.26966	1	1	1	1	445	50.136	6.15	0	1
ASTEI00112-PA	scaffold_00001:1696363:1697961:-1	52.7713	18.985	9	30	9	1	532	60.225	6.29	40.903	9	433.891	9
ASTEI00113-PA	scaffold_00001:1711671:1716093:1	24.8782	8.32282	5	10	5	1	793	90.339	6.38	13.5091	5	102.864	5
ASTEI00114-PA	scaffold_00001:1717659:1719625:-1	151.013	33.4448	22	150	22	1	598	67.48	9.03	201.699	22	2616.57	22
ASTEI00117-PA	scaffold_00001:1724176:1727949:-1	47.3229	4.46429	4	13	4	1	1232	133.728	4.93	30.5973	4	307.45	4
ASTEI00118-PA	scaffold_00001:1729059:1730458:1	8.64111	4.02844	1	2	1	1	422	46.573	9.42	3.57374	1	81.96	1
ASTEI00119-PA	scaffold_00001:1730887:1731798:1	21.602	20.339	2	14	2	1	118	13.162	7.44	18.9301	2	364.844	2
ASTEI00120-PA	scaffold_00001:1742481:1746320:1	169.173	12.6786	11	317	9	1	560	59.93	8.46	631.081	11	8336.62	11
ASTEI00121-PA	scaffold_00001:1754009:1786637:1	844.59	77.6386	73	2042	72	1	559	64.428	4.83	3023.13	71	43347.6	73
ASTEI00124-PA	scaffold_00001:1798654:1799232:-1	8.00023	10.9375	2	4	2	1	192	21.621	8.28	4.5485	2	86.022	2
ASTEI00125-PA	scaffold_00001:1800561:1803629:1	99.3653	22.2798	14	46	14	1	772	87.43	6.8	63.743	14	943.958	14
ASTEI00126-PA	scaffold_00001:1804358:1805266:-1	5.7018	4.63576	1	2	1	1	302	33.373	9.76	2.40325	1	64.89	1
ASTEI00127-PA	scaffold_00001:1806961:1808746:1	44.5029	11.2281	6	22	6	1	570	63.361	7.8	30.8641	6	350.782	6
ASTEI00128-PA	scaffold_00001:1809817:1810933:-1	173.978	65.4378	21	486	21	1	217	25.24	11.5	571.819	21	6288.69	21
ASTEI00129-PA	scaffold_00001:1965427:1972057:1	5.14104	2.24138	1	2	1	1	580	67.637	9.2	3.1981	1	45.1	1
ASTEI00132-PA	scaffold_00001:2027545:2029060:-1	71.7484	24.3767	8	32	8	1	361	41.217	8.53	59.1922	8	649.356	8
ASTEI00137-PA	scaffold_00001:2046261:2047271:-1	3.54699	2.67857	1	4	1	1	336	38.271	7.55	1.6683	1	80.56	1
ASTEI00138-PA	scaffold_00001:2047534:2049900:-1	36.5423	12.9787	5	11	5	1	470	53.216	5.71	17.3285	4	104.292	5
ASTEI00139-PA	scaffold_00001:2051380:2052154:1	154.128	55.5556	11	289	11	1	234	25.763	6.84	444.256	11	5891	11
ASTEI00140-PA	scaffold_00001:2052786:2059228:-1	3.53725	2.30392	3	7	3	1	2040	224.72	6.87	7.06275	2	35.8246	3
ASTEI00143-PA	scaffold_00001:2071733:2072367:-1	131.757	75.8621	14	219	14	1	116	13.32	9.52	294.69	12	5365.55	14
ASTEI00150-PA	scaffold_00001:2274135:2284516:-1	441.361	21.9174	64	270	64	1	3317	365.984	7.91	386.384	63	5164.41	64
ASTEI00152-PA	scaffold_00001:2408242:2408804:1	56.3133	45.2555	7	70	7	1	137	15.358	7.74	119.735	7	1855.27	7
ASTEI00154-PA	scaffold_00001:2411513:2414339:1	224.242	30.1176	23	345	22	1	850	96.877	8.27	497.449	23	6581.99	23
ASTEI00156-PA	scaffold_00001:2424481:2425512:-1	0.744486	3.125	1	2	1	1	288	32.843	9.58	0	1	23.75	1
ASTEI00161-PA	scaffold_00001:2452001:2453162:-1	6.41953	3.80117	1	6	1	1	342	38.962	9.66	7.89051	1	117.23	1
ASTEI00162-PA	scaffold_00001:2454181:2457705:1	144.402	21.0526	18	90	18	1	912	105.04	8.03	155	18	1730.81	18
ASTEI00164-PA	scaffold_00001:2461189:2464991:1	23.4206	5.28559	3	8	3	1	1173	128.819	4.91	16.8522	3	218.53	3
ASTEI00170-PA	scaffold_00001:2530804:2537570:1	6.59786	3.68947	3	5	2	1	1301	148.36	6.15	1.74921	2	37.1021	3
ASTEI00172-PA	scaffold_00001:2539567:2541714:1	12.0179	3.4965	2	6	2	1	715	77.849	7.88	5.81764	2	90.51	2
ASTEI00179-PA	scaffold_00001:2782961:2788022:1	11.0643	2.84605	2	6	2	1	773	89.626	8.63	5.21042	2	124.02	2
ASTEI00180-PA	scaffold_00001:2794577:2795132:-1	5.07306	12.5	2	5	2	1	144	17.03	8.59	4.35675	2	78.7738	1
ASTEI00181-PA	scaffold_00001:2795653:2799002:1	0.714893	3.14721	1	1	1	1	985	111.052	9.09	0	1
ASTEI00184-PA	scaffold_00001:2810156:2810878:-1	13.379	14.6789	2	6	2	1	218	25.004	5.17	2.50863	1	127.77	2
ASTEI00185-PA	scaffold_00001:2811378:2813340:1	521.326	66.8874	50	1799	50	1	453	51.306	11.24	2534.98	46	32222.5	50
ASTEI00187-PA	scaffold_00001:2815335:2816253:-1	16.2455	5.30035	1	14	1	1	283	29.821	7.62	19.8523	1	270.55	1
ASTEI00194-PA	scaffold_00001:2961680:2963032:1	14.3762	19.174	4	9	4	1	339	38.009	6.18	7.4635	3	82.1391	4
ASTEI00197-PA	scaffold_00001:3146382:3151933:1	38.7946	8.02775	7	24	7	1	1009	110.84	6.73	34.0426	7	505.25	7
ASTEI00198-PA	scaffold_00001:3177897:3178849:1	14.2254	16.3934	3	14	3	1	183	20.106	8.81	13.6972	3	209.426	3
ASTEI00199-PA	scaffold_00001:3179479:3180151:-1	63.1772	45.7711	7	41	7	1	201	22.953	8.6	56.392	7	647.744	7
ASTEI00200-PA	scaffold_00001:3202419:3216314:1	0.691436	0.380771	1	1	1	1	4202	441.044	7.47	0	1
ASTEI00210-PA	scaffold_00001:3488892:3490594:-1	29.0587	12.1622	7	26	7	1	518	59.455	8.88	22.4879	7	314.972	7
ASTEI00212-PA	scaffold_00001:3534109:3544520:-1	43.7707	10.0186	7	22	7	1	1078	122.759	4.61	34.1159	7	297.491	7
ASTEI00215-PA	scaffold_00001:3562876:3563466:1	35.5997	29.0816	4	23	4	1	196	21.885	9.69	29.9224	4	367.939	4
ASTEI00217-PA	scaffold_00001:3583377:3585123:-1	36.5444	13.3188	4	26	4	1	458	49.185	8.25	44.2444	4	396.581	4
ASTEI00218-PA	scaffold_00001:3588281:3590470:1	1.53106	1.09739	1	2	1	1	729	79.881	7.91	1.30208	1	0	1
ASTEI00219-PA	scaffold_00001:3591106:3594176:-1	25.2114	5.67595	5	10	5	1	969	110.2	8.16	14.5463	5	159.054	5
ASTEI00220-PA	scaffold_00001:3594403:3595235:1	14.4022	11.2403	2	12	2	1	258	28.727	5.19	21.4057	2	373.521	2
ASTEI00221-PA	scaffold_00001:3596026:3596848:-1	50.6245	50.4274	6	34	6	1	117	13.229	4.98	48.9919	6	694.372	6
ASTEI00222-PA	scaffold_00001:3598467:3601165:1	884.385	92.1824	52	3261	52	1	614	68.137	5.39	4774.55	52	61580.9	52
ASTEI00224-PA	scaffold_00001:3611454:3619763:-1	13.8158	5.94595	2	8	2	1	370	41.589	5.07	14.1776	2	175.39	2
ASTEI00225-PA	scaffold_00001:3623122:3624556:-1	0.558462	2.61283	1	2	1	1	421	48.422	8.59	0	1	0	1
ASTEI00228-PA	scaffold_00001:3629443:3632943:1	7.4836	1.72872	1	2	1	1	752	85.232	6.65	3.31469	1	75.14	1
ASTEI00230-PA	scaffold_00001:3728161:3729458:-1	3.79263	2.75229	1	2	1	1	327	37.664	6.99	1.94493	1	48.55	1
ASTEI00231-PA	scaffold_00001:3730719:3733145:-1	232.981	53.2374	17	414	17	1	417	46.259	9.1	692.782	17	8803.38	17
ASTEI00232-PA	scaffold_00001:3748973:3749932:1	62.6854	43.1973	10	39	10	1	294	31.792	6.68	50.3783	10	663.328	9
ASTEI00233-PA	scaffold_00001:3752833:3769391:-1	20.084	1.6145	4	16	4	1	3035	339.296	6.95	20.1965	4	328.615	4
ASTEI00234-PA	scaffold_00001:3777968:3779446:1	22.557	8.84354	3	10	3	1	441	49.238	6.06	13.7595	3	110.398	3
ASTEI00235-PA	scaffold_00001:3781103:3793618:-1	12.8528	2.57028	2	5	2	1	1245	138.043	7.3	9.17088	2	142.339	1
ASTEI00236-PA	scaffold_00001:3795375:3799154:-1	1.33634	1.9857	2	3	2	1	1259	141.81	7.46	0	1	0	1
ASTEI00237-PA	scaffold_00001:3800047:3800567:1	21.7835	27.8351	3	6	3	1	97	11.176	9.36	12.292	3	127.909	3
ASTEI00238-PA	scaffold_00001:3800830:3802248:-1	40.4522	20.9932	7	18	7	1	443	49.979	6.73	25.7213	7	360.049	7
ASTEI00239-PA	scaffold_00001:3803113:3803642:1	1.50948	3.8961	1	2	1	1	154	16.735	7.44	1.95115	1	38.77	1
ASTEI00240-PA	scaffold_00001:3803791:3804296:-1	53.1384	48.9051	5	64	5	1	137	15.122	7.91	86.4469	5	1146.51	5
ASTEI00241-PA	scaffold_00001:3806170:3813407:-1	81.3233	18.128	12	54	12	1	844	94.488	6.71	76.134	12	1010.33	11
ASTEI00242-PA	scaffold_00001:3814720:3815934:1	3.06436	3.9604	2	4	2	1	404	45.747	7.72	2.33875	2	29.72	2
ASTEI00243-PA	scaffold_00001:3816390:3818106:-1	8.16791	5.90406	2	4	2	1	542	58.552	8.97	5.43174	2	87.9862	2
ASTEI00248-PA	scaffold_00001:3936031:3937436:1	0.650528	1.5873	1	2	1	1	441	46.99	8.62	0	1	0	1
ASTEI00250-PA	scaffold_00001:3950402:3959857:1	133.722	42.4497	18	86	18	1	596	65.19	6.8	114.552	18	1613.51	18
ASTEI00251-PA	scaffold_00001:3961436:3963238:-1	2.8059	6.44444	2	2	2	1	450	50.978	6.01	0	1	0	1
ASTEI00253-PA	scaffold_00001:3968811:3973218:1	31.6571	16.9014	5	13	5	1	568	63.779	6.93	20.2441	5	266.727	4
ASTEI00254-PA	scaffold_00001:3979231:3982564:1	1.05046	3.90492	1	1	1	1	589	64.489	7.46			0	1
ASTEI00255-PA	scaffold_00001:3983348:3984139:-1	53.0245	41.8919	7	59	7	1	148	17.073	5.22	71.5739	7	1106.9	7
ASTEI00258-PA	scaffold_00001:3992878:3998010:-1	61.3881	8.159	9	19	9	1	1434	151.685	5.74	36.403	8	409.495	9
ASTEI00264-PA	scaffold_00001:4214147:4215362:-1	68.9672	39.6667	10	44	4	1	300	34.548	6.32	56.9514	10	598.458	10
ASTEI00265-PA	scaffold_00001:4241833:4242246:1	17.3033	20.7207	1	8	1	1	111	12.817	7.59	22.6968	1	97.51	1
ASTEI00266-PA	scaffold_00001:4242644:4245473:-1	1.52346	1.76282	1	2	1	1	624	69.809	6.64	2.109	1	0	1
ASTEI00268-PA	scaffold_00001:4295625:4298591:1	0.486516	1.21457	1	1	1	1	988	112.108	7.08	2.53842	1
ASTEI00269-PA	scaffold_00001:4307897:4309188:1	71.1937	49.6403	11	38	11	1	278	30.45	5.66	51.2331	11	607.072	11
ASTEI00270-PA	scaffold_00001:4309397:4310822:1	0.588549	4.20354	1	1	1	1	452	51.415	7.37			0	1
ASTEI00272-PA	scaffold_00001:4318347:4319333:1	0.513286	2.94118	1	1	1	1	272	29.404	9.47	0	1
ASTEI00273-PA	scaffold_00001:4319447:4320652:-1	3.50473	2.22222	1	2	1	1	360	40.251	7.21	1.85036	1	34.84	1
ASTEI00274-PA	scaffold_00001:4321864:4322752:-1	84.1505	52.0408	10	64	10	1	196	21.488	7.99	77.565	10	999.355	10
ASTEI00275-PA	scaffold_00001:4337604:4337939:1	14.7095	24.3243	4	30	4	1	111	12.402	5.27	18.5283	3	426.425	4
ASTEI00276-PA	scaffold_00001:4341121:4345426:-1	1.50434	3.51682	2	2	2	1	1308	146.097	5.43	0	2
ASTEI00277-PA	scaffold_00001:4346492:4347793:-1	102.812	30	14	152	12	1	400	45.764	6.02	237.851	14	2756.41	13
ASTEI00278-PA	scaffold_00001:4348691:4349971:1	39.2746	21.6028	5	26	5	1	287	32.682	8.19	38.7237	5	437.911	5
ASTEI00282-PA	scaffold_00001:4359104:4359328:1	3.44928	12.1622	1	2	1	1	74	7.905	10.29	1.66326	1	24.91	1
ASTEI00283-PA	scaffold_00001:4390055:4391583:-1	41.0235	14.0496	6	20	6	1	484	57.148	5.45	31.2352	6	472.315	6
ASTEI00284-PA	scaffold_00001:4392017:4400968:1	8.545	1.13074	1	2	1	1	1415	154.878	7.55	2.78505	1	73.92	1
ASTEI00286-PA	scaffold_00001:4417761:4419348:1	29.7583	22.2222	5	18	5	1	234	26.727	9.13	24.1429	5	444.863	5
ASTEI00288-PA	scaffold_00001:4462422:4465595:1	13.3732	2.92793	2	12	1	1	888	98.875	8.03	15.3183	2	203.078	2
ASTEI00289-PA	scaffold_00001:4467633:4475850:1	417.364	34.673	40	428	40	1	1269	142.181	5.64	646.474	40	9120.94	40
ASTEI00292-PA	scaffold_00001:4544900:4547795:1	118.226	26.6667	13	168	13	1	570	62.418	9.86	276.055	13	4208.8	12
ASTEI00294-PA	scaffold_00001:4625214:4639184:1	0.541967	3.45679	1	1	1	1	405	45.701	9.6			0	1
ASTEI00297-PA	scaffold_00001:4682478:4683342:-1	50.7082	20.7792	6	78	6	1	231	25.813	9.98	96.5695	6	1534.74	6
ASTEI00299-PA	scaffold_00001:4687454:4692202:1	41.4782	9.71541	7	18	7	1	1019	116.237	7.59	23.6051	7	294.152	7
ASTEI00300-PA	scaffold_00001:4692601:4696039:1	75.8483	12.2449	9	25	9	1	833	95.239	6.92	39.7609	8	496.051	9
ASTEI00301-PA	scaffold_00001:4696227:4696946:-1	42.6177	56.9038	7	27	7	1	239	27.887	4.3	35.4827	7	543.842	6
ASTEI00302-PA	scaffold_00001:4697218:4699386:1	13.184	4.70756	2	4	2	1	701	76.86	5.64	6.16286	2	126.31	2
ASTEI00306-PA	scaffold_00001:4957911:4966361:1	4.64359	1.05448	1	2	1	1	1138	126.061	6.16	2.38518	1	45.88	1
ASTEI00312-PA	scaffold_00001:5026697:5032023:-1	7.05889	1.07084	1	2	1	1	1214	133.399	8.68	2.32751	1	52.73	1
ASTEI00314-PA	scaffold_00001:5036475:5038090:-1	20.1845	6.40777	2	4	2	1	515	60.029	8.82	9.44083	2	129.305	2
ASTEI00315-PA	scaffold_00001:5043877:5045410:1	12.9123	5.93407	2	4	2	1	455	50.683	4.68	5.41389	2	95.7676	2
ASTEI00316-PA	scaffold_00001:5046603:5047774:1	63.8803	52.1739	11	108	11	1	253	27.627	5.27	108.762	10	1916.84	11
ASTEI00318-PA	scaffold_00001:5057232:5057792:-1	5.27745	7.40741	1	2	1	1	162	18.728	6.51	2.49949	1	55.39	1
ASTEI00319-PA	scaffold_00001:5058547:5059156:1	53.1299	39.4904	3	69	3	1	157	18.335	4.5	59.1201	3	1875.78	3
ASTEI00323-PA	scaffold_00001:5132589:5133789:-1	4.25712	3.8961	1	2	1	1	231	26.15	8.91	2.29288	1	56.68	1
ASTEI00330-PA	scaffold_00001:5216253:5218200:1	96.6746	34.8584	17	73	17	1	459	51.363	8.22	94.7718	16	1253.27	17
ASTEI00332-PA	scaffold_00001:5233777:5234434:1	29.0269	22.093	3	14	3	1	172	19.736	4.94	21.1613	3	256.457	3
ASTEI00336-PA	scaffold_00001:5330495:5332783:1	26.3405	5.90551	2	4	2	1	762	80.977	7.01	11.0113	2	145.486	2
ASTEI00337-PA	scaffold_00001:5333086:5333951:-1	112.598	53.4188	11	131	11	1	234	25.791	5.9	222.555	11	2863.76	11
ASTEI00339-PA	scaffold_00001:5335804:5337000:-1	20.1429	16.8342	4	12	4	1	398	44.016	7.3	14.3993	4	199.757	4
ASTEI00340-PA	scaffold_00001:5337347:5337983:-1	32.9222	32.7273	6	18	6	1	165	19.35	9.77	26.6689	6	191.803	6
ASTEI00345-PA	scaffold_00001:5419164:5420298:-1	38.4445	18.6441	5	24	5	1	354	37.458	6.3	41.7502	5	572.432	5
ASTEI00346-PA	scaffold_00001:5420944:5423979:1	0.839531	0.771775	1	1	1	1	907	103.992	6.86			0	1
ASTEI00351-PA	scaffold_00001:5714355:5717508:1	0.451611	7.36434	1	1	1	1	516	57.825	5.35	0	1
ASTEI00352-PA	scaffold_00001:5807945:5809444:1	28.3571	15.1786	6	18	5	1	448	51.365	5.71	18.1878	6	329.893	6
ASTEI00353-PA	scaffold_00001:5845071:5860676:1	1.76615	0.652073	2	4	2	1	4294	495.161	6.4	0	1	0	1
ASTEI00354-PA	scaffold_00001:5862203:5864827:1	2.1303	2.55864	1	2	1	1	469	50.204	5.91	2.1011	1	0	1
ASTEI00362-PA	scaffold_00001:5881541:5882474:1	0.605548	16.1049	1	1	1	1	267	30.118	5.05	0	1
ASTEI00363-PA	scaffold_00001:5890050:5894294:1	2.08848	1.83876	3	3	3	1	1414	149.407	8.62	0	2	0	1
ASTEI00364-PA	scaffold_00001:5894698:5897388:-1	19.2193	4.80094	3	8	3	1	854	97.757	7.2	11.6875	3	232.63	3
ASTEI00365-PA	scaffold_00001:5898621:5913003:1	384.951	17.8582	51	232	51	1	3371	385.896	6.39	336.34	51	4714.36	51
ASTEI00366-PA	scaffold_00001:5913087:5920642:1	206.136	27.9562	29	135	28	1	1370	154.748	6.39	188.509	29	2558.46	28
ASTEI00367-PA	scaffold_00001:5921447:5923100:1	29.0464	10.4255	5	23	5	1	470	54.066	5.96	24.2196	5	303.401	5
ASTEI00368-PA	scaffold_00001:5923693:5924939:-1	0.385103	1.52672	1	1	1	1	393	45.045	8.24			24.51	1
ASTEI00369-PA	scaffold_00001:5926929:5936336:1	34.3085	12.8378	4	11	4	1	444	50.364	7.8	21.5467	4	340.421	4
ASTEI00371-PA	scaffold_00001:5971389:5972616:-1	44.7238	21.0375	7	34	7	1	347	38.03	8.41	43.2419	7	696.934	7
ASTEI00372-PA	scaffold_00001:5973325:5974178:-1	125.983	44.1026	12	340	12	1	195	22.749	9	528.147	12	5987.4	12
ASTEI00373-PA	scaffold_00002:56504:59007:1	6.945	2.74314	1	2	1	1	401	44.894	5.44	2.18557	1	88.65	1
ASTEI00379-PA	scaffold_00002:134897:137066:1	161.536	67.5573	15	166	15	1	262	28.868	8.81	270.652	15	3353.85	15
ASTEI00382-PA	scaffold_00002:220083:221048:-1	8.96938	5.919	2	7	2	1	321	36.327	9.73	6.71185	1	169.138	2
ASTEI00383-PA	scaffold_00002:223086:224677:1	2.54046	7.22611	1	1	1	1	429	46.616	7.59	2.05616	1
ASTEI00384-PA	scaffold_00002:246734:250898:1	95.0068	22.1239	12	70	12	1	791	84.973	5.12	146.837	12	1527.1	12
ASTEI00385-PA	scaffold_00002:266775:275455:1	8.93592	1.00503	1	2	1	1	1393	152.102	6.71	3.97218	1	50.1	1
ASTEI00386-PA	scaffold_00002:278898:286879:1	52.1657	18.2986	8	30	8	1	623	70.094	7.56	41.7701	8	606.914	8
ASTEI00387-PA	scaffold_00002:296649:301782:1	18.9901	23.871	3	12	3	1	155	16.641	4.91	14.6573	3	224.74	3
ASTEI00388-PA	scaffold_00002:303787:305534:1	169.992	58.6517	22	136	22	1	445	49.631	8.53	210.566	22	2834.73	22
ASTEI00389-PA	scaffold_00002:306977:311862:-1	3.45235	1.39319	1	10	1	1	646	71.179	6	7.59748	1	80.83	1
ASTEI00390-PA	scaffold_00002:312369:314001:1	53.3514	17.433	6	19	6	1	522	58.311	7.03	31.6451	5	419.916	6
ASTEI00392-PA	scaffold_00002:348511:358749:1	1.21074	0.444115	1	2	1	1	1351	149.141	9.07	0	1	0	1
ASTEI00393-PA	scaffold_00002:361766:366961:-1	34.0944	7.67528	7	18	7	1	1355	147.6	5.95	20.5814	7	298.301	7
ASTEI00394-PA	scaffold_00002:370982:371818:1	25.1275	18.9873	5	62	3	1	237	26.53	6.68	75.7301	5	915.902	5
ASTEI00395-PA	scaffold_00002:373065:379240:-1	187.295	24.3516	18	144	18	1	694	76.197	6.48	222.814	18	2134.41	18
ASTEI00396-PA	scaffold_00002:391754:397306:-1	141.083	21.3058	19	109	18	1	873	96.978	5.64	162.591	19	2234.73	19
ASTEI00399-PA	scaffold_00002:455973:457246:1	8.7919	6.51629	2	4	2	1	399	47.173	8.75	3.56304	2	39.43	2
ASTEI00400-PA	scaffold_00002:458007:458357:-1	11.5669	19.8276	2	4	2	1	116	13.135	7.28	5.83936	2	78.12	2
ASTEI00401-PA	scaffold_00002:458860:461404:1	8.27531	3.55731	2	6	2	1	759	87.054	7.43	7.28816	2	44.3315	2
ASTEI00403-PA	scaffold_00002:464543:467619:1	0.76675	0.955795	1	2	1	1	837	94.285	5.9	0	1	0	1
ASTEI00404-PA	scaffold_00002:531289:535012:1	333.255	43.8064	49	284	49	1	1219	139.988	7.72	361.977	47	4209.95	48
ASTEI00405-PA	scaffold_00002:538240:540097:1	233.628	53.5117	27	342	24	1	598	67.809	5.47	463.118	27	4909.2	27
ASTEI00410-PA	scaffold_00002:780317:781088:-1	30.4549	26.087	4	20	4	1	230	26.545	6.14	26.5115	4	395.222	4
ASTEI00411-PA	scaffold_00002:782046:783377:1	14.2424	6.17577	2	4	2	1	421	46.997	8.29	5.89662	2	84.26	2
ASTEI00413-PA	scaffold_00002:788460:792294:-1	55.5601	27.686	4	61	4	1	242	26.257	6.62	129.568	4	1834.79	4
ASTEI00416-PA	scaffold_00002:827118:828962:-1	48.2255	10.8772	5	16	5	1	570	63.468	5.52	32.5728	5	540.13	5
ASTEI00417-PA	scaffold_00002:829748:831274:1	144.147	72.5806	8	136	8	1	124	13.569	6.38	276.507	8	2646.08	8
ASTEI00418-PA	scaffold_00002:833030:839191:-1	7.05056	4.28954	1	2	1	1	373	41.272	9.03	3.06302	1	51.22	1
ASTEI00419-PA	scaffold_00002:847684:848228:-1	2.81645	8.16327	1	2	1	1	147	15.533	9.32	2.38528	1	26.64	1
ASTEI00428-PA	scaffold_00002:1093249:1115770:1	263.069	21.7411	36	185	36	1	2171	243.924	4.72	295.202	36	3399.07	34
ASTEI00429-PA	scaffold_00002:1117525:1122324:-1	22.9755	3.20856	4	20	4	1	1496	169.778	7.25	21.8594	3	224.185	4
ASTEI00430-PA	scaffold_00002:1123286:1129844:-1	28.8027	7.17256	6	14	6	1	962	103.652	8.21	12.6114	6	315.58	6
ASTEI00431-PA	scaffold_00002:1133665:1133973:1	33.5459	50.9804	5	24	5	1	102	11.784	9.19	36.6527	5	576.042	5
ASTEI00433-PA	scaffold_00002:1138759:1166548:-1	12.4091	3.21429	3	6	3	1	1400	156.993	6.28	8.2093	3	70.6606	3
ASTEI00435-PA	scaffold_00002:1222689:1230223:1	7.00829	0.770548	2	4	2	1	2336	264.171	5.54	4.12545	2	51.1318	2
ASTEI00437-PA	scaffold_00002:1232776:1238304:1	0.343806	1.59574	1	1	1	1	1128	126.915	10.37			0	1
ASTEI00439-PA	scaffold_00002:1240590:1243005:1	5.07222	1.55807	1	2	1	1	706	79.993	8.47	2.71683	1	58.93	1
ASTEI00441-PA	scaffold_00002:1244016:1244768:-1	14.5521	14.8	2	4	2	1	250	28.439	6.44	7.76634	2	105.339	2
ASTEI00445-PA	scaffold_00002:1317799:1326218:1	9.37586	3.44353	2	6	2	1	726	77.156	4.46	7.11435	2	112.573	2
ASTEI00446-PA	scaffold_00002:1326282:1329909:-1	29.8121	24.0506	6	14	6	1	316	34.386	6.61	14.5075	6	206.549	6
ASTEI00448-PA	scaffold_00002:1331985:1336766:-1	0.449649	4.91803	1	1	1	1	671	77.218	7.02	0	1
ASTEI00449-PA	scaffold_00002:1337271:1337946:-1	7.89211	10.241	1	2	1	1	166	17.905	8.1	3.77364	1	83.48	1
ASTEI00450-PA	scaffold_00002:1384282:1401856:1	1287.02	62.6576	81	14468	80	1	1031	114.373	5.88	22832.7	81	333155	81
ASTEI00451-PA	scaffold_00002:1434952:1436685:1	30.5815	9.18544	4	22	4	1	577	64.643	5.16	32.1014	4	483.42	4
ASTEI00453-PA	scaffold_00002:1492957:1520769:-1	194.316	8.98079	33	143	31	1	4788	545.73	8.19	190.619	31	2158.64	33
ASTEI00454-PA	scaffold_00002:1521371:1525565:1	4.56976	3.81356	1	4	1	1	236	25.316	5.15	4.20145	1	79.3794	1
ASTEI00455-PA	scaffold_00002:1532882:1533882:-1	19.1907	13.6882	2	4	2	1	263	26.896	4.01	8.90588	2	159.719	2
ASTEI00458-PA	scaffold_00002:1561334:1564811:-1	57.9563	12.1951	8	21	8	1	861	97.191	5.5	28.3467	7	545.856	8
ASTEI00461-PA	scaffold_00002:1586097:1587225:-1	1.84134	2.46914	1	2	1	1	324	35.879	8.59	1.72669	1	17.17	1
ASTEI00463-PA	scaffold_00002:1590274:1590570:-1	34.7507	50	5	21	5	1	98	11.051	6.52	13.8437	3	475.623	5
ASTEI00464-PA	scaffold_00002:1591213:1601687:-1	203.308	16.3043	22	175	22	1	1840	204.463	6.1	287.216	22	3943.86	22
ASTEI00465-PA	scaffold_00002:1602457:1603546:-1	43.1307	20.8824	5	21	5	1	340	38.254	6.13	31.8192	5	326.806	4
ASTEI00468-PA	scaffold_00002:1657744:1668257:-1	15.4084	9.18367	3	10	3	1	392	44.37	7.37	9.50084	3	145.061	3
ASTEI00469-PA	scaffold_00002:1670785:1674454:1	0.86742	0.505476	1	2	1	1	1187	132.65	9.23	0	1	27.25	1
ASTEI00470-PA	scaffold_00002:1675226:1677781:1	619.69	91.1647	44	2072	44	1	498	55.491	5.57	3203.78	44	42311	44
ASTEI00475-PA	scaffold_00002:1926393:1926911:-1	71.2635	35.9649	5	108	5	1	114	12.802	8.66	212.034	5	2242.89	5
ASTEI00477-PA	scaffold_00002:1932412:1943375:-1	31.6594	7.1607	6	33	6	1	1201	133.709	8.6	40.2519	5	626.392	6
ASTEI00478-PA	scaffold_00002:1958920:1962807:-1	54.9422	14.587	9	32	8	1	569	60.305	5.69	45.7224	9	553.415	9
ASTEI00479-PA	scaffold_00002:1963660:1964279:-1	40.0627	34.7561	5	36	5	1	164	18.659	6.6	49.6509	5	618.931	5
ASTEI00486-PA	scaffold_00002:2198373:2199797:-1	48.2648	23.8397	8	87	3	1	474	52.77	5.96	118.665	8	1630.03	6
ASTEI00488-PA	scaffold_00002:2260722:2263961:1	69.8544	17.0015	10	28	10	1	647	74.515	5.92	41.7743	10	488.771	10
ASTEI00490-PA	scaffold_00002:2267338:2271523:-1	36.7235	12.5554	5	14	5	1	677	74.981	8.43	21.6149	5	255.815	5
ASTEI00491-PA	scaffold_00002:2285955:2288507:1	5.24926	6.96203	1	4	1	1	158	17.722	10.61	5.73292	1	92.4377	1
ASTEI00492-PA	scaffold_00002:2305168:2306882:-1	55.6293	29.5082	8	77	8	1	305	33.34	9.69	89.9827	8	1103.02	8
ASTEI00493-PA	scaffold_00002:2308327:2308857:1	11.7523	15.4362	2	6	2	1	149	16.349	4.41	4.09528	2	105.603	2
ASTEI00497-PA	scaffold_00002:2420482:2422515:1	9.07414	3.16667	2	8	2	1	600	66.115	5.39	10.032	2	141.418	2
ASTEI00498-PA	scaffold_00002:2426908:2433177:-1	518.213	41.4336	58	408	56	1	1716	189.72	8.29	608.952	55	7278.98	58
ASTEI00499-PA	scaffold_00002:2443629:2444615:1	5.29938	9.56938	1	2	1	1	209	23.977	8	4.14405	1	36.22	1
ASTEI00501-PA	scaffold_00002:2470091:2473982:-1	19.8325	8.86644	4	6	4	1	891	99.574	10.23	6.09753	2	126.231	4
ASTEI00502-PA	scaffold_00002:2477652:2482013:-1	4.67998	3.18021	2	4	2	1	1132	122.838	7.25	2.37851	1	33.68	2
ASTEI00504-PA	scaffold_00002:2486335:2489262:-1	27.5417	8.30671	5	19	5	1	939	105.522	5.21	21.4323	5	323.836	5
ASTEI00506-PA	scaffold_00002:2518943:2519883:1	13.232	12.8755	2	3	2	1	233	25.986	4.77	4.31439	1	73.36	2
ASTEI00507-PA	scaffold_00002:2521023:2523381:-1	14.7014	6.99433	2	4	2	1	529	57.972	6.92	7.02296	2	110.77	2
ASTEI00509-PA	scaffold_00002:2530226:2533351:1	23.9825	6.62324	6	20	6	1	921	103.935	5.36	20.8975	6	251.073	6
ASTEI00511-PA	scaffold_00002:2535663:2540335:1	4.81276	1.36201	1	2	1	1	1395	155.863	8.63	2.33844	1	61.22	1
ASTEI00512-PA	scaffold_00002:2540561:2541495:-1	43.6407	17.8322	4	16	4	1	286	31.635	6.11	30.891	4	346.855	4
ASTEI00513-PA	scaffold_00002:2560188:2571719:1	37.0637	17.9654	7	16	7	1	462	52.682	7.02	15.1577	6	370.795	6
ASTEI00515-PA	scaffold_00002:2631140:2632875:-1	0.637518	4.20842	1	1	1	1	499	56.08	8.34	0	1
ASTEI00516-PA	scaffold_00002:2633404:2638002:1	0.641114	0.904662	1	1	1	1	1437	158.931	8.27			0	1
ASTEI00517-PA	scaffold_00002:2638680:2639878:-1	11.756	5.28053	1	4	1	1	303	33.729	7.91	6.30688	1	121.86	1
ASTEI00518-PA	scaffold_00002:2640907:2643077:-1	261.521	50.6329	33	166	33	1	553	63.333	5.82	227.405	32	2784.63	33
ASTEI00519-PA	scaffold_00002:2643885:2648783:1	19.982	3.46154	2	8	2	1	1040	119.833	5.38	18.6788	2	330.292	2
ASTEI00530-PA	scaffold_00002:2871706:2873018:1	25.3079	16.545	4	10	4	1	411	45.482	5.16	18.3266	4	240.537	4
ASTEI00535-PA	scaffold_00002:3137296:3140787:1	52.1991	21.1494	9	46	9	1	435	50.208	5.01	65.1242	9	983.071	9
ASTEI00536-PA	scaffold_00002:3146726:3148128:1	48.1767	22.5513	10	33	9	1	439	51.107	6.25	31.6893	9	416.046	10
ASTEI00539-PA	scaffold_00002:3155039:3155388:-1	13.7934	22.6804	2	8	2	1	97	10.362	4.59	5.7947	1	174.473	2
ASTEI00540-PA	scaffold_00002:3155899:3157781:1	19.5119	10.7362	3	6	3	1	326	36.235	8.57	8.59617	3	195.248	3
ASTEI00542-PA	scaffold_00002:3161750:3164388:-1	1.57731	1.93165	2	2	2	1	673	78.318	6.71	0	1	35.13	1
ASTEI00543-PA	scaffold_00002:3164951:3166958:1	28.8363	11.0891	5	14	5	1	505	56.808	7.52	15.2197	5	221.368	5
ASTEI00545-PA	scaffold_00002:3174546:3176525:1	18.8193	8.90585	2	4	2	1	393	44.561	6.48	9.15021	2	144.212	2
ASTEI00546-PA	scaffold_00002:3204587:3210312:1	30.6448	5.61798	5	16	5	1	1424	150.843	4.41	27.7817	5	235.48	5
ASTEI00547-PA	scaffold_00002:3217125:3237100:-1	0.694004	2.15385	1	1	1	1	975	105.655	8.34	0	1
ASTEI00548-PA	scaffold_00002:3249727:3251640:1	9.4786	5.26316	2	8	2	1	475	52.46	8.1	7.56006	2	98.5672	2
ASTEI00555-PA	scaffold_00002:3307218:3313350:-1	6.76435	1.68697	2	4	2	1	1067	119.389	4.97	4.75515	2	80.39	2
ASTEI00556-PA	scaffold_00002:3327544:3337096:1	5.73367	2.4218	2	4	2	1	991	105.956	9.69	2.46265	2	49.54	2
ASTEI00558-PA	scaffold_00002:3518358:3521210:-1	15.2129	5.57692	2	6	2	1	520	56.434	6.43	12.0889	2	129.909	2
ASTEI00559-PA	scaffold_00002:3522328:3523757:1	14.2966	28.1915	3	5	3	1	188	20.622	6.98	7.37512	3	81.33	2
ASTEI00561-PA	scaffold_00002:3530327:3531960:-1	4.66234	7.78443	1	10	1	1	167	18.59	4.96	11.1207	1	196.83	1
ASTEI00562-PA	scaffold_00002:3532492:3533524:-1	201.918	53.2468	15	320	15	1	231	25.525	6.05	489.001	15	6104.88	15
ASTEI00563-PA	scaffold_00002:3533313:3536372:1	269.563	50	24	155	24	1	558	61.455	8.98	274.644	24	3513.15	24
ASTEI00565-PA	scaffold_00002:3593791:3597121:1	25.1997	6.63507	5	9	5	1	844	87.739	8.15	9.38518	4	225.792	5
ASTEI00567-PA	scaffold_00002:3599737:3601223:1	36.8221	10.992	3	15	3	1	373	41.929	9.26	33.4393	2	293.577	3
ASTEI00568-PA	scaffold_00002:3602732:3608205:1	26.3012	8.08241	4	10	4	1	631	69.233	7.23	18.5187	4	178.4	4
ASTEI00569-PA	scaffold_00002:3609567:3610383:1	39.7195	35.1111	6	25	6	1	225	25.025	6.42	30.4525	6	425.561	5
ASTEI00573-PA	scaffold_00002:3875848:3877811:-1	163.048	35.3038	20	106	20	1	609	69.088	7.66	183.204	20	1676.13	19
ASTEI00574-PA	scaffold_00002:3878587:3880531:1	98.589	24.878	13	48	13	1	615	69.942	8.25	69.0251	13	907.852	13
ASTEI00576-PA	scaffold_00002:3888890:3890147:-1	126.643	47.9339	14	67	12	1	363	40.73	8.43	119.696	14	1506.19	14
ASTEI00577-PA	scaffold_00002:3902246:3902908:-1	8.38993	11.7647	1	3	1	1	102	11.508	7.24	2.43082	1	63.11	1
ASTEI00578-PA	scaffold_00002:3914504:3923709:-1	31.8739	8.89724	6	15	6	1	798	89.736	5.66	21.8692	5	386.938	6
ASTEI00579-PA	scaffold_00002:3950665:3956351:-1	4.48625	9.61538	1	2	1	1	104	11.568	4.41	2.64727	1	61.57	1
ASTEI00582-PA	scaffold_00002:4016394:4019281:1	0.528122	4.87288	1	3	1	1	472	54.468	9.09	0	1
ASTEI00584-PA	scaffold_00002:4057145:4058672:-1	230.406	57.6623	16	333	16	1	385	42.511	7.24	576.886	15	6119.04	16
ASTEI00585-PA	scaffold_00002:4059356:4063525:1	5.35115	1.98473	1	4	1	1	655	74.704	9.38	4.75952	1	61.7786	1
ASTEI00586-PA	scaffold_00002:4068056:4077968:1	36.2075	7.62527	6	18	6	1	918	104.019	6.51	25.5779	6	366.505	6
ASTEI00587-PA	scaffold_00002:4089539:4091188:1	49.035	25.6831	6	21	6	1	549	59.769	5.19	41.6653	6	378.385	6
ASTEI00591-PA	scaffold_00002:4141611:4142634:-1	9.96744	8.33333	2	4	2	1	288	32.838	6.44	5.2117	2	90.7146	2
ASTEI00595-PA	scaffold_00002:4206847:4216526:1	0.776764	0.604839	1	3	1	1	992	114.487	5.68	0	1	23.88	1
ASTEI00600-PA	scaffold_00002:4287445:4291125:-1	0.369267	2.41821	1	1	1	1	703	80.015	6.07			0	1
ASTEI00601-PA	scaffold_00002:4294754:4295169:1	18.5818	39.5833	3	14	3	1	96	10.656	6.55	20.7171	3	229.256	3
ASTEI00602-PA	scaffold_00002:4296490:4298458:-1	47.5687	13.4855	5	24	5	1	482	53.529	4.83	43.0955	5	518.294	5
ASTEI00603-PA	scaffold_00002:4298533:4300415:-1	18.5214	13.4771	4	19	4	1	371	41.796	8.7	22.0196	3	276.204	4
ASTEI00611-PA	scaffold_00002:4555543:4556710:1	196.133	56.9579	15	430	15	1	309	33.423	5.26	658.253	15	7825.14	15
ASTEI00613-PA	scaffold_00002:4563101:4565161:-1	51.6744	14.3297	8	22	7	1	649	71.785	6.96	34.9606	8	499.09	8
ASTEI00616-PA	scaffold_00002:4722586:4724875:1	42.2001	11.5599	6	12	5	1	718	81.714	5.6	18.1077	6	298.85	6
ASTEI00617-PA	scaffold_00002:4725053:4726062:-1	4.57643	3.54839	1	2	1	1	310	35.401	8.25	2.80763	1	32.7	1
ASTEI00618-PA	scaffold_00002:4726500:4727225:1	34.2201	17.0124	3	12	3	1	241	26.679	6.43	28.3062	3	353.151	3
ASTEI00619-PA	scaffold_00002:4729851:4737582:-1	1.19491	1.79978	1	1	1	1	1778	189.736	8.05			0	1
ASTEI00621-PA	scaffold_00002:5024787:5028981:-1	0.996539	1.86722	1	1	1	1	964	107.937	6.95			0	1
ASTEI00625-PA	scaffold_00002:5058128:5060834:-1	12.9017	5.77558	3	5	3	1	606	70.103	9.38	6.09718	2	115.079	3
ASTEI00626-PA	scaffold_00002:5064291:5067530:-1	0.364919	2.19619	1	1	1	1	683	76.84	7.18			0	1
ASTEI00628-PA	scaffold_00002:5276040:5294949:1	31.4501	12.233	5	24	1	1	515	55.227	8.09	31.4201	5	424.13	5
ASTEI00630-PA	scaffold_00002:5309654:5310357:-1	2.69093	16.6667	2	3	2	1	168	19.7	7.61	1.66186	2	23.98	1
ASTEI00633-PA	scaffold_00002:5412782:5414350:-1	28.5021	9.96169	3	8	3	1	522	54.36	4.6	19.6618	3	232.87	3
ASTEI00635-PA	scaffold_00002:5490062:5490963:-1	2.44587	37.2881	1	4	1	1	59	6.376	6.1	0	1	0	1
ASTEI00637-PA	scaffold_00002:5529304:5530061:1	24.0698	15.8798	3	6	3	1	233	26.155	5.91	11.5029	3	134.075	3
ASTEI00641-PA	scaffold_00002:5547717:5549981:1	84.1094	21.978	11	48	11	1	546	57.898	5.19	60.0169	11	862.635	11
ASTEI00643-PA	scaffold_00002:5552923:5553351:-1	47.2261	40.625	3	35	3	1	96	10.992	9.99	62.4535	3	329.075	3
ASTEI00644-PA	scaffold_00002:5554145:5555748:1	62.5269	15.4255	4	20	4	1	376	42.366	6.13	40.3176	4	497.464	4
ASTEI00645-PA	scaffold_00002:5560201:5563210:-1	3.08451	16.5803	2	3	2	1	193	21.737	5.11	0	2	0	1
ASTEI00646-PA	scaffold_00002:5571512:5573110:1	14.0882	9.35412	4	12	4	1	449	51.104	5.82	13.9106	4	108.152	4
ASTEI00647-PA	scaffold_00002:5573173:5574448:-1	16.6417	9.56522	3	8	3	1	345	38.89	6.55	9.90539	3	261.557	3
ASTEI00648-PA	scaffold_00002:5593769:5598582:1	0.238448	1.07595	1	1	1	1	1580	176.305	6.87			0	1
ASTEI00649-PA	scaffold_00002:5604033:5610408:-1	242.762	34.8168	34	242	34	1	1146	126.914	5.54	302.853	34	4254.94	34
ASTEI00652-PA	scaffold_00002:5685001:5686791:1	23.2169	11.0738	5	9	5	1	596	65.58	6.02	10.7704	5	152.323	4
ASTEI00653-PA	scaffold_00002:5691878:5700417:1	37.3687	4.4277	6	18	6	1	2123	224.476	7.65	26.5516	6	343.901	6
ASTEI00654-PA	scaffold_00002:5704249:5709316:1	45.1786	26.5823	6	24	6	1	316	35.985	6.67	48.76	6	563.391	6
ASTEI00658-PA	scaffold_00002:5720809:5722169:-1	35.2667	15.3846	4	20	4	1	377	41.947	5.69	33.3514	4	405.303	4
ASTEI00662-PA	scaffold_00002:5731972:5743523:-1	0.833252	6.88666	2	2	2	1	697	76.722	6.74			0	2
ASTEI00664-PA	scaffold_00002:5751698:5765865:-1	66.116	8.28811	14	33	14	1	2027	229.433	6.92	34.7011	12	451.532	14
ASTEI00665-PA	scaffold_00002:5788895:5789535:1	78.8622	57.1429	6	39	6	1	161	18.286	6.55	81.1332	6	828.141	6
ASTEI00666-PA	scaffold_00002:5789718:5791937:-1	12.1279	5.24017	4	7	4	1	687	77.357	9.35	7.04667	4	76.4367	3
ASTEI00670-PA	scaffold_00002:5848805:5855978:1	66.5969	34.3458	11	32	11	1	428	47.012	5.55	41.7556	10	400.621	11
ASTEI00672-PA	scaffold_00003:13285:24669:-1	105.335	9.305	13	58	13	1	1741	196.819	5.59	88.7662	13	1020.47	13
ASTEI00674-PA	scaffold_00003:39851:45438:-1	3.73974	2.69231	2	3	2	1	1560	179.109	6.49	0	2	43.61	1
ASTEI00675-PA	scaffold_00003:48249:53791:-1	216.036	27.9883	28	214	28	1	1029	107.643	6.74	322.377	28	3600.17	27
ASTEI00676-PA	scaffold_00003:62803:64596:1	239.768	62.7635	27	359	25	1	427	48.385	7.31	439.636	27	5200.07	27
ASTEI00677-PA	scaffold_00003:64834:66428:-1	6.83773	2.90179	1	2	1	1	448	49.274	9.88	2.94497	1	39.94	1
ASTEI00678-PA	scaffold_00003:67237:67844:1	2.3203	4.02299	1	2	1	1	174	19.726	10.1	0	1	21.69	1
ASTEI00679-PA	scaffold_00003:90581:109446:1	12.6041	1.42211	4	9	3	1	3094	331.739	9.01	9.55338	4	130.405	3
ASTEI00680-PA	scaffold_00003:115996:119445:-1	75.9888	15.6489	8	118	8	1	524	56.524	7.31	203.306	8	3812.07	8
ASTEI00681-PA	scaffold_00003:122218:123293:-1	0.752763	6.63265	1	2	1	1	196	22.28	6.81	0	1	0	1
ASTEI00683-PA	scaffold_00003:128004:128535:-1	43.2427	23.622	5	87	5	1	127	14.166	5.25	127.912	5	920	5
ASTEI00684-PA	scaffold_00003:129691:132201:1	10.23	4.01606	3	5	3	1	747	81.11	8.18	5.23062	2	80.4167	3
ASTEI00685-PA	scaffold_00003:135455:143480:-1	1.499	3.47826	2	3	2	1	460	53.164	8.63	0	1	0	2
ASTEI00688-PA	scaffold_00003:168911:173814:1	51.9462	11.7556	13	38	12	1	1293	145.294	6.23	29.931	12	604.413	12
ASTEI00689-PA	scaffold_00003:173532:174503:-1	142.925	56.0372	15	104	15	1	323	35.431	5.3	127.481	13	1958.2	15
ASTEI00690-PA	scaffold_00003:175886:177628:-1	41.0867	15.5172	6	20	6	1	580	63.613	7.65	35.1359	6	330.762	6
ASTEI00692-PA	scaffold_00003:190985:191661:-1	17.6383	27.4074	4	26	4	1	135	15.135	9.42	34.21	4	462.194	4
ASTEI00693-PA	scaffold_00003:192541:196720:-1	0.765483	2.3198	1	1	1	1	1207	134.695	4.54	0	1
ASTEI00695-PA	scaffold_00003:199991:202473:-1	33.2212	7.89474	4	13	4	1	798	89.09	5.66	26.3527	4	216.146	4
ASTEI00696-PA	scaffold_00003:203061:203754:1	164.009	88.9764	11	176	11	1	127	14.127	6.18	319.265	10	2905.09	11
ASTEI00697-PA	scaffold_00003:204259:208313:-1	190.007	28.7094	26	105	26	1	1139	126.393	5.25	156.813	25	2274.7	26
ASTEI00699-PA	scaffold_00003:210105:210549:1	49.4621	61.157	7	26	7	1	121	13.851	10.11	37.9259	6	357.514	7
ASTEI00700-PA	scaffold_00003:212296:215592:-1	60.7522	10.3825	9	24	9	1	1098	117.776	6.84	36.5307	9	522.062	9
ASTEI00702-PA	scaffold_00003:218563:219021:-1	85.838	61.8421	15	376	14	1	152	17.524	10.54	397.153	14	5187.72	15
ASTEI00703-PA	scaffold_00003:222216:224454:-1	19.3397	4.85437	4	8	4	1	721	80.2	8.18	11.3255	4	126.099	4
ASTEI00706-PA	scaffold_00003:228059:229382:-1	106.957	50.6977	9	88	9	1	215	24.666	5.31	119.433	9	1039.85	9
ASTEI00707-PA	scaffold_00003:230430:231216:1	126.122	60.3448	12	147	12	1	232	26.102	6.46	216.746	12	2235.78	12
ASTEI00708-PA	scaffold_00003:234007:237622:-1	115.21	18.5539	13	131	13	1	733	80.984	5.4	177.201	13	2122.19	13
ASTEI00710-PA	scaffold_00003:331097:332389:1	1.10171	8.82353	1	3	1	1	170	19.264	10.33			0	1
ASTEI00714-PA	scaffold_00003:491023:496261:1	8.38185	2.52918	3	8	3	1	1028	111.004	9.39	3.90339	3	83.5308	3
ASTEI00716-PA	scaffold_00003:506107:522605:1	12.3345	2.31554	5	9	5	1	2548	286.499	4.56	7.16812	5	108.662	4
ASTEI00717-PA	scaffold_00003:525938:526681:1	10.8264	12.7551	3	6	3	1	196	22.282	7.84	6.70153	1	85.6333	3
ASTEI00718-PA	scaffold_00003:527241:529544:-1	12.5071	9.40171	1	4	1	1	234	24.98	9.57	7.74453	1	61.52	1
ASTEI00722-PA	scaffold_00003:585070:585599:1	1.19586	19.2	1	1	1	1	125	13.729	4.34			0	1
ASTEI00730-PA	scaffold_00003:699137:703009:1	0.560825	3.45253	1	1	1	1	811	93.073	6.13			17.65	1
ASTEI00731-PA	scaffold_00003:707227:711217:1	89.0908	50.7853	10	143	9	1	191	21.399	7.15	197.402	10	2414.25	10
ASTEI00732-PA	scaffold_00003:713775:713999:-1	0.770062	8.10811	1	2	1	1	74	8.331	9.91	0	1	20.95	1
ASTEI00734-PA	scaffold_00003:736035:750594:1	3.60258	1.28023	1	2	1	1	703	80.539	7.96	2.13737	1	0	1
ASTEI00735-PA	scaffold_00003:759067:760390:1	203	61.6505	16	664	16	1	206	23.434	10.62	974.681	16	12593.2	16
ASTEI00744-PA	scaffold_00003:971112:974864:1	4.77006	3.88693	1	2	1	1	566	65.447	6.44	2.33384	1	42.12	1
ASTEI00746-PA	scaffold_00003:989829:991326:1	4.92996	7.05882	1	1	1	1	170	18.862	8.28			50.58	1
ASTEI00749-PA	scaffold_00003:996691:998892:-1	5.28584	2.04842	1	2	1	1	537	60.43	6.67	2.83811	1	39.26	1
ASTEI00750-PA	scaffold_00003:1002855:1006498:-1	28.2783	9.90566	6	11	6	1	1060	116.339	7.47	13.9665	6	207.178	5
ASTEI00755-PA	scaffold_00003:1167498:1167986:1	9.10885	8.64198	1	2	1	1	162	18.385	9.45	4.47982	1	56.88	1
ASTEI00759-PA	scaffold_00003:1192522:1193796:-1	32.5713	12.7358	4	20	4	1	424	48.312	8.41	34.3732	4	347.147	4
ASTEI00760-PA	scaffold_00003:1194196:1195462:1	5.41646	3.00752	1	2	1	1	399	46.349	8.09	3.67048	1	80.63	1
ASTEI00761-PA	scaffold_00003:1197024:1202751:1	14.356	6.12648	3	6	3	1	506	57.067	7.31	7.52388	3	153.773	3
ASTEI00764-PA	scaffold_00003:1219661:1220556:-1	13.3411	11.0236	2	6	2	1	254	28.249	6.73	8.90799	2	147.897	2
ASTEI00766-PA	scaffold_00003:1251728:1268251:-1	33.6531	16.1798	5	13	5	1	445	46.099	4.91	19.4158	4	245.299	5
ASTEI00768-PA	scaffold_00003:1273378:1276182:-1	25.2897	4.76718	3	14	3	1	902	101.981	5.27	19.5354	3	331.891	3
ASTEI00769-PA	scaffold_00003:1277307:1279989:-1	3.79204	4.84988	2	3	2	1	866	94.92	5.24	2.65393	2	57.23	1
ASTEI00770-PA	scaffold_00003:1280499:1281335:-1	79.47	35.9712	9	49	9	1	278	31.753	6.55	73.5132	9	752.055	9
ASTEI00772-PA	scaffold_00003:1317549:1329936:1	5.13224	4.00276	2	3	2	1	1449	160.655	5.22	3.14404	2	45.84	1
ASTEI00774-PA	scaffold_00003:1335436:1337358:1	103.03	29.2181	13	69	13	1	486	55.16	9.03	103.985	13	1203.61	12
ASTEI00782-PA	scaffold_00003:1606088:1609825:-1	3.14764	2.13115	1	2	1	1	610	66.478	6.07	0	1	29.96	1
ASTEI00783-PA	scaffold_00003:1612014:1628086:-1	1.0735	1.3245	1	1	1	1	2416	260.729	6.49			0	1
ASTEI00785-PA	scaffold_00003:1695166:1698834:1	14.4495	10.4938	1	10	1	1	162	18.129	5.81	19.9797	1	211.86	1
ASTEI00786-PA	scaffold_00003:1701410:1702747:1	4.26728	2.36407	1	2	1	1	423	49.046	4.98	2.6149	1	64.15	1
ASTEI00788-PA	scaffold_00003:1705921:1706516:1	37.2182	25.4438	4	24	4	1	169	18.514	8.85	41.7796	4	491.757	4
ASTEI00789-PA	scaffold_00003:1711227:1711772:1	2.55689	10.9375	1	14	1	1	64	7.876	9.41	1.70374	1	91.1019	1
ASTEI00790-PA	scaffold_00003:1714916:1718324:1	138.245	50.3778	18	129	18	1	397	45.597	8.98	212.604	18	2879.72	18
ASTEI00791-PA	scaffold_00003:1724121:1724879:1	50.9376	34.632	6	34	6	1	231	26.523	9.16	44.8463	6	537.67	6
ASTEI00792-PA	scaffold_00003:1725386:1739789:-1	26.6394	4.49438	3	12	3	1	801	86.171	6.83	18.389	3	312.855	3
ASTEI00793-PA	scaffold_00003:1741075:1741338:1	19.4542	29.8507	3	10	3	1	67	7.704	8.53	12.8703	3	110.919	3
ASTEI00794-PA	scaffold_00003:1741482:1741712:-1	12.8559	36.8421	4	15	4	1	76	8.45	10.1	10.0092	3	186.294	4
ASTEI00796-PA	scaffold_00003:1745587:1747557:1	8.00042	11.1588	3	20	3	1	233	26.244	5.43	2.19939	3	135.234	3
ASTEI00797-PA	scaffold_00003:1751720:1758123:1	623.355	39.4904	40	994	40	1	1256	133.855	6.67	1756.26	39	19969.4	40
ASTEI00800-PA	scaffold_00003:1770186:1771053:1	29.595	10.4167	3	10	3	1	240	27.096	4.72	17.2578	3	218.042	3
ASTEI00804-PA	scaffold_00003:1901756:1911577:1	0.783306	0.22846	1	1	1	1	3064	328.561	6.09	0	1
ASTEI00805-PA	scaffold_00003:1916502:1929483:-1	9.56653	0.977995	2	4	2	1	2045	221.726	4.81	3.19533	2	111.35	1
ASTEI00806-PA	scaffold_00003:1954145:1957924:-1	34.5194	21.8978	5	20	5	1	274	30.959	6.54	25.5514	5	548.616	5
ASTEI00811-PA	scaffold_00003:2193678:2198917:-1	124.147	53.8905	13	259	13	1	347	39.182	5.35	412.223	12	4754.78	12
ASTEI00814-PA	scaffold_00003:2421177:2429804:1	11.4679	2.25246	3	6	2	1	2131	239.223	5.45	5.52115	3	74.8105	2
ASTEI00815-PA	scaffold_00003:2430010:2430613:-1	57.844	38.9535	3	44	3	1	172	18.036	9.06	110.161	3	1134.46	3
ASTEI00816-PA	scaffold_00003:2431409:2433796:1	20.852	12.543	4	7	4	1	582	66.998	5.41	9.49032	3	97.3	4
ASTEI00818-PA	scaffold_00003:2465558:2472373:-1	27.0439	14.3533	7	14	7	1	634	69.374	5.97	17.2117	6	192.484	6
ASTEI00820-PA	scaffold_00003:2516913:2522385:1	8.85418	4.19426	1	2	1	1	453	50.736	5.83	3.93066	1	97.37	1
ASTEI00821-PA	scaffold_00003:2533997:2537410:1	62.4352	22.3368	10	26	10	1	582	66.354	6.76	33.9984	10	524.011	10
ASTEI00822-PA	scaffold_00003:2537546:2538583:-1	8.05004	5.90062	2	4	2	1	322	35.809	5.92	4.71457	2	99.9262	2
ASTEI00823-PA	scaffold_00003:2541844:2551420:1	15.1521	5.37849	2	6	2	1	502	56.652	7.44	7.59206	2	123.151	2
ASTEI00824-PA	scaffold_00003:2568531:2572095:-1	50.6717	27.1386	8	95	8	1	339	36.51	6.9	117.674	8	1909.48	8
ASTEI00828-PA	scaffold_00003:2631551:2633282:1	13.8232	6.92641	2	6	2	1	462	53.554	4.73	9.36926	2	53.6318	2
ASTEI00830-PA	scaffold_00003:2657512:2658059:1	55.4248	65	8	188	8	1	100	11.109	10.33	256.778	8	2723.82	8
ASTEI00831-PA	scaffold_00003:2660545:2680309:-1	6.8284	1.70758	2	4	2	1	937	99.755	8.15	4.21069	2	77.1714	2
ASTEI00832-PA	scaffold_00003:2716313:2718295:-1	8.65014	3.24232	1	2	1	1	586	66.428	8.09	3.86482	1	50.72	1
ASTEI00833-PA	scaffold_00003:2719050:2719964:1	56.8517	26.3158	4	16	4	1	304	35.925	5.21	33.9968	4	441.462	4
ASTEI00834-PA	scaffold_00003:2722146:2723970:1	113.27	36.2816	14	77	14	1	554	59.971	5.99	117.454	14	1833.63	14
ASTEI00835-PA	scaffold_00003:2724197:2726155:-1	18.9983	6.92308	3	12	3	1	390	44.507	8.44	10.9192	3	131.322	3
ASTEI00836-PA	scaffold_00003:2726718:2730975:1	34.1601	7.43802	6	14	6	1	1210	135.492	8.24	22.6494	6	231.21	6
ASTEI00838-PA	scaffold_00003:2732337:2732833:1	57.6569	52.4194	8	100	8	1	124	14.974	9.63	97.3119	8	847.695	8
ASTEI00841-PA	scaffold_00003:2834263:2840878:-1	54.787	35.034	10	40	10	1	294	32.653	4.98	43.8349	10	547.317	10
ASTEI00843-PA	scaffold_00003:2851102:2852169:-1	118.311	50	19	124	19	1	330	35.614	9.64	139.5	19	1688.99	19
ASTEI00844-PA	scaffold_00003:2980103:2981069:1	19.8463	18.1208	5	16	5	1	298	33.53	4.72	15.9913	5	218.717	5
ASTEI00845-PA	scaffold_00003:2981436:2983507:-1	199.679	47.8261	17	266	17	1	322	35.635	7.49	363.59	17	4645.66	17
ASTEI00846-PA	scaffold_00003:2984702:2985322:1	28.689	30.8824	3	16	3	1	136	15.451	6.79	25.7307	3	271.379	3
ASTEI00850-PA	scaffold_00003:3008054:3015832:1	333.999	45.3441	45	359	44	1	988	113.635	8.18	477.744	44	5397.93	45
ASTEI00851-PA	scaffold_00003:3013052:3013842:-1	49.7794	33.5165	4	18	4	1	182	20.335	8.88	36.5331	4	279.237	4
ASTEI00853-PA	scaffold_00003:3023100:3032976:-1	2.73405	1.70109	2	4	2	1	823	89.963	5.31	0	1	45.4437	2
ASTEI00854-PA	scaffold_00003:3051128:3056391:-1	13.616	1.81945	2	4	2	1	1429	153.989	6.98	6.39837	2	138.7	2
ASTEI00855-PA	scaffold_00003:3058154:3060771:1	29.3352	9.82906	4	18	4	1	468	51.876	7.66	25.0108	4	404.928	4
ASTEI00856-PA	scaffold_00003:3062206:3062864:-1	11.9958	18.5185	3	8	3	1	189	21.077	6.79	11.0263	3	161.801	3
ASTEI00857-PA	scaffold_00003:3065325:3075113:1	3.03936	1.46461	2	3	2	1	1229	134.399	8.25	2.18177	1	43.3133	2
ASTEI00858-PA	scaffold_00003:3082447:3086040:-1	26.3479	8.48018	6	21	6	1	908	98.222	9.2	14.8628	6	319.766	6
ASTEI00859-PA	scaffold_00003:3090684:3091522:1	134.08	72.2689	12	476	12	1	119	13.018	9.72	756.43	12	11860.9	12
ASTEI00860-PA	scaffold_00003:3092247:3093063:1	12.2572	20.9402	2	5	2	1	234	26.791	9.2	6.80154	2	105.926	1
ASTEI00861-PA	scaffold_00003:3093456:3095559:-1	4.81333	2.27743	1	2	1	1	483	55.531	7.69	2.09284	1	38.84	1
ASTEI00862-PA	scaffold_00003:3096028:3097498:1	17.868	7.19101	2	4	2	1	445	51.556	7.39	8.54785	2	135.08	2
ASTEI00863-PA	scaffold_00003:3097678:3098482:-1	2.81531	2.90456	1	2	1	1	241	28.907	5.1	2.04944	1	53.37	1
ASTEI00864-PA	scaffold_00003:3098971:3109420:1	9.64974	4.81172	2	4	2	1	478	54.331	7.83	4.81545	2	57.44	2
ASTEI00865-PA	scaffold_00003:3110941:3112035:1	6.10089	4.52675	1	2	1	1	243	28.355	8.38			86.94	1
ASTEI00866-PA	scaffold_00003:3114238:3115518:-1	8.72816	13.3333	1	6	1	1	135	14.605	6.14	6.42108	1	36.99	1
ASTEI00870-PA	scaffold_00003:3298579:3309740:-1	60.9921	31.0256	10	44	10	1	390	41.292	8.22	53.4391	10	924.507	10
ASTEI00872-PA	scaffold_00003:3314401:3316125:1	0.48625	4.50098	1	1	1	1	511	56.277	6.4			0	1
ASTEI00876-PA	scaffold_00003:3344705:3345417:-1	10.869	7.58294	1	2	1	1	211	24.648	8.27	4.46891	1	126.74	1
ASTEI00881-PA	scaffold_00003:3403114:3411871:1	103.015	27.4351	16	84	16	1	616	69.843	9	98.0012	16	1151.84	16
ASTEI00882-PA	scaffold_00003:3421721:3424193:-1	1.03259	5.6338	1	2	1	1	781	87.326	9.57	0	1
ASTEI00883-PA	scaffold_00003:3425069:3426814:1	13.2722	4.88722	2	8	2	1	532	60.366	7.52	11.6273	2	146.27	2
ASTEI00884-PA	scaffold_00003:3429624:3430865:1	1.67162	2.36486	1	1	1	1	296	32.858	8.12	1.92614	1
ASTEI00885-PA	scaffold_00003:3452495:3463705:-1	158.986	46.1009	19	211	19	1	436	48.134	5.54	337.058	19	4698.88	19
ASTEI00886-PA	scaffold_00003:3468311:3492251:1	213.39	24.2515	22	596	22	1	1002	110.746	7.01	751.45	22	8008.33	21
ASTEI00887-PA	scaffold_00003:3470599:3471605:-1	0.367138	11.6071	1	1	1	1	112	12.972	5.8	0	1
ASTEI00890-PA	scaffold_00003:3606188:3607180:1	25.6504	14.9837	4	26	3	1	307	35.206	5.19	32.0663	3	535.749	4
ASTEI00891-PA	scaffold_00003:3608228:3609175:-1	12.5675	6.34921	2	10	2	1	315	35.205	8.31	13.1759	2	227.813	2
ASTEI00897-PA	scaffold_00003:3625689:3626259:-1	35.887	31.2883	5	12	5	1	163	19.305	10.37	15.5336	5	206.173	5
ASTEI00898-PA	scaffold_00003:3627037:3632823:1	302.776	44.7748	34	238	34	1	1110	124.431	4.75	348.853	32	5372.3	33
ASTEI00899-PA	scaffold_00003:3634668:3635743:1	198.667	64.4689	23	583	23	1	273	29.716	10.36	756.264	22	9858.31	22
ASTEI00900-PA	scaffold_00003:3644034:3645485:1	23.8259	10.628	4	11	4	1	414	46.823	6.43	9.34544	4	247.629	4
ASTEI00903-PA	scaffold_00003:3652964:3654363:1	37.6638	16.8734	6	16	6	1	403	46.632	6.54	19.0823	6	249.387	6
ASTEI00905-PA	scaffold_00003:3658395:3659807:1	82.3783	28.0098	10	72	10	1	407	47.179	5.36	109.1	9	1488.47	10
ASTEI00906-PA	scaffold_00003:3660804:3662242:1	9.32679	4.86618	1	2	1	1	411	46.357	4.98	4.15658	1	60.67	1
ASTEI00907-PA	scaffold_00003:3664153:3675513:-1	67.4149	7.20115	8	26	8	1	2083	239.301	5.92	49.6459	8	763.711	8
ASTEI00908-PA	scaffold_00003:3667512:3668850:1	20.4298	19.3467	4	6	4	1	398	45.228	5.27	7.88487	3	126.22	3
ASTEI00909-PA	scaffold_00003:3677955:3679502:1	5.46067	2.331	1	4	1	1	429	50.102	9.58	5.05646	1	95.5193	1
ASTEI00911-PA	scaffold_00003:3695412:3711644:-1	26.7235	3.14246	3	8	3	1	1432	154.594	5.36	14.9577	3	173.3	3
ASTEI00914-PA	scaffold_00003:3820315:3821798:-1	56.3128	23.8202	8	25	8	1	445	49.564	6.96	41.0774	8	380.932	7
ASTEI00915-PA	scaffold_00003:3822421:3823969:1	23.7517	8.7234	3	13	3	1	470	53.719	6.98	18.5335	3	177.648	3
ASTEI00919-PA	scaffold_00003:3906616:3907717:-1	9.88267	13.0178	3	10	3	1	169	18.771	9.03	7.6903	3	132.145	3
ASTEI00923-PA	scaffold_00003:3966456:3971229:1	28.9397	6.68724	5	12	5	1	972	108.222	6.92	10.4368	5	200.931	5
ASTEI00924-PA	scaffold_00003:3971420:3974803:-1	181.698	32.0468	19	89	19	1	855	94.53	7.91	157.747	19	1754.79	19
ASTEI00926-PA	scaffold_00003:3981261:3982212:-1	38.8864	21.4815	4	13	4	1	270	30.027	7.66	24.0877	4	401.59	3
ASTEI00930-PA	scaffold_00003:4044965:4057369:-1	15.5448	4.25791	3	10	3	1	822	85.816	9.04	14.3456	3	183.686	3
ASTEI00932-PA	scaffold_00003:4194129:4195441:1	3.32166	1.92771	1	2	1	1	415	45.12	6.62	1.86942	1	31.93	1
ASTEI00934-PA	scaffold_00003:4203206:4203777:-1	41.0509	54.6012	6	39	6	1	163	18.732	5	53.6817	6	927.969	6
ASTEI00937-PA	scaffold_00003:4226246:4228174:1	35.8509	13.9384	6	16	6	1	617	68.424	6.6	20.1802	6	242.32	6
ASTEI00938-PA	scaffold_00003:4236786:4263734:-1	0.514421	1.63823	1	1	1	1	1465	164.639	7.37			0	1
ASTEI00941-PA	scaffold_00003:4294951:4297602:1	321.835	41.5629	31	455	31	1	883	99.791	6.27	679.974	31	8540.87	31
ASTEI00943-PA	scaffold_00003:4299389:4304129:-1	5.53343	1.30435	1	4	1	1	920	103.608	6.55	6.60382	1	108.726	1
ASTEI00947-PA	scaffold_00003:4477432:4485384:-1	6.65226	8.33333	3	12	3	1	444	48.922	4.91	6.21162	3	85.2766	3
ASTEI00948-PA	scaffold_00003:4491934:4492744:1	95.9892	49.187	12	104	12	1	246	27.563	6.55	148.701	12	1840.22	12
ASTEI00949-PA	scaffold_00003:4492893:4499048:-1	60.7752	10.3734	7	49	7	1	723	81.714	5.87	88.7296	7	1038.69	7
ASTEI00950-PA	scaffold_00003:4501471:4502964:-1	0.586197	4.74684	1	1	1	1	316	36.304	4.67			0	1
ASTEI00952-PA	scaffold_00003:4530818:4533238:1	0.537752	3.07692	1	1	1	1	780	83.863	5.11	0	1
ASTEI00956-PA	scaffold_00003:4601286:4616027:1	0.694004	0.746667	1	4	1	1	1875	195.943	9.42	5.28462	1	0	1
ASTEI00957-PA	scaffold_00003:4644867:4652288:-1	3.73589	4.41989	1	2	1	1	181	20.756	9.55	2.88772	1	51.42	1
ASTEI00958-PA	scaffold_00003:4668786:4676916:-1	4.0311	4.13437	1	2	1	1	387	40.552	8.38	3.03896	1	19.12	1
ASTEI00960-PA	scaffold_00003:4963318:4969053:-1	0.287771	0.925069	1	1	1	1	1081	119.537	5.64			0	1
ASTEI00965-PA	scaffold_00003:5144125:5153832:1	28.1647	20.6452	3	8	3	1	310	34.466	6.86	21.2662	3	156.769	3
ASTEI00967-PA	scaffold_00003:5157108:5166828:-1	15.6011	1.8018	4	9	4	1	3219	364.942	6.8	10.1438	4	178.283	3
ASTEI00968-PA	scaffold_00003:5170250:5173219:-1	11.523	2.58264	2	6	2	1	968	109.553	7.62	7.18917	2	155.423	2
ASTEI00969-PA	scaffold_00003:5173921:5175139:1	135.42	48.8372	13	138	13	1	258	28.569	8.59	145.356	13	2022.2	13
ASTEI00970-PA	scaffold_00003:5176040:5177671:-1	7.34892	2.94659	1	2	1	1	543	60.956	9	3.99759	1	80.31	1
ASTEI00971-PA	scaffold_00003:5177710:5178051:-1	2.62091	11.5044	2	6	2	1	113	12.625	8.81	2.10412	2	32.4982	2
ASTEI00972-PA	scaffold_00003:5178623:5181870:1	41.34	12.8042	8	21	8	1	945	105.144	5.83	34.8836	6	480.668	8
ASTEI00976-PA	scaffold_00003:5359299:5360369:-1	24.6194	18.5668	4	8	4	1	307	34.689	6.65	14.6588	4	182.92	4
ASTEI00977-PA	scaffold_00003:5360869:5361674:1	17.998	16.1943	4	13	4	1	247	28.685	8.79	10.5691	3	117.26	4
ASTEI00978-PA	scaffold_00003:5364036:5373457:-1	128.984	11.4407	15	68	15	1	1416	152.122	4.42	107.401	15	1367.4	15
ASTEI00980-PA	scaffold_00003:5424043:5428102:-1	114.727	16.181	16	68	16	1	1304	146.442	6.48	76.6279	16	1417.08	16
ASTEI00981-PA	scaffold_00003:5428991:5430892:1	15.6327	4.52962	2	8	2	1	574	65.099	7.09	12.452	2	190.134	2
ASTEI00982-PA	scaffold_00003:5431324:5432658:-1	23.2929	4.35967	2	10	2	1	367	40.702	6.47	21.5611	2	230.086	2
ASTEI00984-PA	scaffold_00003:5436040:5440936:1	1.83953	0.375704	1	6	1	1	1597	157.457	9.91	0	1	57.7862	1
ASTEI00985-PA	scaffold_00003:5441651:5442703:-1	60.0579	30.581	9	55	9	1	327	36.009	9.11	91.1475	8	1313.39	9
ASTEI00986-PA	scaffold_00003:5472651:5480217:1	11.9683	3.94036	5	8	5	1	939	103.112	7.88	6.11968	3	93.5367	5
ASTEI00989-PA	scaffold_00004:2905:4704:1	154.293	71.5976	14	101	14	1	169	19.065	7.88	153.434	14	1871.46	14
ASTEI00993-PA	scaffold_00004:22071:22328:-1	6.25712	25.8824	2	5	2	1	85	9.695	10.08	8.60124	2	68.05	1
ASTEI00995-PA	scaffold_00004:29758:31660:1	41.8503	28.8344	5	24	5	1	163	18.493	8.62	39.2091	5	341.291	5
ASTEI00997-PA	scaffold_00004:39116:41801:1	3.56225	1.98675	1	6	1	1	453	53.648	7.31	1.61875	1	93.8467	1
ASTEI00998-PA	scaffold_00004:42329:43566:-1	1.93181	2.82776	1	2	1	1	389	43.731	5.38	2.20862	1	0	1
ASTEI00999-PA	scaffold_00004:48241:49065:1	86.5066	54.1485	10	53	10	1	229	26.893	8	80.9796	10	952.522	9
ASTEI01000-PA	scaffold_00004:49184:50093:-1	7.32827	4.61538	1	2	1	1	260	30.334	7.78	3.41667	1	99.49	1
ASTEI01001-PA	scaffold_00004:50519:51284:-1	31.7904	20.398	3	18	3	1	201	22.87	8.69	38.6511	3	345.987	3
ASTEI01002-PA	scaffold_00004:52601:57292:1	16.2967	14.09	4	7	4	1	511	57.71	6.57	8.72291	3	54.27	4
ASTEI01003-PA	scaffold_00004:65278:66455:-1	11.3157	5.04202	2	4	2	1	238	26.34	4.2	5.12139	2	85.3919	2
ASTEI01004-PA	scaffold_00004:69055:72426:1	170.352	58.8933	15	281	15	1	253	27.189	4.77	464.19	15	4066.23	15
ASTEI01005-PA	scaffold_00004:78951:80449:1	0.642828	6.99301	1	1	1	1	429	42.141	9.13	0	1
ASTEI01007-PA	scaffold_00004:93104:101170:-1	13.3326	1.12952	1	4	1	1	1328	149.416	8.5	6.5647	1	54.3964	1
ASTEI01009-PA	scaffold_00004:129626:141743:-1	125.794	20.9517	17	50	16	1	1303	143.892	6.86	82.4569	17	754.393	17
ASTEI01010-PA	scaffold_00004:144055:147507:1	247.634	73.2719	16	662	16	1	217	23.659	9.2	948.803	16	9996.86	16
ASTEI01012-PA	scaffold_00004:175904:183934:1	0.491336	0.824442	1	1	1	1	2062	230.215	7.43	0	1
ASTEI01015-PA	scaffold_00004:213398:215421:-1	72.9766	20.0658	10	31	10	1	608	67.12	7.46	45.6502	10	474.18	10
ASTEI01016-PA	scaffold_00004:216350:217315:1	85.97	62.1145	10	61	10	1	227	24.84	6.84	109.559	10	1658.76	10
ASTEI01018-PA	scaffold_00004:229272:233963:1	8.67153	2.64151	2	3	2	1	1325	140.21	6.84	4.42242	1	92.3261	2
ASTEI01020-PA	scaffold_00004:242688:250418:-1	5.94839	4.09924	3	4	3	1	927	100.219	5.38	2.29256	2	58.8394	2
ASTEI01021-PA	scaffold_00004:254366:262593:1	8.74449	3.13514	2	4	2	1	1850	194.886	5.4	4.00134	2	73.33	1
ASTEI01022-PA	scaffold_00004:268930:284240:1	20.0379	1.60936	5	22	5	1	2734	301.838	6.33	14.6349	5	245.363	5
ASTEI01023-PA	scaffold_00004:284313:286322:-1	3.73684	1.24031	1	2	1	1	645	73.988	8.63	2.15378	1	50.93	1
ASTEI01024-PA	scaffold_00004:293775:296444:-1	0.560509	1.34474	1	2	1	1	818	89.728	5.9	2.17775	1	0	1
ASTEI01026-PA	scaffold_00004:304928:306025:1	76.9513	34.8974	8	34	8	1	341	38.41	5.12	59.0802	8	877.028	8
ASTEI01030-PA	scaffold_00004:358164:359068:-1	21.967	15.8163	2	7	2	1	196	21.891	10.05	8.58147	2	123.43	2
ASTEI01031-PA	scaffold_00004:362004:363350:-1	4.48466	2.26131	1	2	1	1	398	45.858	8	2.27855	1	56.45	1
ASTEI01034-PA	scaffold_00004:397187:399862:-1	4.62764	1.70068	1	2	1	1	588	66.364	7.78	2.70018	1	68.37	1
ASTEI01035-PA	scaffold_00004:402637:405792:1	90.9909	14.7679	12	115	11	1	711	80.204	7.39	148.306	12	2802.92	12
ASTEI01037-PA	scaffold_00004:417634:418056:-1	10.8529	8.57143	1	10	1	1	140	15.057	7.42	12.3481	1	207.421	1
ASTEI01038-PA	scaffold_00004:440720:441783:-1	0.36271	3.37553	1	1	1	1	237	25.691	5.85			28.82	1
ASTEI01040-PA	scaffold_00004:466431:469237:1	0.270754	1.47275	1	1	1	1	679	74.782	6.35			0	1
ASTEI01041-PA	scaffold_00004:470057:473147:-1	16.5468	7.31707	4	7	4	1	902	103.6	6.64	7.03587	3	152.988	4
ASTEI01042-PA	scaffold_00004:474611:481744:1	6.23575	0.884304	1	2	1	1	1357	152.452	5.3	2.97974	1	67.45	1
ASTEI01044-PA	scaffold_00004:490735:494001:1	5.78161	3.10881	2	3	2	1	965	107.812	7.83	2.17671	1	51.27	2
ASTEI01045-PA	scaffold_00004:498923:500410:-1	49.2186	11.5152	6	18	6	1	495	55.754	5.22	25.5193	6	429.301	6
ASTEI01046-PA	scaffold_00004:506463:510965:1	5.02498	1.17012	1	2	1	1	1111	123.938	6.9	2.77506	1	58.33	1
ASTEI01047-PA	scaffold_00004:514503:535832:1	0.497163	0.678952	1	1	1	1	2062	224.909	8.73			0	1
ASTEI01049-PA	scaffold_00004:555105:556675:-1	74.6011	29.6073	10	36	9	1	331	38.876	9.19	54.0278	10	728.656	10
ASTEI01057-PA	scaffold_00004:653958:656124:-1	19.0448	7.70713	3	8	3	1	519	57.118	7.58	11.5168	3	145.93	3
ASTEI01059-PA	scaffold_00004:670224:672232:-1	4.67963	14.4681	2	6	2	1	235	27.51	8.16	2.35458	2	51.5043	2
ASTEI01061-PA	scaffold_00004:675599:676977:1	39.6676	27.0096	6	33	6	1	311	35.596	6.68	46.3301	6	511.893	6
ASTEI01063-PA	scaffold_00004:692340:694967:-1	47.0678	13.1206	8	26	8	1	846	96.109	7.8	42.1654	8	688.217	8
ASTEI01064-PA	scaffold_00004:701404:703210:1	3.85017	4.37828	1	2	1	1	571	63.143	6.62	2.6215	1	0	1
ASTEI01066-PA	scaffold_00004:712106:714194:-1	21.7859	12.5	3	10	3	1	256	28.415	7.68	12.168	3	207.985	3
ASTEI01067-PA	scaffold_00004:715538:716505:-1	99.3836	57.4751	15	86	15	1	301	34.136	7.08	127.075	15	1467.78	15
ASTEI01072-PA	scaffold_00004:801885:805069:1	176.134	41.527	22	223	21	1	537	61.585	8.68	279.092	22	3560.57	22
ASTEI01074-PA	scaffold_00004:921393:928091:1	0.399463	4.77742	1	1	1	1	921	99.376	5.58	0	1
ASTEI01075-PA	scaffold_00004:929600:931464:1	1.50816	9.45946	2	2	2	1	518	58.382	6.76	0	2
ASTEI01083-PA	scaffold_00004:1559782:1564548:-1	126.13	34.1727	15	80	15	1	556	60.833	6.09	112.07	15	1667.41	15
ASTEI01084-PA	scaffold_00004:1604961:1628990:1	23.1793	2.14015	7	14	7	1	5280	577.906	8.05	13.2981	7	232.71	5
ASTEI01085-PA	scaffold_00004:1646724:1653372:-1	4.25792	4.89335	2	3	2	1	797	88.776	4.91	2.16915	2	49.06	1
ASTEI01096-PA	scaffold_00004:1907137:1921809:-1	11.4861	4.85714	1	2	1	1	350	40.684	5.17	4.03267	1	142.24	1
ASTEI01099-PA	scaffold_00004:1942493:1943964:1	94.8883	66.4122	9	132	9	1	131	14.625	5.05	183.002	9	2775.34	9
ASTEI01101-PA	scaffold_00004:1982978:1989955:-1	7.5911	18.612	3	7	3	1	317	32.333	7.37	4.89002	2	98.0874	3
ASTEI01104-PA	scaffold_00004:2022673:2024157:1	105.99	26.5909	9	76	9	1	440	48.51	9.22	138.576	9	1486.56	9
ASTEI01105-PA	scaffold_00004:2027310:2029909:-1	115.069	37.5	11	86	11	1	360	39.009	6.52	161.504	11	1372.1	11
ASTEI01106-PA	scaffold_00004:2035218:2036068:1	27.6196	23.4043	5	13	5	1	235	26.785	8.91	14.9373	4	203.586	5
ASTEI01107-PA	scaffold_00004:2037805:2041550:-1	0.51357	4.38144	1	1	1	1	776	86.971	7.28	0	1
ASTEI01112-PA	scaffold_00004:2097413:2099280:-1	42.9923	12.3746	6	13	6	1	598	69.344	6.32	21.6421	6	374.757	5
ASTEI01115-PA	scaffold_00004:2114442:2116885:-1	1.02273	3.33333	1	1	1	1	690	74.717	5.35			0	1
ASTEI01116-PA	scaffold_00004:2118172:2120558:1	186.83	27.4151	15	116	15	1	766	85.064	7.37	215.828	15	2972.78	15
ASTEI01123-PA	scaffold_00004:2348003:2356826:-1	208.563	32.2314	22	138	22	1	847	92.86	6.27	229.174	22	3119.68	22
ASTEI01124-PA	scaffold_00004:2386756:2388958:-1	4.32716	8.47458	1	2	1	1	118	13.774	8.19	2.377	1	35.99	1
ASTEI01125-PA	scaffold_00004:2411480:2412892:1	374.563	58.2979	25	651	15	1	470	52.986	6.73	1054.02	25	11244.2	25
ASTEI01127-PA	scaffold_00004:2418912:2422591:-1	409.181	53.8961	32	566	32	1	462	51.013	7.94	835.156	32	8632.67	32
ASTEI01132-PA	scaffold_00004:2503861:2515474:-1	15.8257	2.47168	2	6	2	1	971	108.608	5.73	10.1011	2	124.72	2
ASTEI01134-PA	scaffold_00004:2537634:2542345:1	29.4255	5.36398	2	11	2	1	522	57.35	6.67	14.5218	2	293.151	2
ASTEI01135-PA	scaffold_00004:2546723:2548142:-1	60.2278	25.8065	7	33	7	1	372	41.653	7.58	42.0194	6	595.483	7
ASTEI01136-PA	scaffold_00004:2553170:2569928:1	12.8457	1.77134	3	7	3	1	1863	198.842	6.6	7.01572	2	147.348	3
ASTEI01137-PA	scaffold_00004:2573213:2573710:1	25.5165	44.5545	3	26	3	1	101	11.553	7.05	36.914	3	515.163	3
ASTEI01138-PA	scaffold_00004:2574409:2574897:-1	9.24154	25.2174	2	4	2	1	115	13.273	8.72	6.11732	2	84.45	2
ASTEI01139-PA	scaffold_00004:2575928:2576849:-1	166.637	77.0925	24	512	2	1	227	26.427	10.01	653.107	24	7027.41	24
ASTEI01140-PA	scaffold_00004:2578946:2580893:1	22.5259	44.9438	7	56	7	1	89	10.484	11.77	48.0091	6	412	7
ASTEI01141-PA	scaffold_00004:2583975:2584990:-1	40.624	28.9474	4	22	4	1	228	26.036	5.25	32.2323	4	472.346	4
ASTEI01142-PA	scaffold_00004:2586594:2590193:1	29.7423	5.30822	2	10	2	1	584	62.794	9	20.186	2	253.33	2
ASTEI01144-PA	scaffold_00004:2599452:2606506:-1	3.14642	1.41304	1	2	1	1	920	101.861	6.32	3.12184	1	29.61	1
ASTEI01146-PA	scaffold_00004:2628688:2655251:1	0.50948	0.414938	1	1	1	1	2410	259.743	8.19	1.66666	1
ASTEI01147-PA	scaffold_00004:2663165:2668743:-1	45.1395	17.6895	9	25	9	1	554	62.814	5.22	31.0489	9	447.5	9
ASTEI01148-PA	scaffold_00004:2682941:2685179:1	3.40187	6.31579	1	2	1	1	190	20.19	7.99	2.11479	1	55.87	1
ASTEI01149-PA	scaffold_00004:2691215:2701309:-1	234.511	50.5241	22	193	19	1	477	53.941	6.44	280.022	22	2747.98	22
ASTEI01150-PA	scaffold_00004:2712315:2712775:-1	46.0633	84.058	6	78	6	1	69	7.588	9.72	126.736	6	1611.22	6
ASTEI01155-PA	scaffold_00004:2885373:2890480:1	35.1877	5.28667	4	12	4	1	1343	155.118	7.27	21.6753	4	263.107	4
ASTEI01157-PA	scaffold_00004:2927001:2929335:1	29.2629	15.7647	6	14	6	1	425	46.963	5.83	12.0385	6	269.186	6
ASTEI01158-PA	scaffold_00004:2938979:2940543:1	263.427	65.5257	20	234	20	1	409	46.551	5.52	433.743	20	4112.45	20
ASTEI01159-PA	scaffold_00004:2940739:2941358:-1	15.5631	24.7253	3	10	3	1	182	20.203	5.21	14.4573	3	162.884	3
ASTEI01160-PA	scaffold_00004:2943439:2944728:1	3.45075	4.8951	1	2	1	1	429	47.514	8.32	2.08865	1	28.44	1
ASTEI01162-PA	scaffold_00004:2949853:2957946:1	43.8054	13.468	7	17	7	1	891	97.447	7.06	25.9109	6	293.97	7
ASTEI01168-PA	scaffold_00004:3188106:3189320:-1	65.0137	20.6767	3	24	3	1	266	28.96	8.15	56.1661	3	426.768	3
ASTEI01170-PA	scaffold_00004:3193245:3193535:-1	11.7417	21.6216	2	56	2	1	74	7.872	10.45	24.7396	2	800.316	2
ASTEI01171-PA	scaffold_00004:3196415:3196717:1	12.939	13.5135	2	14	2	1	74	8.151	11.19	12.2787	2	218.974	2
ASTEI01178-PA	scaffold_00004:3264862:3277779:1	11.243	5.7971	2	4	1	1	414	43.884	4.51	6.47238	2	99.52	2
ASTEI01179-PA	scaffold_00004:3280985:3282213:1	190.302	73.8095	20	226	20	1	336	37.862	8.81	311.746	20	5174.33	20
ASTEI01180-PA	scaffold_00004:3282406:3284019:-1	242.797	79.4521	25	381	25	1	365	40.202	8.22	508.496	24	6282.4	25
ASTEI01181-PA	scaffold_00004:3286591:3287445:1	27.2778	23.7069	5	18	5	1	232	26.612	8	22.8089	4	412.285	5
ASTEI01184-PA	scaffold_00004:3325663:3332494:1	20.8682	5.06329	3	8	3	1	869	94.874	8.05	11.4466	3	182.88	3
ASTEI01185-PA	scaffold_00004:3357257:3362680:1	11.3133	3.4358	1	2	1	1	553	61.958	6.14	3.96507	1	108.64	1
ASTEI01187-PA	scaffold_00004:3409804:3411616:1	18.2333	5.93525	3	6	2	1	556	63.157	7.91	11.1827	3	164.342	3
ASTEI01192-PA	scaffold_00004:3768983:3788194:1	5.89245	0.585138	1	2	1	1	1709	193.52	5.99	2.7366	1	87.88	1
ASTEI01193-PA	scaffold_00004:3799479:3814228:-1	7.28524	1.1325	2	4	2	1	1766	184.679	9.1	2.27385	2	56.33	2
ASTEI01195-PA	scaffold_00004:3889148:3905546:1	79.2272	10.4972	9	23	9	1	1448	157.144	8.03	41.7407	9	536.766	9
ASTEI01196-PA	scaffold_00004:3914882:3917668:-1	5.05037	2.98507	1	2	1	1	335	37.136	6.28	2.85119	1	51.51	1
ASTEI01198-PA	scaffold_00004:4117046:4120535:-1	394.058	45.8647	40	360	40	1	931	105.832	6.23	581.399	40	6272.54	40
ASTEI01199-PA	scaffold_00004:4122203:4126279:1	56.0081	16.4414	8	26	8	1	888	96.433	5.35	37.5392	8	273.73	8
ASTEI01205-PA	scaffold_00004:4187196:4188453:1	132.96	48	14	86	14	1	375	41.941	10.23	131.599	14	1257.19	14
ASTEI01206-PA	scaffold_00004:4190008:4191869:-1	15.2266	9.73282	3	9	3	1	524	58.429	6.96	8.18994	3	126.777	2
ASTEI01210-PA	scaffold_00004:4225229:4226778:1	25.9698	29.2453	3	64	2	1	106	12.13	9.31	93.7041	3	1693.78	3
ASTEI01211-PA	scaffold_00004:4228995:4229470:1	76.9413	40	4	142	4	1	110	12.419	9.58	318.833	4	1741.72	4
ASTEI01212-PA	scaffold_00004:4230131:4231484:-1	1.24306	7.47126	1	1	1	1	348	39.46	6.55			0	1
ASTEI01216-PA	scaffold_00004:4342779:4355803:1	2.76574	1.21951	1	4	1	1	574	64.258	9.31	1.78908	1	98.2803	1
ASTEI01217-PA	scaffold_00004:4355540:4357757:-1	11.0316	12.6374	2	10	2	1	182	20.762	8.56	15.8721	2	219.242	2
ASTEI01219-PA	scaffold_00004:4365564:4368582:1	111.197	52.9197	9	103	9	1	274	29.966	6.55	192.015	9	1631.48	9
ASTEI01220-PA	scaffold_00004:4375535:4377100:-1	60.4683	16.4811	7	28	7	1	449	49.447	7.18	39.199	7	472.154	7
ASTEI01221-PA	scaffold_00004:4382719:4393249:1	4.09291	1.88285	1	2	1	1	478	52.343	7.2	2.36548	1	42.96	1
ASTEI01223-PA	scaffold_00004:4433780:4443306:1	2.36241	0.325468	1	2	1	1	2458	275.985	6.44	1.99706	1	38.72	1
ASTEI01226-PA	scaffold_00004:4457655:4479027:1	293.227	15.1814	41	179	41	1	3445	378.097	5.67	280.894	41	3711.48	40
ASTEI01228-PA	scaffold_00004:4571123:4576680:1	1.37046	2.59067	2	2	2	1	1351	150.146	6.16	0	2
ASTEI01230-PA	scaffold_00004:4578557:4585009:1	7.73002	1.50602	2	4	2	1	1328	150.577	5.96	5.19801	2	69.9349	2
ASTEI01231-PA	scaffold_00004:4592621:4595870:-1	90.989	19.4401	10	70	10	1	643	71.361	5.22	104.484	10	1411.86	10
ASTEI01232-PA	scaffold_00004:4597009:4597598:1	7.58637	9.33333	1	2	1	1	150	16.975	8.41	3.6902	1	53.3	1
ASTEI01233-PA	scaffold_00004:4603213:4605420:-1	140.518	43.8961	16	164	16	1	385	42.971	6.67	237.871	15	3063.7	16
ASTEI01234-PA	scaffold_00004:4634703:4636175:1	63.2707	21.8367	8	22	7	1	490	55.652	7.28	37.3321	8	567.015	8
ASTEI01237-PA	scaffold_00004:4685161:4700462:1	112.539	12.541	18	91	18	1	1523	165.8	6.52	113.934	18	1567.47	18
ASTEI01238-PA	scaffold_00004:4707024:4713523:1	3.07686	1.38436	1	2	1	1	1228	136.409	6.18	1.77133	1	0	1
ASTEI01240-PA	scaffold_00004:4720576:4728395:-1	294.276	23.6537	51	138	50	1	2414	274.536	4.93	186.375	47	2776.77	51
ASTEI01242-PA	scaffold_00004:4740744:4750356:1	2.77211	0.343137	1	6	1	1	2040	227.318	6.1	3.52191	1	66.4961	1
ASTEI01244-PA	scaffold_00004:4787587:4792697:1	59.3456	15.0165	6	32	6	1	606	64.787	7.03	62.3997	6	383.013	6
ASTEI01248-PA	scaffold_00004:4896673:4905370:1	5.33922	1.75809	2	4	1	1	1422	149.085	8.69	4.53841	2	41.31	2
ASTEI01249-PA	scaffold_00004:4916386:4917798:1	355.51	65.2381	27	425	27	1	420	46.629	5.29	719.532	27	7553.65	27
ASTEI01255-PA	scaffold_00004:5052744:5056040:-1	0.567351	7.90441	1	2	1	1	544	58.716	7.75	0	1
ASTEI01256-PA	scaffold_00004:5066470:5067749:-1	65.4607	21.4085	4	36	4	1	355	36.741	7.5	86.9929	4	548.196	4
ASTEI01259-PA	scaffold_00005:26076:27681:-1	0.445269	7.9918	1	2	1	1	488	54.003	5.11	0	1
ASTEI01260-PA	scaffold_00005:37982:39660:1	1.17089	1.19284	1	1	1	1	503	54.317	4.84	0	1
ASTEI01264-PA	scaffold_00005:191986:200260:1	0.402744	0.87222	1	1	1	1	2293	256.459	6.16	0	1
ASTEI01266-PA	scaffold_00005:204287:212109:-1	9.99399	3.18182	2	6	2	1	660	73.858	6.18	7.87477	2	158.473	2
ASTEI01267-PA	scaffold_00005:205404:206957:1	49.4186	17.3362	8	44	8	1	473	54.488	6.6	54.3454	8	773.41	8
ASTEI01269-PA	scaffold_00005:219028:226401:-1	39.2361	8.93067	5	22	5	1	851	93.597	5.22	28.2854	5	374.658	5
ASTEI01272-PA	scaffold_00005:250502:251214:-1	107.271	28.0423	6	134	6	1	189	21.784	9.58	225.061	6	1804.35	6
ASTEI01273-PA	scaffold_00005:264156:269038:1	2.55752	1.43443	1	4	1	1	488	56.77	5.22	1.72354	1	72.6513	1
ASTEI01274-PA	scaffold_00005:273707:278545:-1	63.754	9.52839	10	51	9	1	1039	119.053	4.88	50.7703	9	783.715	10
ASTEI01276-PA	scaffold_00005:283682:304098:-1	8.78519	2.92398	2	4	2	1	1197	134.73	6.93	4.9507	2	55.57	2
ASTEI01277-PA	scaffold_00005:311008:311903:1	20.5264	26.9373	4	13	4	1	271	28.79	9.28	16.5569	3	153.18	4
ASTEI01278-PA	scaffold_00005:313495:314635:-1	7.41472	8.18182	3	4	3	1	220	25.28	6.52	2.03275	1	87.5771	3
ASTEI01282-PA	scaffold_00005:438374:440270:1	174.476	60.6897	18	165	18	1	290	32.553	8.59	235.654	18	3585.1	18
ASTEI01283-PA	scaffold_00005:443495:449488:1	96.574	16.8821	17	72	17	1	1238	138.345	6.43	98.2754	15	1581.28	17
ASTEI012841-PA	scaffold_00005:534985:535605:-1	69.5672	78.0822	9	67	7	1	73	8.294	5.41	105.517	9	1265.07	8
ASTEI01288-PA	scaffold_00005:509908:512657:-1	0.398809	5.60748	1	1	1	1	214	23.729	5.11			0	1
ASTEI01296-PA	scaffold_00005:777094:782644:1	0.996557	2.92072	2	2	2	1	1438	156.061	5.59	0	2
ASTEI01297-PA	scaffold_00005:801245:809873:1	22.8852	9.08108	5	11	5	1	925	104.757	7.3	15.7985	4	258.87	5
ASTEI01298-PA	scaffold_00005:811988:815438:-1	68.9663	12.9093	12	34	12	1	1069	120.395	6.42	47.7712	11	547.255	11
ASTEI01299-PA	scaffold_00005:852164:858297:1	0.845757	5.86531	2	2	2	1	1381	148.213	5.19	0	2
ASTEI01302-PA	scaffold_00005:866122:868970:-1	107.627	44.9704	10	210	10	1	169	19.682	4.3	286.131	10	4153.87	10
ASTEI01304-PA	scaffold_00005:1006544:1011470:1	62.1412	10.1833	5	72	5	1	491	54.887	6.93	113.296	5	1334.45	5
ASTEI01305-PA	scaffold_00005:1024462:1027977:1	13.1994	8.27586	2	14	2	1	145	16.654	8.59	15.3695	2	271.617	2
ASTEI01309-PA	scaffold_00005:1128551:1129121:-1	24.6834	17.7305	2	10	2	1	141	15.384	8.46	18.0485	2	346.328	2
ASTEI01311-PA	scaffold_00005:1135014:1136770:-1	76.6138	15.4348	6	54	6	1	460	48.204	7.09	118.93	6	1402.23	6
ASTEI01312-PA	scaffold_00005:1137346:1139409:-1	14.6512	2.26087	1	27	1	1	575	61.156	4.28	31.2526	1	487.807	1
ASTEI01314-PA	scaffold_00005:1140574:1141598:-1	12.8856	30.1075	2	4	2	1	93	9.862	5.78	7.96854	2	111.789	2
ASTEI01316-PA	scaffold_00005:1151650:1182168:1	0.461175	1.05853	1	1	1	1	1606	184.891	7.44			0	1
ASTEI01318-PA	scaffold_00005:1202143:1205719:1	174.196	30.1266	19	150	19	1	790	88.397	6.35	253.061	18	2661.61	19
ASTEI01319-PA	scaffold_00005:1212637:1213516:-1	76.1753	55.1724	5	103	5	1	145	15.908	4.44	139.795	5	1316.53	5
ASTEI01320-PA	scaffold_00005:1224924:1225553:1	23.1587	25.1429	4	21	4	1	175	19.542	5.43	25.8182	3	410.668	4
ASTEI01328-PA	scaffold_00005:1283934:1285269:-1	3.62819	3.82166	1	2	1	1	314	35.224	6.62	2.17458	1	43.05	1
ASTEI01329-PA	scaffold_00005:1298319:1299939:-1	12.7977	6.79612	3	10	3	1	515	58.46	8.47	15.9272	3	133.12	3
ASTEI01330-PA	scaffold_00005:1305219:1315901:-1	55.1009	8.25123	4	14	4	1	812	85.779	7.02	20.4804	3	401.725	4
ASTEI01331-PA	scaffold_00005:1323227:1325204:1	16.4876	7.78443	4	14	4	1	501	54.141	6.34	12.1933	4	175.215	4
ASTEI01332-PA	scaffold_00005:1326498:1331947:-1	0.399681	3.56688	1	1	1	1	785	85.604	6.35	0	1
ASTEI01333-PA	scaffold_00005:1334012:1335544:1	404.2	80.7074	22	1254	22	1	311	34.663	6.27	2051.2	22	20355.5	22
ASTEI01335-PA	scaffold_00005:1338664:1341889:-1	17.5847	9.13838	3	8	3	1	383	44.491	9.04	12.4083	3	214.139	3
ASTEI01336-PA	scaffold_00005:1343053:1343520:-1	82.128	53.5484	10	193	10	1	155	17.127	5.97	204.08	9	2987.5	10
ASTEI01337-PA	scaffold_00005:1344139:1346027:-1	17.7155	7.97872	3	13	3	1	564	59.262	4.87	14.4004	2	227.21	3
ASTEI01341-PA	scaffold_00005:1367174:1370754:1	35.4307	24.43	6	35	6	1	307	34.04	8.97	51.3936	5	834.033	6
ASTEI01342-PA	scaffold_00005:1394239:1395668:-1	14.7613	5.09978	3	8	3	1	451	52.007	9.32	9.08583	3	171.02	3
ASTEI01343-PA	scaffold_00005:1396120:1414340:-1	74.6582	4.47408	22	46	19	1	5923	669.999	5.34	43.6108	22	620.594	18
ASTEI01345-PA	scaffold_00005:1419348:1421602:-1	78.3231	22.7811	15	77	15	1	676	77.617	7.97	92.6055	14	1418.12	15
ASTEI01347-PA	scaffold_00005:1422665:1423516:1	1.98047	3.43137	1	2	1	1	204	23.455	9.2	1.80063	1	32.65	1
ASTEI01348-PA	scaffold_00005:1426095:1426804:-1	6.55183	9.23913	2	4	2	1	184	20.394	7.71	1.87838	2	64.2291	2
ASTEI01349-PA	scaffold_00005:1427823:1429493:1	365.324	70.8419	37	722	37	1	487	54.267	5.87	1165.92	37	13455.8	37
ASTEI01350-PA	scaffold_00005:1430838:1432408:-1	4.72806	1.59046	1	44	1	1	503	57.496	4.82	27.1335	1	135.023	1
ASTEI01351-PA	scaffold_00005:1433022:1436772:1	58.587	11.0384	10	36	10	1	1223	136.693	7.77	51.9305	10	649.843	9
ASTEI01352-PA	scaffold_00005:1447671:1451646:1	39.1482	8.84848	6	27	6	1	825	87.095	5.05	39.0187	5	423.735	6
ASTEI01353-PA	scaffold_00005:1454926:1456214:-1	16.6856	18.8202	4	7	4	1	356	39.301	8.57	9.28982	3	145.773	4
ASTEI01354-PA	scaffold_00005:1456905:1457267:-1	0.705534	20	1	1	1	1	120	13.292	8	0	1
ASTEI01355-PA	scaffold_00005:1457833:1460165:1	56.9481	14.4186	9	22	9	1	645	72.972	6.11	28.8076	9	470.002	9
ASTEI01356-PA	scaffold_00005:1460523:1462276:-1	25.9788	12.1359	5	19	5	1	412	46.809	8.4	25.4729	4	313.636	5
ASTEI01359-PA	scaffold_00005:1469438:1470829:1	632.476	82.7214	42	3358	17	1	463	50.393	9.09	5768.36	42	52199.8	42
ASTEI01364-PA	scaffold_00005:1600510:1617881:1	0.569602	7.70878	1	1	1	1	467	52.446	9.14	0	1
ASTEI01366-PA	scaffold_00005:1625456:1626363:-1	38.6543	31.0757	5	12	5	1	251	27.814	6.29	24.2205	4	172.814	4
ASTEI01367-PA	scaffold_00005:1626964:1628302:1	13.4824	11.1111	3	6	3	1	387	43.174	8.28	7.41491	3	131.283	3
ASTEI01368-PA	scaffold_00005:1630225:1644136:1	36.5536	12.3426	5	12	5	1	397	44.012	6.83	16.9892	5	203.111	5
ASTEI01369-PA	scaffold_00005:1648290:1655120:1	41.0829	12.8889	5	16	4	1	450	51.146	5.67	23.2264	5	304.347	5
ASTEI01370-PA	scaffold_00005:1650217:1653337:-1	24.734	4.53629	4	16	4	1	992	106.216	7.72	23.9779	4	187.828	4
ASTEI01373-PA	scaffold_00005:1695236:1696667:1	0.464833	1.55902	1	2	1	1	449	51.063	9.23	0	1	0	1
ASTEI01377-PA	scaffold_00005:1714994:1718032:-1	27.9042	9.03553	5	21	5	1	985	107.291	6.84	33.7821	5	444.304	3
ASTEI01380-PA	scaffold_00005:1728731:1732592:-1	0.604324	0.884173	1	1	1	1	1131	122.736	6.57			25.66	1
ASTEI01382-PA	scaffold_00005:1734420:1736059:-1	6.23657	2.30769	1	2	1	1	520	58.603	5.54	3.3843	1	48.25	1
ASTEI01385-PA	scaffold_00005:1739952:1741833:-1	0.420788	2.02952	1	1	1	1	542	59.979	6.83	0	1
ASTEI01386-PA	scaffold_00005:1754483:1758730:-1	3.43902	0.918728	1	2	1	1	1415	152.878	8.38	1.80419	1	50.61	1
ASTEI01387-PA	scaffold_00005:1788924:1791053:1	0.654626	2.83333	1	2	1	1	600	66.672	7.39	0	1
ASTEI01388-PA	scaffold_00005:1791719:1794773:1	45.9806	59.4595	6	75	6	1	111	12.464	9.14	83.1244	6	903.155	6
ASTEI01390-PA	scaffold_00005:1800033:1801304:1	0.366229	1.65485	1	2	1	1	423	47.811	8.43	0	1	0	1
ASTEI01392-PA	scaffold_00005:1806501:1812879:1	27.4863	4.30267	5	12	5	1	1348	143.921	8.91	14.3373	5	248.337	5
ASTEI01393-PA	scaffold_00005:1810808:1812211:-1	118.215	32.6027	13	259	13	1	365	39.922	4.37	324.675	13	5457.99	13
ASTEI01394-PA	scaffold_00005:1817174:1830152:-1	924.996	46.5361	97	714	97	1	2757	296.987	6.01	1161.27	94	15658.2	96
ASTEI01395-PA	scaffold_00005:1884661:1885603:1	64.8153	34.5865	9	86	9	1	266	27.869	7.65	133.799	9	1783.13	9
ASTEI01396-PA	scaffold_00005:1885759:1886484:-1	16.052	20.7469	2	4	2	1	241	27.436	8.69	7.74409	2	113.06	2
ASTEI01397-PA	scaffold_00005:1886671:1887887:-1	8.71218	8.6351	3	6	3	1	359	40.324	8.62	4.37176	3	69.859	3
ASTEI01398-PA	scaffold_00005:1895910:1899641:1	14.4998	2.13858	2	4	2	1	1169	122.236	9.55	5.13081	2	103.11	2
ASTEI01399-PA	scaffold_00005:1903208:1904158:-1	140.18	58.5443	15	81	15	1	316	35.849	6.3	119.283	13	1584.69	15
ASTEI01400-PA	scaffold_00005:1905159:1911050:1	117.345	13.2841	16	112	16	1	1355	155.766	7.08	146.312	16	2053.03	16
ASTEI01404-PA	scaffold_00005:1929601:1938202:-1	2.11115	1.19832	1	1	1	1	1669	188.844	7.65			0	1
ASTEI01405-PA	scaffold_00005:1955438:1958730:1	65.3905	15.8798	10	40	10	1	699	79.111	7.14	59.2495	10	747.023	10
ASTEI01406-PA	scaffold_00005:1959383:1959616:-1	13.6519	36.3636	4	9	4	1	77	9.025	8.29	11.5532	4	192.97	3
ASTEI01408-PA	scaffold_00005:1963477:1968330:1	248.802	54.6569	22	218	22	1	408	45.573	5.96	354.749	22	4680.54	22
ASTEI01409-PA	scaffold_00005:1971573:1974346:1	0.802719	5.40541	1	2	1	1	444	51.501	4.56			0	1
ASTEI01412-PA	scaffold_00005:1980364:1983440:-1	8.65783	2.87671	2	4	2	1	730	81.315	8.21	6.30128	2	51.44	2
ASTEI01414-PA	scaffold_00005:2005634:2006792:1	11.6223	12.5	2	4	2	1	200	21.857	6.09	5.65635	2	105.663	2
ASTEI01417-PA	scaffold_00005:2024053:2032832:1	13.5599	1.5233	4	12	4	1	2232	234.661	8.48	11.8865	4	248.683	4
ASTEI01418-PA	scaffold_00005:2034011:2039672:-1	0.623241	1.84226	1	1	1	1	1737	194.818	8.02	0	1
ASTEI01419-PA	scaffold_00005:2041091:2042536:1	31.6868	11.8503	6	30	6	1	481	54.293	6.9	34.119	6	425.817	6
ASTEI01420-PA	scaffold_00005:2042669:2044161:-1	55.984	21.5078	6	18	6	1	451	49.182	7.96	27.5797	6	528.684	6
ASTEI01421-PA	scaffold_00005:2044422:2045826:1	35.5317	37.415	5	38	5	1	147	16.947	6.58	42.7366	5	751.7	5
ASTEI01423-PA	scaffold_00005:2050087:2051676:-1	9.27108	2.83554	1	4	1	1	529	60.041	4.58	7.8273	1	180.757	1
ASTEI01424-PA	scaffold_00005:2051984:2054480:1	40.0806	9.62963	4	10	4	1	810	90.351	9.58	23.4001	4	263.633	4
ASTEI01425-PA	scaffold_00005:2127087:2132085:1	4.09865	1.25698	1	2	1	1	1432	155.84	6.48	2.1804	1	43.75	1
ASTEI01427-PA	scaffold_00005:2138476:2151381:-1	13.7713	0.711575	1	4	1	1	2108	239.615	7.2	6.34797	1	75.01	1
ASTEI01428-PA	scaffold_00005:2152455:2153584:-1	89.0744	29.3447	10	72	10	1	351	40.755	7.11	84.4807	10	1003.11	10
ASTEI01429-PA	scaffold_00005:2154381:2155685:1	23.9795	18.6916	4	10	4	1	321	34.997	10.02	15.474	4	167.871	4
ASTEI01430-PA	scaffold_00005:2158514:2164166:-1	3.09491	0.657895	1	2	1	1	1216	126.096	9.23	1.67506	1	47.09	1
ASTEI01432-PA	scaffold_00005:2171955:2176815:1	66.4221	42.4242	8	85	8	1	132	15.092	4.98	134.081	7	1678.27	8
ASTEI01433-PA	scaffold_00005:2189977:2207572:1	1429.49	59.0191	128	1345	127	1	1835	211.566	5.49	2296.75	127	31463.8	127
ASTEI01434-PA	scaffold_00005:2212006:2213753:-1	3.5367	1.5534	1	2	1	1	515	58.256	7.18	2.10671	1	46	1
ASTEI01435-PA	scaffold_00005:2239043:2243943:1	72.1905	22.3629	14	49	14	1	711	79.026	8.4	49.4193	14	569.464	14
ASTEI01436-PA	scaffold_00005:2245691:2247147:-1	3.81901	5.11364	1	2	1	1	176	19.537	5.3	2.13449	1	38.08	1
ASTEI01438-PA	scaffold_00005:2260888:2262062:1	26.7836	11.2329	3	20	3	1	365	39.902	6.99	33.7214	3	416.672	3
ASTEI01439-PA	scaffold_00005:2264312:2268674:-1	258.79	33.61	29	199	29	1	964	106.645	6.93	319.452	29	4582.92	27
ASTEI01441-PA	scaffold_00005:2284769:2286827:-1	144.71	59.0734	18	157	18	1	259	28.028	5.73	234.555	18	3024.17	18
ASTEI01448-PA	scaffold_00005:2437969:2443303:-1	51.7208	10.6637	12	34	12	1	1341	150.42	8.07	37.5334	12	460.616	12
ASTEI01449-PA	scaffold_00005:2445003:2445935:-1	24.4987	11.6129	3	22	3	1	310	34.174	5.4	33.0224	3	460.94	3
ASTEI01450-PA	scaffold_00005:2446410:2447256:1	93.8771	45.3846	10	149	9	1	260	28.958	7.2	201.577	10	2561.38	10
ASTEI01453-PA	scaffold_00005:2455943:2470252:1	54.6528	5.95533	9	27	9	1	1612	183.008	5.74	37.4416	9	578.859	8
ASTEI01456-PA	scaffold_00005:2492092:2498249:1	441.749	48.2676	39	526	39	1	837	95.043	7.47	888.763	39	10854.9	39
ASTEI01458-PA	scaffold_00005:2535940:2538341:1	24.41	13.0814	3	8	3	1	344	38.799	5.01	13.8275	3	147.637	3
ASTEI01460-PA	scaffold_00005:2549950:2550917:1	7.42992	4.54545	1	4	1	1	264	29.919	6.79	5.49936	1	153.93	1
ASTEI01462-PA	scaffold_00005:2560220:2565843:-1	1.4967	2.67296	2	3	2	1	1272	140.93	7.65	2.15407	2	0	1
ASTEI01463-PA	scaffold_00005:2568991:2569657:1	17.5425	14.0704	2	10	2	1	199	22.451	5.01	16.1038	2	295.379	2
ASTEI01465-PA	scaffold_00005:2601559:2627136:1	326.725	16.4923	50	170	49	1	4111	457.031	5.34	268.774	50	3460.35	50
ASTEI01466-PA	scaffold_00005:2647179:2715965:1	1656.18	23.7353	196	1175	196	1	10516	1186.25	5.24	1791.48	195	23287.9	193
ASTEI01468-PA	scaffold_00005:2726369:2728893:1	155.554	43.9922	19	100	19	1	516	56.715	8.98	148.332	19	2221.32	18
ASTEI01470-PA	scaffold_00005:2749482:2754280:1	10.5867	1.60858	1	4	1	1	746	82.857	8.81	3.54944	1	89.85	1
ASTEI01471-PA	scaffold_00005:2756693:2761169:-1	1.0166	0.487465	1	2	1	1	1436	160.524	7.66	0	1	38.05	1
ASTEI01473-PA	scaffold_00005:2761945:2763240:-1	18.4092	9.74478	4	20	4	1	431	48.082	8.29	12.2497	4	315.544	4
ASTEI01474-PA	scaffold_00005:2763537:2767295:1	18.0834	7.10974	4	8	4	1	647	73.095	7.56	7.78671	4	170.439	4
ASTEI01476-PA	scaffold_00005:2786075:2786806:1	160.666	55.2	9	315	9	1	125	14.891	8.41	523.04	9	6070.4	9
ASTEI01477-PA	scaffold_00005:2787033:2787494:-1	30	50.3268	6	19	6	1	153	18.243	5.11	23.5887	6	311.901	6
ASTEI01478-PA	scaffold_00005:2789547:2791744:1	21.5547	6.07477	3	7	3	1	642	71.559	7.84	9.71249	2	272.102	3
ASTEI01479-PA	scaffold_00005:2791872:2792452:-1	20.9411	35.4331	4	12	4	1	127	14.266	6.18	18.9666	4	258.249	4
ASTEI01480-PA	scaffold_00005:2793166:2797157:-1	17.5715	2.91109	3	8	3	1	1271	142.043	5.77	10.7402	3	161.808	3
ASTEI01482-PA	scaffold_00005:2799883:2803564:-1	188.727	18.1435	20	721	20	1	711	79.822	9.58	883.108	20	13131.3	20
ASTEI01484-PA	scaffold_00005:2809234:2809832:-1	27.9712	29.7297	4	10	4	1	148	16.564	7.93	14.991	2	313.107	4
ASTEI01485-PA	scaffold_00005:2810939:2811514:-1	0.615647	19.0476	1	1	1	1	147	16.474	9.22			0	1
ASTEI01486-PA	scaffold_00005:2827236:2830298:1	20.5327	7.32143	3	8	3	1	560	62.39	9.66	11.0608	3	129.179	3
ASTEI01490-PA	scaffold_00005:2981536:2983542:1	30.2313	10.24	5	13	5	1	625	71.137	5.26	21.2566	4	402.197	5
ASTEI01492-PA	scaffold_00005:3022305:3026252:-1	146.045	21.1281	19	106	19	1	1046	116.851	9.11	167.422	19	1688.69	19
ASTEI01493-PA	scaffold_00005:3031562:3040974:1	9.87941	1.31926	2	6	2	1	1516	164.118	7.34	4.69309	2	89.2342	2
ASTEI01494-PA	scaffold_00005:3043317:3080311:-1	610.684	21.7632	46	1674	46	1	2348	259.993	5.83	2765.53	46	34521.1	45
ASTEI01497-PA	scaffold_00005:3094768:3099522:-1	92.0431	16.0059	11	42	11	1	681	74.855	8.69	64.6826	10	823.117	10
ASTEI01499-PA	scaffold_00005:3117595:3120233:-1	13.6992	7.61246	2	6	2	1	289	33.135	9.13	12.2327	2	105.71	2
ASTEI01500-PA	scaffold_00005:3123187:3127664:-1	3.58659	1.77276	2	3	2	1	1241	133.977	7.58	2.11358	1	32.73	2
ASTEI01502-PA	scaffold_00005:3132461:3133957:1	11.5683	6.0241	2	4	2	1	498	55.236	9.31	3.43837	1	53.9333	2
ASTEI01503-PA	scaffold_00005:3135142:3136395:-1	0.453951	1.67866	1	1	1	1	417	48.208	7.71	0	1
ASTEI01504-PA	scaffold_00005:3139409:3148284:1	6.94931	1.13766	3	5	3	1	2637	291.085	7.37	2.2953	3	28.6	2
ASTEI01508-PA	scaffold_00005:3206122:3207761:1	1.16615	8.02139	1	1	1	1	187	20.192	8.4	0	1
ASTEI01509-PA	scaffold_00005:3216854:3230527:1	31.4569	3.49593	3	8	3	1	1230	136.206	6.38	14.3221	3	154.634	3
ASTEI01510-PA	scaffold_00005:3222763:3225836:-1	531.278	71.968	42	1578	42	1	874	92.927	4.97	2246.16	42	34170.3	41
ASTEI01512-PA	scaffold_00005:3247693:3248007:-1	9.30991	32	3	6	3	1	75	8.822	6.54	4.79691	3	81.28	3
ASTEI01516-PA	scaffold_00005:3303815:3304733:1	21.6894	24.4813	5	11	5	1	241	27.05	9.25	9.73248	5	261.878	4
ASTEI01517-PA	scaffold_00005:3304978:3307516:-1	345.553	65.9751	28	571	27	1	482	53.677	5.92	907.47	26	11204.8	28
ASTEI01518-PA	scaffold_00005:3309945:3314336:-1	13.6583	12.3762	2	6	2	1	202	21.79	6.35	10.1678	2	99.1633	2
ASTEI01521-PA	scaffold_00005:3322921:3337672:-1	45.7728	5.28999	6	14	6	1	1569	172.735	9.11	20.0868	6	282.813	6
ASTEI01522-PA	scaffold_00005:3342861:3343648:1	0.524184	3.49345	1	1	1	1	229	24.497	8.68	0	1
ASTEI01523-PA	scaffold_00005:3345448:3346174:-1	45.8952	27.2251	4	24	4	1	191	22.044	9.1	35.1655	4	351.889	4
ASTEI01524-PA	scaffold_00005:3346540:3347756:1	62.7385	36.3363	9	30	9	1	333	36.214	5.07	48.3271	9	733.835	9
ASTEI01530-PA	scaffold_00005:3428590:3435670:1	616.3	47.7193	71	866	70	1	1710	189.264	6.02	1273.21	71	17690.1	70
ASTEI01531-PA	scaffold_00005:3436943:3441765:1	14.2848	3.27332	4	8	4	1	1222	139.672	6.96	5.84287	4	131.855	4
ASTEI01532-PA	scaffold_00005:3442340:3443344:1	25.0071	19.9313	4	13	4	1	291	33.183	9.22	12.7316	3	445.78	4
ASTEI01533-PA	scaffold_00005:3456448:3461714:1	86.8207	16.3793	6	38	6	1	464	51.116	6.52	91.9722	5	917.84	6
ASTEI01534-PA	scaffold_00005:3463825:3465133:-1	37.2534	19.2105	5	19	5	1	380	43.532	4.87	23.7307	4	326.766	5
ASTEI01535-PA	scaffold_00005:3465678:3466448:1	34.9532	23.4375	4	14	4	1	256	29.321	10.32	25.4781	4	249.893	4
ASTEI01536-PA	scaffold_00005:3469257:3474288:-1	35.9485	7.86241	7	18	7	1	1221	133.423	6.92	20.4186	6	274.069	6
ASTEI01537-PA	scaffold_00005:3476903:3480363:1	7.43362	3.62401	3	7	3	1	883	97.18	8.69	4.89893	3	98.023	2
ASTEI01538-PA	scaffold_00005:3483723:3492231:-1	49.8099	15.1961	7	24	7	1	612	67.035	8.05	35.8536	7	526.599	7
ASTEI01540-PA	scaffold_00005:3522968:3524385:-1	159.004	64.7303	14	124	14	1	241	26.261	7.9	218.607	13	2751.38	14
ASTEI01541-PA	scaffold_00005:3528954:3529535:-1	52.0596	36.6972	4	48	4	1	109	12.062	9.77	121.83	4	1324.6	4
ASTEI01543-PA	scaffold_00005:3543059:3545037:-1	32.1029	11.3636	5	21	5	1	528	61.514	7.69	25.6946	5	290.901	5
ASTEI01544-PA	scaffold_00005:3561364:3565629:1	6.47214	1.69348	2	3	2	1	1181	127.238	5.2	2.93871	2	46.46	1
ASTEI01546-PA	scaffold_00005:3570404:3582861:1	16.2168	1.87617	4	8	4	1	2132	240.905	9.6	6.78346	4	119.046	4
ASTEI01547-PA	scaffold_00005:3585090:3595007:1	1.00873	0.368615	1	4	1	1	1899	206.092	7.33	4.11765	1	39.62	1
ASTEI01548-PA	scaffold_00005:3596017:3596980:-1	25.9513	17.8832	5	12	5	1	274	31.325	8.78	16.2804	5	227.331	5
ASTEI01549-PA	scaffold_00005:3597585:3598890:-1	19.1003	4.7619	2	8	2	1	357	37.158	5.94	12.8226	2	160.176	2
ASTEI01550-PA	scaffold_00005:3604996:3616375:-1	10.331	1.79415	1	2	1	1	1059	118.866	7.87	4.12655	1	86.69	1
ASTEI01553-PA	scaffold_00005:3624714:3626473:1	27.1854	9.21739	4	7	4	1	575	66.54	6.19	9.02015	3	158.34	4
ASTEI01558-PA	scaffold_00005:3654446:3657311:1	0.469288	0.684151	1	1	1	1	877	99.935	9.16	0	1
ASTEI01559-PA	scaffold_00005:3657419:3658303:-1	12.6253	8.16327	2	4	2	1	294	32.386	5.49	3.13471	2	113.681	2
ASTEI01560-PA	scaffold_00005:3658640:3660212:1	14.3957	6.18762	2	4	2	1	501	57.204	7.36	6.3493	2	150.515	2
ASTEI01561-PA	scaffold_00005:3660377:3662177:-1	6.62088	2.56959	1	4	1	1	467	52.458	8.78	3.69103	1	108.417	1
ASTEI01562-PA	scaffold_00005:3662367:3663724:1	3.84103	2.36407	1	2	1	1	423	46.754	6.86	2.03606	1	48.84	1
ASTEI01563-PA	scaffold_00005:3663776:3664742:-1	26.7919	20.9205	4	10	4	1	239	26.459	7.46	16.7779	4	300.209	4
ASTEI01564-PA	scaffold_00005:3666794:3667515:1	248.565	66.3551	17	330	17	1	214	24.441	7.42	501.291	16	5240.26	17
ASTEI01565-PA	scaffold_00005:3682043:3689487:1	38.3523	28.7129	6	38	6	1	303	35.126	5.53	56.6701	6	773.994	6
ASTEI01570-PA	scaffold_00005:3714751:3720999:-1	19.9159	2.67335	2	4	2	1	1197	132.412	7.33	8.47232	2	206.551	2
ASTEI01572-PA	scaffold_00005:3730255:3732019:-1	1.49694	6.95067	2	3	2	1	446	51.858	7.99	0	1	0	1
ASTEI01574-PA	scaffold_00005:3740947:3745592:-1	2.40805	0.723589	1	2	1	1	1382	151.004	6.62	1.67165	1	27.59	1
ASTEI01575-PA	scaffold_00005:3775634:3777472:1	176.139	39.0086	16	172	16	1	464	52.929	7.05	329.992	16	2563.99	16
ASTEI01576-PA	scaffold_00005:3779031:3781930:1	63.986	14.6988	11	38	10	1	830	94.531	5.76	57.764	11	679.106	11
ASTEI01577-PA	scaffold_00005:3785173:3788929:-1	0.655215	2.77078	1	11	1	1	397	42.649	8.7	10.7295	1	30.19	1
ASTEI01578-PA	scaffold_00005:3790198:3793683:1	11.5781	3.18691	2	4	2	1	1161	129.389	6.79	4.38875	1	73.4	2
ASTEI01581-PA	scaffold_00005:3812805:3813933:1	32.805	23.9796	5	30	5	1	196	20.821	4.78	45.45	5	798.426	5
ASTEI01584-PA	scaffold_00005:3832200:3835106:-1	7.63156	2.15909	2	6	2	1	880	99.304	6.57	6.01484	2	91.2835	2
ASTEI01585-PA	scaffold_00005:3835667:3849939:1	4.83113	1.24129	4	5	4	1	4592	528.703	5.99	0	4	0	1
ASTEI01586-PA	scaffold_00005:3854901:3862373:1	38.9816	21.0526	7	37	7	1	342	37.445	6.6	41.0069	7	343.968	7
ASTEI01587-PA	scaffold_00005:3878932:3882076:1	0.672641	1.62455	1	1	1	1	554	61.852	7.36			0	1
ASTEI01588-PA	scaffold_00005:3883292:3884236:-1	4.33611	3.10345	1	2	1	1	290	32.979	5.81	2.36287	1	49.12	1
ASTEI01589-PA	scaffold_00005:3884924:3885808:1	24.5635	21.371	3	8	3	1	248	28.304	9.54	12.1319	3	226.389	3
ASTEI01591-PA	scaffold_00005:3887577:3888476:1	111.18	42.8044	8	120	8	1	271	30.269	8.44	236.932	7	1761.09	8
ASTEI01592-PA	scaffold_00005:3890011:3895499:-1	10.3718	4.99076	2	4	2	1	541	58.952	9.36	4.43723	2	80.91	2
ASTEI01593-PA	scaffold_00005:3906591:3907384:1	19.6673	18.1395	3	10	3	1	215	24.054	5.25	14.9136	3	210.045	3
ASTEI01594-PA	scaffold_00005:3908899:3910418:1	157.273	45.4259	14	204	14	1	317	34.659	5.05	344.445	14	4644.72	14
ASTEI01596-PA	scaffold_00005:3912675:3914012:1	24.3803	20.9169	4	9	4	1	349	38.551	6.71	13.3693	3	191.253	4
ASTEI01597-PA	scaffold_00005:3914820:3918422:-1	8.50628	7.40741	2	4	2	1	459	52.127	8.81	7.27029	2	53.55	2
ASTEI01601-PA	scaffold_00005:3948932:3950054:-1	9.95585	5.73066	1	2	1	1	349	38.148	4.81	4.37881	1	104.26	1
ASTEI01605-PA	scaffold_00005:3989184:3990031:-1	17.7798	18.6047	4	10	4	1	215	24.189	8.48	12.4114	4	215.49	4
ASTEI01607-PA	scaffold_00005:3999670:4003150:-1	31.9458	20	4	20	4	1	335	36.945	9.83	29.1796	3	416.784	4
ASTEI01616-PA	scaffold_00005:4121016:4121939:-1	76.1877	32.4042	9	53	9	1	287	33.353	5.34	78.5253	8	779.757	9
ASTEI01617-PA	scaffold_00005:4133973:4137257:1	322.33	71.2025	27	1440	25	1	316	35.924	5.11	2171.77	26	31846.5	26
ASTEI01618-PA	scaffold_00005:4144421:4151620:1	299.996	49.4297	30	261	30	1	789	86.733	7.72	398.141	29	4644.13	30
ASTEI01620-PA	scaffold_00005:4158709:4168282:-1	11.029	1.80915	4	33	4	1	2819	300.69	7.9	21.7795	4	327.965	3
ASTEI01621-PA	scaffold_00005:4195199:4197247:1	360.878	62.2302	33	664	33	1	556	60.819	9.14	1108.54	33	13802.5	32
ASTEI01622-PA	scaffold_00005:4201400:4207094:-1	24.1504	5.05137	5	14	5	1	1168	128.269	5.05	11.1016	5	123.331	5
ASTEI01623-PA	scaffold_00005:4216543:4219327:1	54.1349	8.28183	6	22	6	1	809	94.122	7.88	41.791	6	397.555	6
ASTEI01624-PA	scaffold_00005:4219954:4222115:-1	83.5767	22.9412	11	32	11	1	680	77.346	6.01	49.2285	11	655.903	11
ASTEI01625-PA	scaffold_00005:4223385:4227601:1	1.04842	11.4286	1	1	1	1	140	16.321	9.73			0	1
ASTEI01628-PA	scaffold_00005:4236791:4238915:1	16.5657	6.47359	3	8	3	1	587	65.499	6.1	11.3907	3	149.38	3
ASTEI01630-PA	scaffold_00006:19944:21197:-1	6.08192	6.13333	1	2	1	1	375	43.81	9	3.3572	1	24.78	1
ASTEI01631-PA	scaffold_00006:22034:23525:-1	681.856	92.6097	46	2451	46	1	433	46.543	7.05	4088.88	46	50073.3	46
ASTEI01632-PA	scaffold_00006:26222:32409:-1	25.8356	4.69417	6	14	6	1	1406	159.12	5.83	15.6875	6	170.377	6
ASTEI01633-PA	scaffold_00006:32802:35267:-1	78.074	12.5457	8	32	7	1	821	95.715	9.17	54.3247	8	546.415	8
ASTEI01640-PA	scaffold_00006:110052:112232:-1	1.18802	1.1396	1	2	1	1	702	77.488	6.81	1.68435	1	0	1
ASTEI01642-PA	scaffold_00006:150731:152311:1	349.262	71.1027	32	582	32	1	526	55.997	6.64	920.094	31	13663.1	32
ASTEI01643-PA	scaffold_00006:152770:153538:-1	25.6536	13.2479	3	8	3	1	234	25.815	4.92	15.5154	3	190.69	3
ASTEI01644-PA	scaffold_00006:153979:156782:-1	4.07242	1.73776	1	2	1	1	633	68.432	10.13	1.65836	1	23.02	1
ASTEI01645-PA	scaffold_00006:157701:163418:1	160.545	17.9009	24	75	22	1	1877	207.531	7.58	121.452	24	1521.47	23
ASTEI01646-PA	scaffold_00006:171843:177478:1	7.04211	0.754936	1	3	1	1	1722	172.602	5.74	3.78019	1	78.54	1
ASTEI01647-PA	scaffold_00006:192668:195267:1	15.5079	4.14201	2	6	2	1	676	75.724	7.03	13.5305	2	179.625	1
ASTEI01648-PA	scaffold_00006:198886:201478:-1	35.6924	14.5125	5	14	5	1	441	48.987	6.87	21.6454	5	416.701	5
ASTEI01649-PA	scaffold_00006:208963:216354:1	184.407	94.5578	12	211	12	1	147	16.744	4.53	299.027	10	5760.07	12
ASTEI01653-PA	scaffold_00006:240638:246304:1	0.883788	3.34657	2	2	2	1	1763	175.134	8.54			0	2
ASTEI01654-PA	scaffold_00006:339915:342603:1	3.78995	1.1465	1	1	1	1	785	83.848	8.7			28.17	1
ASTEI01659-PA	scaffold_00006:397542:400099:1	4.46203	3.56688	2	3	2	1	785	90.005	6.51	1.84881	2	49.61	1
ASTEI01661-PA	scaffold_00006:413761:415132:-1	2.73874	4.6729	1	3	1	1	321	34.793	4.87	2.11717	1	19.1	1
ASTEI01662-PA	scaffold_00006:415978:417134:1	208.398	55.1613	20	391	20	1	310	34.321	5.99	582.79	19	9143.78	20
ASTEI01664-PA	scaffold_00006:563415:578266:1	38.7553	18.6441	6	144	5	1	354	41.183	5.71	41.2869	6	1140.96	6
ASTEI01665-PA	scaffold_00006:586521:592986:1	270.121	58.75	22	1990	21	1	320	36.189	7.61	2745.98	22	31528.5	22
ASTEI01667-PA	scaffold_00006:608970:624319:1	1.23894	1.17484	2	3	2	1	2894	324.171	5.53	0	1	17.81	2
ASTEI01669-PA	scaffold_00006:626475:627956:1	320.275	59.4595	19	455	19	1	370	40.482	8.63	812.794	19	9100.4	19
ASTEI01671-PA	scaffold_00006:630144:633039:-1	414.056	54.0856	42	706	41	1	771	82.637	9.26	986.688	42	12904.3	42
ASTEI01674-PA	scaffold_00006:680391:681476:1	0.554085	13.7821	1	1	1	1	312	33.545	6.39	0	1
ASTEI01675-PA	scaffold_00006:697261:701462:1	38.4368	54.0984	4	26	4	1	122	13.197	9.44	37.4008	4	441.339	4
ASTEI01679-PA	scaffold_00006:717151:720300:1	21.1437	9.13978	4	8	4	1	558	62.155	5.21	13.1542	4	105.016	4
ASTEI01687-PA	scaffold_00006:936465:938407:1	6.15494	4.49251	2	3	2	1	601	66.774	5.17	3.34022	1	73.25	2
ASTEI01688-PA	scaffold_00006:938687:938997:-1	55.7902	56.4103	10	176	9	1	78	8.754	9.76	139.699	8	1744.14	10
ASTEI01691-PA	scaffold_00006:946780:948952:1	8.97162	5.88235	2	8	2	1	459	52.041	6.06	6.65756	2	67.3567	2
ASTEI01693-PA	scaffold_00006:957287:964369:1	21.4191	3.75094	4	10	4	1	1333	147.93	6.16	14.7105	4	268.407	4
ASTEI01697-PA	scaffold_00006:1122112:1124444:-1	0.736364	1.42248	1	2	1	1	703	78.742	6.84	0	1	0	1
ASTEI01704-PA	scaffold_00006:1214905:1217306:-1	71.1067	18.8782	8	28	8	1	731	82.143	5.39	47.4101	8	778.752	8
ASTEI01705-PA	scaffold_00006:1220933:1224704:-1	41.4673	10.8225	6	48	6	1	693	76.528	4.72	58.5436	6	872.763	6
ASTEI01706-PA	scaffold_00006:1225832:1226824:-1	164.97	45.0658	14	694	14	1	304	32.986	4.39	995.286	14	14305.6	14
ASTEI01707-PA	scaffold_00006:1229752:1232741:1	9.98885	2.68199	1	2	1	1	522	58.503	4.53	5.01001	1	91.34	1
ASTEI01708-PA	scaffold_00006:1233595:1234133:1	8.34659	10.8527	1	2	1	1	129	14.556	9.09	3.83105	1	89.95	1
ASTEI01710-PA	scaffold_00006:1250143:1257336:-1	10.0817	3.96396	2	8	2	1	555	59.616	8.69	10.3107	2	164.041	2
ASTEI01711-PA	scaffold_00006:1262730:1265764:-1	106.589	21.8112	17	52	17	1	784	88.026	7.31	76.7347	16	1141.62	14
ASTEI01713-PA	scaffold_00006:1267631:1268419:-1	127.229	82.8125	9	549	9	1	128	13.07	4.54	776.559	9	10429.3	9
ASTEI01714-PA	scaffold_00006:1285817:1287327:-1	1.31131	2.07792	1	2	1	1	385	44.252	7.84	0	1	20.57	1
ASTEI01718-PA	scaffold_00006:1383546:1386755:-1	51.4941	11.1562	7	42	7	1	493	53.759	5.07	50.6171	7	714.343	7
ASTEI017192-PA	scaffold_00006:1416995:1418138:-1	1.84771	3.36134	1	1	1	1	357	39.913	4.74	0	1
ASTEI01720-PA	scaffold_00006:1412924:1415494:1	2.00656	1.01394	1	2	1	1	789	86.587	7.85	2.12546	1	30.89	1
ASTEI01723-PA	scaffold_00006:1426514:1430580:1	13.623	4.82759	2	4	2	1	580	65.115	5.2	6.70802	2	93.2146	2
ASTEI01724-PA	scaffold_00006:1433116:1435650:1	83.2474	25.183	14	47	14	1	683	76.141	7.28	63.408	13	736.127	14
ASTEI01725-PA	scaffold_00006:1443984:1468811:-1	23.7275	1.37011	4	7	4	1	5620	619.566	7.5	11.6258	4	148.804	3
ASTEI01727-PA	scaffold_00006:1485478:1495426:1	106.954	48.3696	8	78	8	1	184	21.053	4.79	106.278	8	1855.87	8
ASTEI01730-PA	scaffold_00006:1507221:1508197:1	304.672	69.0236	29	982	29	1	297	32.83	8.97	1297.15	29	17131	29
ASTEI01731-PA	scaffold_00006:1509547:1510808:-1	137.092	54.5455	14	129	14	1	396	43.524	6.79	213.867	14	2665.46	14
ASTEI01732-PA	scaffold_00006:1512322:1513820:1	51.6932	20.4663	9	26	9	1	386	42.274	5.4	36.5876	9	558.253	9
ASTEI01733-PA	scaffold_00006:1520109:1522395:-1	12.4372	7.5	3	6	3	1	360	40.551	6.1	7.45077	3	114.449	3
ASTEI01739-PA	scaffold_00006:1732848:1735270:1	204.351	43.9216	20	343	20	1	510	54.404	9.07	428.131	20	5697.6	20
ASTEI01741-PA	scaffold_00006:1739498:1740887:1	119.683	32.3462	14	64	14	1	439	50.526	5.2	97.3324	14	1574.79	14
ASTEI01750-PA	scaffold_00006:1777121:1779650:-1	33.2952	9.55711	4	14	4	1	429	47.695	5.92	22.2047	4	229.744	4
ASTEI01751-PA	scaffold_00006:1780862:1783689:1	40.7413	9.59064	7	18	7	1	855	96.1	6.76	20.446	7	351.22	7
ASTEI01755-PA	scaffold_00006:1942497:1947833:1	20.0608	3.25365	3	7	3	1	1506	171.92	7.21	10.3011	3	206.773	2
ASTEI01756-PA	scaffold_00006:1949949:1960792:1	0.835945	5.28571	1	2	1	1	700	77.836	7.93	0	1
ASTEI01760-PA	scaffold_00006:2073250:2079093:1	6.93539	4.26829	2	6	2	1	656	72.61	5.78	5.18153	2	96.89	2
ASTEI01761-PA	scaffold_00006:2084459:2090405:1	62.7938	21.9048	10	34	10	1	630	71.507	6.19	54.6616	10	677.267	10
ASTEI01762-PA	scaffold_00006:2091486:2096467:-1	80.6247	8.20649	10	34	10	1	1511	167.231	6.19	45.8912	9	925.323	10
ASTEI01764-PA	scaffold_00006:2098111:2098944:1	20.8451	15.5235	3	10	3	1	277	30.132	6.4	12.0483	3	144.693	3
ASTEI01766-PA	scaffold_00006:2101472:2102251:-1	18.5161	20.0772	5	10	5	1	259	30.008	10.4	11.4532	5	150.468	5
ASTEI01769-PA	scaffold_00006:2112362:2120271:1	137.22	15.0418	18	71	18	1	1436	159.489	7.17	104.46	18	1258.84	18
ASTEI01772-PA	scaffold_00006:2126320:2128868:-1	81.1015	36.4835	11	38	11	1	455	50.362	6.15	53.3243	11	773.751	11
ASTEI01773-PA	scaffold_00006:2131221:2135978:1	20.6296	7.06941	5	14	5	1	778	90.206	8.16	16.2097	5	199.442	5
ASTEI01777-PA	scaffold_00006:2297498:2299204:1	16.6747	3.52113	2	14	1	1	568	64.802	5.76	18.6983	2	391.183	2
ASTEI01778-PA	scaffold_00006:2301304:2303685:-1	138.011	33.1412	18	86	18	1	694	77.784	7.43	138.842	18	1583.11	18
ASTEI01781-PA	scaffold_00006:2363971:2376897:1	0.982549	0.78072	1	2	1	1	2946	318.916	5.07	0	1	0	1
ASTEI01782-PA	scaffold_00006:2426201:2433677:1	240.498	23.7906	33	339	33	1	1509	173.283	8.72	444.54	32	4348.99	33
ASTEI01783-PA	scaffold_00006:2434067:2436106:1	44.242	18.2692	8	18	8	1	520	59.599	8.97	26.2115	8	264.373	8
ASTEI01787-PA	scaffold_00006:2602928:2604166:-1	1.32698	1.45631	1	2	1	1	412	46.685	6.37	0	1	24.71	1
ASTEI01789-PA	scaffold_00006:2621848:2625267:1	4.6751	6.96517	1	2	1	1	201	22.448	7.59	4.20563	1	33.97	1
ASTEI01794-PA	scaffold_00006:2874176:2875360:1	26.1427	9.7561	3	10	3	1	369	42.26	7.62	17.595	3	253.408	3
ASTEI017980-PA	scaffold_00006:2972698:2973078:-1	21.862	20.6349	4	16	2	1	126	14.562	8.1	17.8155	4	280.25	4
ASTEI01800-PA	scaffold_00006:2899518:2901198:-1	9.28408	2.71845	1	2	1	1	515	59.785	6.86	4.18846	1	56.15	1
ASTEI01803-PA	scaffold_00006:2910491:2913050:1	174.803	37.6934	20	110	20	1	711	77.859	8.66	171.143	20	2546.48	20
ASTEI01804-PA	scaffold_00006:2913319:2913792:-1	0.816921	27.8195	2	2	2	1	133	15.38	4.97	0	2
ASTEI01806-PA	scaffold_00006:2942105:2945262:1	140.25	50.495	17	89	17	1	303	35.61	7.99	115.593	14	1887.31	16
ASTEI01811-PA	scaffold_00006:2967295:2968438:1	2.93043	13.9276	2	8	2	1	359	41.307	4.74	1.95201	2	40.3929	1
ASTEI01815-PA	scaffold_00006:2975395:2977189:1	66.3889	14.0143	5	25	5	1	421	46.907	7.37	50.6932	5	494.394	5
ASTEI01816-PA	scaffold_00006:2986369:2986749:1	36.7969	29.3651	5	20	3	1	126	14.582	8.37	24.333	5	294.84	5
ASTEI01821-PA	scaffold_00006:3036718:3042053:1	67.5409	18.3163	11	28	11	1	879	96.643	7.85	42.1192	11	580.892	11
ASTEI01822-PA	scaffold_00006:3076766:3077542:1	4.56848	4.65116	1	2	1	1	258	29.082	6.74	2.23967	1	65.77	1
ASTEI01823-PA	scaffold_00006:3081184:3083922:-1	59.2844	16.7674	6	42	6	1	662	74.428	4.5	75.3187	6	837.694	6
ASTEI01826-PA	scaffold_00006:3152038:3173816:1	0.777804	1.53777	1	1	1	1	2211	249.476	7.03	0	1
ASTEI01827-PA	scaffold_00006:3174499:3174861:-1	4.76751	14.1667	1	2	1	1	120	13.55	9.63	2.88102	1	33.66	1
ASTEI01829-PA	scaffold_00006:3182935:3186817:-1	68.6814	17.5393	6	66	6	1	382	40.981	8.6	119.861	6	1275.05	6
ASTEI01832-PA	scaffold_00006:3301120:3306254:1	13.4469	4.93562	3	5	3	1	1398	152.563	9.57	7.10858	2	81.7	3
ASTEI01833-PA	scaffold_00006:3307129:3310607:-1	1.2861	6.17042	2	3	2	1	1021	114.973	7.84	0	2
ASTEI01837-PA	scaffold_00006:3368369:3372299:1	155.297	20.3899	20	129	20	1	1231	138.366	7.02	163.202	20	2734.59	20
ASTEI01838-PA	scaffold_00006:3373460:3378038:-1	1.60137	0.871314	1	2	1	1	1492	167.863	6.19	1.95572	1	13.23	1
ASTEI01839-PA	scaffold_00006:3386999:3388226:-1	3.15839	3.60111	1	2	1	1	361	40.831	7.44	2.84295	1	18.48	1
ASTEI01840-PA	scaffold_00006:3398207:3404791:-1	112.38	10.9082	16	55	16	1	2081	233.854	6.33	85.7651	15	1150.88	16
ASTEI01841-PA	scaffold_00006:3457721:3480938:1	6.33698	4.92958	3	5	3	1	1136	119.917	7.71	5.88973	3	45.59	2
ASTEI01842-PA	scaffold_00006:3481918:3483152:-1	39.3241	17.0279	4	35	4	1	323	36.53	7.03	50.1697	4	799.657	4
ASTEI01844-PA	scaffold_00006:3709811:3717625:1	0.346016	1.28928	1	1	1	1	1241	141.876	6.83			0	1
ASTEI01845-PA	scaffold_00006:3713794:3715974:-1	1.74765	5.64024	2	3	2	1	656	75.375	5.5	0	1	0	2
ASTEI01846-PA	scaffold_00006:3718324:3719583:-1	16.3183	7.63723	2	6	2	1	419	45.973	8.07	10.2341	2	104.949	2
ASTEI01847-PA	scaffold_00006:3721517:3737143:-1	9.48026	1.33333	2	4	2	1	2550	272.205	7.08	5.57823	2	114.285	2
ASTEI01848-PA	scaffold_00006:3739900:3740620:1	34.2256	24.2604	5	30	5	1	169	19.28	8.35	35.5661	5	429.664	5
ASTEI01852-PA	scaffold_00006:3863511:3871320:-1	7.68957	2.55814	2	3	2	1	860	100.436	6.13	4.93468	2	46.19	1
ASTEI01853-PA	scaffold_00006:3873831:3876389:-1	12.1958	6.30798	2	4	2	1	539	60.44	5.08	7.68379	2	60.6476	2
ASTEI01854-PA	scaffold_00006:3879520:3882548:-1	74.7977	14.1615	10	36	10	1	805	92.938	8.28	54.6547	10	703.827	10
ASTEI01855-PA	scaffold_00006:3886062:3886776:-1	25.4367	21.1982	4	14	4	1	217	24.479	5.43	21.7913	4	261.993	4
ASTEI01857-PA	scaffold_00006:3890531:3891905:-1	0.744245	4.22535	1	3	1	1	426	46.819	6.84			0	1
ASTEI01858-PA	scaffold_00006:3893029:3894143:-1	0.51159	4.47761	1	1	1	1	268	30.263	6.25			0	1
ASTEI018591-PA	scaffold_00006:3982905:3983339:1	4.98311	7.31707	2	3	2	1	123	13.119	6.14	4.96017	2	39.88	1
ASTEI01860-PA	scaffold_00006:3898504:3899826:-1	0.316593	3.82653	1	1	1	1	392	44.326	7.46			0	1
ASTEI01861-PA	scaffold_00006:3901223:3903004:1	0.921906	8.13008	1	1	1	1	369	41.928	8.12			0	1
ASTEI01862-PA	scaffold_00006:3905670:3908008:1	22.1654	44.8276	4	10	4	1	145	16.051	6.15	14.1961	4	142.888	4
ASTEI01869-PA	scaffold_00006:3960668:3970653:-1	0.506263	3.42857	1	1	1	1	525	58.226	8.09	0	1
ASTEI01872-PA	scaffold_00006:3994067:3995488:1	32.3167	17.3367	5	18	5	1	398	45.064	7.85	32.9138	5	343.65	5
ASTEI01874-PA	scaffold_00006:4017143:4020987:-1	1.38143	2.58449	1	2	1	1	1006	111.604	6.19	0	1	0	1
ASTEI01876-PA	scaffold_00006:4065991:4066959:-1	15.5855	10.231	2	4	2	1	303	33.074	5.58	6.70556	2	110.043	2
ASTEI01877-PA	scaffold_00006:4068046:4070217:1	4.78968	1.57593	1	2	1	1	698	75.91	6.62	2.9651	1	39.96	1
ASTEI01878-PA	scaffold_00006:4076185:4082077:-1	0.44539	6.44391	1	2	1	1	419	47.667	8.22	0	1
ASTEI01883-PA	scaffold_00006:4116909:4118996:1	30.9457	10.7914	5	16	5	1	695	79.065	10.37	29.6976	5	239.605	5
ASTEI01884-PA	scaffold_00006:4138883:4154420:1	60.5794	9.28074	11	31	11	1	1293	142.236	5.58	39.3301	11	566.868	10
ASTEI01886-PA	scaffold_00006:4170505:4181866:-1	0.648204	3.13283	1	1	1	1	798	85.951	5.38			0	1
ASTEI01887-PA	scaffold_00006:4184852:4186363:1	10.6195	4.1841	2	4	2	1	478	54.233	6.43	5.21442	2	105.533	2
ASTEI01889-PA	scaffold_00006:4194782:4210915:-1	2.51652	1.85602	2	2	2	1	1778	191.463	9.77			20.6	2
ASTEI01895-PA	scaffold_00007:10345:10935:-1	1.89143	10.7143	1	2	1	1	168	17.989	6.95	0	1	36.75	1
ASTEI01896-PA	scaffold_00007:12139:20027:1	89.7474	10.9848	15	35	15	1	1848	204.345	6.35	42.4171	15	560.219	14
ASTEI01897-PA	scaffold_00007:22232:24302:-1	205.575	46.6967	25	132	25	1	666	74.468	8.28	192.172	25	2411.23	24
ASTEI01898-PA	scaffold_00007:25335:26550:1	230.391	63.6364	21	194	21	1	374	41.622	8.22	311.953	21	3162.75	21
ASTEI01899-PA	scaffold_00007:27020:27556:-1	183.96	76.4045	12	420	12	1	178	19.616	5.86	606.773	11	7919.84	12
ASTEI01903-PA	scaffold_00007:128864:129607:1	3.96124	10.5263	2	3	2	1	247	28.568	6.21	1.92921	1	43.48	2
ASTEI01906-PA	scaffold_00007:155065:160047:1	139.152	18.7813	19	73	19	1	1198	131.049	6.29	115.288	18	1436.64	19
ASTEI01907-PA	scaffold_00007:160876:161902:1	270.605	68.3453	28	1032	28	1	278	32.079	10.93	1337	28	15729.3	28
ASTEI01908-PA	scaffold_00007:166563:171449:-1	204.837	20.4244	24	119	24	1	1508	170.325	8.21	197.81	23	2636.37	24
ASTEI01909-PA	scaffold_00007:174823:175878:1	14.4308	18.0723	3	6	3	1	166	18.632	9.7	5.70485	3	114.279	3
ASTEI01910-PA	scaffold_00007:178389:183244:1	33.6214	24.6528	7	21	7	1	288	33.875	6.21	23.0005	7	334.528	6
ASTEI01916-PA	scaffold_00007:394818:395146:-1	3.00892	16.4706	2	7	2	1	85	9.109	5.35	3.32587	1	80.1389	2
ASTEI01920-PA	scaffold_00007:405816:407807:-1	22.5828	12.4361	5	15	5	1	587	66.562	7.88	18.7385	5	271.912	4
ASTEI01922-PA	scaffold_00007:435931:436587:-1	0.61997	5.35714	1	2	1	1	168	18.906	10.02	0	1	0	1
ASTEI01924-PA	scaffold_00007:441521:445861:1	392.795	41.4433	40	432	40	1	970	110.596	8.15	658.787	40	8480.64	40
ASTEI01925-PA	scaffold_00007:446321:448149:-1	83.0782	19.1147	9	71	9	1	497	54.323	7.02	113.965	9	1189.18	9
ASTEI01926-PA	scaffold_00007:461648:463387:1	39.6838	24.5098	8	35	8	1	408	45.813	7.53	37.5483	7	665.861	8
ASTEI01928-PA	scaffold_00007:506187:514005:1	80.3615	8.69757	14	42	13	1	2265	261.422	8.85	60.8957	14	782.627	14
ASTEI01932-PA	scaffold_00007:603639:608013:1	0.506263	0.504686	1	1	1	1	1387	154.279	5.38			0	1
ASTEI01933-PA	scaffold_00007:619303:631460:1	56.3746	16.009	9	22	8	1	887	97.746	7.47	35.4632	9	424.977	9
ASTEI01935-PA	scaffold_00007:635373:636894:-1	4.26608	2.52294	1	2	1	1	436	48.591	8.82	2.5807	1	33.52	1
ASTEI01936-PA	scaffold_00007:684809:693674:1	6.51756	1.57368	1	2	1	1	699	80.131	6.07	3.23512	1	93.48	1
ASTEI01939-PA	scaffold_00007:813965:817483:1	29.239	9.04762	5	34	5	1	630	70.708	8.28	31.7765	4	385.168	5
ASTEI01940-PA	scaffold_00007:817544:818770:1	21.2091	10.049	4	13	4	1	408	43.652	6.37	18.2386	3	410.092	4
ASTEI01941-PA	scaffold_00007:821333:824093:-1	6.48346	1.67959	1	2	1	1	774	85.132	8.05	3.14238	1	54.86	1
ASTEI01945-PA	scaffold_00007:1073326:1074619:1	129.765	48.1481	15	107	15	1	405	46.245	6.83	151.943	14	1748.18	15
ASTEI01947-PA	scaffold_00007:1076749:1079158:1	5.08529	3.09735	1	2	1	1	452	52.624	7.52	2.85811	1	47.27	1
ASTEI01948-PA	scaffold_00007:1079983:1081446:-1	231.994	83.6299	19	1136	19	1	281	29.896	9.16	1716.9	19	22622	19
ASTEI01949-PA	scaffold_00007:1082942:1101929:1	0.662142	2.26308	1	1	1	1	1414	163.566	7.18	0	1
ASTEI01950-PA	scaffold_00007:1095952:1096559:-1	0.690583	16.6667	1	1	1	1	174	20.319	7.9	0	1
ASTEI01952-PA	scaffold_00007:1454139:1455819:-1	20.8411	7.43494	3	9	3	1	538	61.732	5.36	11.5281	3	247.63	3
ASTEI01953-PA	scaffold_00007:1470509:1484955:-1	36.4964	3.68355	7	21	6	1	2389	272.341	5.22	25.435	7	407.829	6
ASTEI01957-PA	scaffold_00007:1579959:1581050:1	14.1855	14.6006	3	9	3	1	363	40.014	6.46	10.6178	2	232.265	3
ASTEI01958-PA	scaffold_00007:1585591:1591460:-1	53.5288	5.61039	8	18	8	1	1925	192.877	8.75	29.1203	8	287.979	8
ASTEI01959-PA	scaffold_00007:1592975:1595482:-1	6.47912	2.02703	1	2	1	1	740	84.372	6.95	3.50542	1	55.13	1
ASTEI01960-PA	scaffold_00007:1597097:1597746:1	8.83074	44.1176	2	7	2	1	136	15.809	5.73	12.8007	2	115.043	1
ASTEI01961-PA	scaffold_00007:1626046:1627122:-1	9.84588	5.02793	1	2	1	1	358	39.501	7.17	4.28008	1	61.4	1
ASTEI01963-PA	scaffold_00007:1668347:1673756:1	12.1831	4.23729	3	8	3	1	1062	117.831	6.93	11.2077	3	98.5027	3
ASTEI01967-PA	scaffold_00007:1853285:1856876:1	7.83121	2.56881	1	2	1	1	545	60.067	6.92	3.98826	1	59.05	1
ASTEI01970-PA	scaffold_00007:1903802:1906024:1	15.43	5.22244	2	12	2	1	517	59.367	6.33	22.5993	2	489.266	2
ASTEI01972-PA	scaffold_00007:1948100:1949308:-1	270.11	69.403	26	1374	26	1	402	44.628	7.61	2008.39	26	23839.9	25
ASTEI01975-PA	scaffold_00007:2001187:2003009:-1	28.3596	15.2425	5	16	5	1	433	48.541	7.11	20.9212	5	283.781	5
ASTEI01982-PA	scaffold_00007:2156685:2174052:-1	0.802444	0.733496	1	1	1	1	818	90.753	7.27			29.05	1
ASTEI01989-PA	scaffold_00007:2372737:2375640:1	416.43	48.5005	40	385	40	1	967	108.028	6.13	626.337	40	8447.55	40
ASTEI01993-PA	scaffold_00007:2401260:2410372:1	0.839531	3.74429	1	1	1	1	1095	126.566	6.23	0	1
ASTEI01998-PA	scaffold_00007:2798196:2800024:-1	23.4747	7.08955	3	12	3	1	536	60.995	5.83	16.4108	3	188.68	3
ASTEI02004-PA	scaffold_00007:2997203:3024673:1	1.95117	0.423729	1	2	1	1	1652	185.865	5.16	1.82959	1	15.68	1
ASTEI02005-PA	scaffold_00007:3051878:3057272:-1	56.8787	8.85957	7	45	7	1	1061	114.53	7.94	85.5103	7	1333.88	7
ASTEI02010-PA	scaffold_00007:3143464:3149504:1	10.4931	3.9261	1	2	1	1	433	47.902	9.2	4.15092	1	77.37	1
ASTEI02012-PA	scaffold_00007:3261179:3276314:1	70.7713	10.1796	12	56	12	1	1336	148.342	7.17	73.9499	12	859.566	12
ASTEI02013-PA	scaffold_00007:3277017:3279338:-1	122.405	28.3312	20	91	20	1	773	86.772	7.09	109.89	20	1462.79	20
ASTEI02014-PA	scaffold_00007:3279894:3280554:1	94.9592	82.2222	11	139	11	1	135	15.425	6.32	187.619	11	2363.23	11
ASTEI02015-PA	scaffold_00007:3280785:3282977:-1	15.7329	3.0303	1	2	1	1	660	76.888	6.05			147.38	1
ASTEI02016-PA	scaffold_00007:3285556:3287558:1	13.3285	5.67613	3	8	3	1	599	67.322	8.63	10.9754	3	135.439	3
ASTEI02018-PA	scaffold_00007:3293899:3294754:-1	28.0075	31.7365	6	52	6	1	167	19.778	11.41	67.7812	5	1187.23	6
ASTEI02019-PA	scaffold_00007:3295646:3302737:1	53.872	9.9022	6	23	6	1	818	92.534	6.84	40.5459	5	674.076	6
ASTEI02021-PA	scaffold_00007:3335162:3337589:-1	32.9989	7.90441	4	17	4	1	544	60.31	9.22	29.4749	4	306.044	3
ASTEI02022-PA	scaffold_00007:3360222:3361643:1	102.487	29.8097	13	71	13	1	473	52.859	5.86	100.042	13	1345.76	13
ASTEI02023-PA	scaffold_00007:3370052:3375940:-1	6.43593	1.88953	1	2	1	1	688	74.579	7.18	2.89433	1	66.18	1
ASTEI02024-PA	scaffold_00007:3564889:3579405:1	17.4146	0.939496	2	18	1	1	2661	301.222	6.2	9.71127	2	303.877	2
ASTEI02028-PA	scaffold_00007:3640655:3642299:-1	7.11722	6.44391	2	3	2	1	419	47.237	8.72	1.60943	2	31.67	1
ASTEI02031-PA	scaffold_00007:3670645:3677328:1	6.26544	1.47287	1	2	1	1	1290	140.171	5.05	2.99736	1	58.73	1
ASTEI02034-PA	scaffold_00007:3685719:3688464:1	14.8906	3.69844	2	4	2	1	703	79.94	6.2	5.19615	2	138.133	2
ASTEI02036-PA	scaffold_00007:3857231:3859517:1	1.84998	3.13015	2	3	1	1	607	67.774	5.12	1.75446	1	22.56	2
ASTEI02040-PA	scaffold_00007:4007763:4009814:1	111.915	16.2518	10	65	10	1	683	78.027	6.39	119.493	10	1035.03	9
ASTEI02044-PA	scaffold_00008:48803:50215:-1	31.9988	13.1915	4	16	4	1	470	53.825	4.83	30.3477	4	501.966	4
ASTEI02048-PA	scaffold_00008:69121:70397:-1	70.7785	30.6991	8	50	8	1	329	36.402	6.76	91.4496	8	1377.58	8
ASTEI02049-PA	scaffold_00008:70836:73289:1	84.6826	25.6014	13	53	13	1	582	64.959	7.96	64.7548	13	930.758	13
ASTEI02051-PA	scaffold_00008:82349:83788:1	20.8075	12.8505	5	12	5	1	428	47.383	9.54	16.5841	5	217.516	5
ASTEI02052-PA	scaffold_00008:83933:84474:-1	57.3501	48.0769	6	19	6	1	156	17.721	5.14	33.7401	4	369.148	6
ASTEI02053-PA	scaffold_00008:84754:85503:1	135.244	58.2329	13	190	13	1	249	27.891	8.12	256.337	13	4000.28	13
ASTEI02054-PA	scaffold_00008:90848:99113:-1	75.3436	18.75	13	59	13	1	816	90.866	8.62	67.0007	13	931.36	13
ASTEI02055-PA	scaffold_00008:129234:130654:1	176.612	59.1463	17	276	17	1	164	17.95	11.27	365.795	17	4284.37	17
ASTEI02056-PA	scaffold_00008:131112:131684:-1	9.4168	15.5172	1	2	1	1	116	13.448	8.27	4.62024	1	96.18	1
ASTEI02057-PA	scaffold_00008:131927:133080:1	21.1458	9.22619	2	10	2	1	336	37.387	5.5	20.991	2	177.2	2
ASTEI02059-PA	scaffold_00008:134919:136188:1	3.10869	2.18579	1	2	1	1	366	42.195	6.1	1.78113	1	40.68	1
ASTEI02060-PA	scaffold_00008:136823:137411:-1	6.07562	10.0775	1	2	1	1	129	14.886	4.98	3.27228	1	46.16	1
ASTEI02061-PA	scaffold_00008:153405:154859:-1	82.2657	19.8347	11	53	11	1	484	54.541	5.6	92.0143	11	942.925	10
ASTEI02064-PA	scaffold_00008:166108:169452:1	50.0968	8.14607	6	24	6	1	1068	119.693	5.83	37.6449	6	353.1	6
ASTEI02066-PA	scaffold_00008:238010:238588:-1	57.7413	39.5833	9	151	8	1	192	21.347	8.32	167.777	9	2023.05	9
ASTEI02067-PA	scaffold_00008:243905:246342:1	8.15777	5.28455	4	7	4	1	738	83.581	5.91	5.63958	4	55.3888	3
ASTEI02077-PA	scaffold_00008:451548:452618:1	28.6724	15.3285	2	35	2	1	137	14.466	4.7	65.6451	2	621.56	2
ASTEI02078-PA	scaffold_00008:458450:462309:-1	13.9686	1.95531	1	2	1	1	1074	118.519	4.77	6.69813	1	100.22	1
ASTEI02079-PA	scaffold_00008:491092:491721:1	67.0846	56.9444	7	38	7	1	144	15.572	4.74	67.4214	7	654.858	7
ASTEI02080-PA	scaffold_00008:494366:495997:1	41.0684	19.0385	7	29	7	1	520	58.003	6.32	40.0072	7	475.76	6
ASTEI02081-PA	scaffold_00008:496185:497013:-1	7.49526	8.08511	1	2	1	1	235	27.068	5.96	3.76943	1	60.77	1
ASTEI02082-PA	scaffold_00008:497891:498908:1	94.1509	49.6503	10	75	10	1	286	31.435	5.81	127.07	10	1555.89	10
ASTEI02087-PA	scaffold_00008:634889:638874:1	385.75	37.0683	44	471	44	1	1303	145.834	6.46	714.389	44	8199.28	44
ASTEI02091-PA	scaffold_00008:671205:676025:1	5.34592	0.933998	1	2	1	1	1606	176.099	5.71	2.85572	1	37.59	1
ASTEI02092-PA	scaffold_00008:686846:718363:1	303.729	13.202	59	175	58	1	5431	609.762	5.78	225.075	57	2724.29	57
ASTEI02093-PA	scaffold_00008:721572:729537:-1	46.9523	5.6941	10	28	10	1	2406	270.131	7.4	24.0114	10	417.239	8
ASTEI02095-PA	scaffold_00008:739085:739716:-1	0.602929	3.46535	1	2	1	1	202	23.222	9.85	1.6183	1	0	1
ASTEI02097-PA	scaffold_00008:749238:750962:-1	4.40983	2.01097	1	2	1	1	547	63.933	8.16	1.78452	1	30.43	1
ASTEI02098-PA	scaffold_00008:751304:752328:-1	60.1485	31.5789	6	45	6	1	228	25.654	9.58	58.6012	6	600.888	6
ASTEI02103-PA	scaffold_00008:816969:823142:-1	4.10552	1.50301	1	2	1	1	998	113.412	6.84	2.34329	1	35.33	1
ASTEI02107-PA	scaffold_00008:845310:846234:-1	103.782	51.6364	11	100	9	1	275	29.894	9.23	151.556	11	2238.95	11
ASTEI02109-PA	scaffold_00008:847839:853507:1	211.986	40.4617	22	169	20	1	823	88.533	8.38	263.349	22	4021.62	22
ASTEI02110-PA	scaffold_00008:862421:865244:-1	100.017	23.9669	8	95	8	1	363	41.126	7.3	155.491	8	1302.25	8
ASTEI02112-PA	scaffold_00008:880717:883288:-1	9.8862	5.11945	3	8	3	1	586	61.664	7.53	8.31956	3	98.0007	3
ASTEI02115-PA	scaffold_00008:955861:958506:1	22.0567	46.875	3	10	3	1	128	13.786	5.58	20.6488	2	280.493	3
ASTEI02117-PA	scaffold_00008:1062214:1064648:1	9.08762	7.51174	1	4	1	1	213	23.61	7.36	7.92041	1	68.16	1
ASTEI02118-PA	scaffold_00008:1070377:1072954:-1	11.1436	9.83607	3	9	3	1	488	55.253	6.9	6.59999	3	64.85	3
ASTEI02124-PA	scaffold_00008:1116777:1120615:-1	2.20468	1.3834	1	2	1	1	506	57.703	8.09	0	1	0	1
ASTEI02127-PA	scaffold_00008:1161121:1162102:-1	13.6949	13.6	2	4	2	1	250	27.643	9.7	6.11294	2	78.32	2
ASTEI02128-PA	scaffold_00008:1172848:1174496:-1	17.2067	5.45852	2	8	2	1	458	53.028	6.95	12.9253	2	170.781	2
ASTEI02129-PA	scaffold_00008:1177579:1179389:1	53.5304	20.4134	8	38	8	1	387	42.262	8.6	48.4615	8	898.831	8
ASTEI02130-PA	scaffold_00008:1179687:1182387:-1	9.47503	3.82294	2	4	2	1	497	56.602	5.22	4.23318	2	65.04	2
ASTEI02132-PA	scaffold_00008:1186107:1198392:-1	41.5345	2.41657	7	14	7	1	3476	384.735	6.04	20.127	6	314.801	6
ASTEI02134-PA	scaffold_00008:1214067:1221232:1	10.0492	3.30033	2	16	2	1	606	66.896	6.9	16.0686	2	243.725	2
ASTEI02135-PA	scaffold_00008:1223000:1230920:-1	185.403	21.0489	26	142	26	1	1392	152.648	6.74	188.861	26	2603.36	25
ASTEI02136-PA	scaffold_00008:1231652:1232798:1	32.4589	12.3028	3	16	3	1	317	34.383	9.6	23.4747	3	419.406	3
ASTEI02137-PA	scaffold_00008:1233844:1247231:-1	30.2622	2.5641	8	23	8	1	4017	451.214	7.81	19.7132	8	291.344	6
ASTEI02139-PA	scaffold_00008:1255947:1257411:-1	149.747	32.7623	17	99	16	1	467	53.833	5.9	142.633	17	1666.83	17
ASTEI02142-PA	scaffold_00008:1412658:1416002:-1	1.84619	4.2471	1	2	1	1	518	57.266	7.43	0	1	0	1
ASTEI02143-PA	scaffold_00008:1413600:1414573:1	37.5492	18.3206	4	24	4	1	262	29.683	6.15	43.6264	4	420.89	4
ASTEI02144-PA	scaffold_00008:1417373:1418001:-1	7.36061	6.98925	1	1	1	1	186	21.044	4.6			78.36	1
ASTEI02145-PA	scaffold_00008:1418427:1419543:-1	114.675	44.7205	14	77	14	1	322	36.532	5.43	101.956	13	1220.31	14
ASTEI02146-PA	scaffold_00008:1423517:1428536:1	0.280669	1.30112	1	1	1	1	1614	169.908	6.61			0	1
ASTEI02147-PA	scaffold_00008:1432148:1433613:-1	22.6911	10.3926	3	12	3	1	433	48.483	6.93	22.7647	3	218.101	3
ASTEI02148-PA	scaffold_00008:1434851:1436117:-1	57.0621	21.1806	5	23	5	1	288	31.958	6.74	39.4968	5	603.288	5
ASTEI02149-PA	scaffold_00008:1437266:1438987:-1	46.5351	11.4723	6	24	6	1	523	58.873	5.52	36.9729	6	512	6
ASTEI02150-PA	scaffold_00008:1440054:1443059:1	32.0669	8.70147	5	17	5	1	747	83.585	6.6	23.0653	5	326.867	5
ASTEI021535-PA	scaffold_00008:1585096:1586793:-1	31.575	9.42308	4	14	4	1	520	57.471	8.79	19.2117	4	335.926	4
ASTEI02155-PA	scaffold_00008:1512812:1517844:1	160.933	24.1578	21	126	21	1	1217	135.246	5.39	173.926	21	2570.73	21
ASTEI02158-PA	scaffold_00008:1535181:1536298:1	3.0272	2.46914	1	2	1	1	324	36.777	8.19	2.08246	1	42.64	1
ASTEI02159-PA	scaffold_00008:1536958:1538109:-1	0.352813	2.35988	1	1	1	1	339	38.934	9.28	0	1
ASTEI02161-PA	scaffold_00008:1561289:1571280:-1	38.3918	12.7103	6	31	6	1	535	61.373	6.76	46.821	6	780.703	6
ASTEI02163-PA	scaffold_00008:1581408:1582826:1	525.192	73.5169	37	1341	34	1	472	51.635	5.94	2200.75	37	34284.8	37
ASTEI02164-PA	scaffold_00008:1583421:1584668:1	44.0721	19.5181	5	29	5	1	415	44.38	4.98	32.4649	4	935.029	5
ASTEI02166-PA	scaffold_00008:1587077:1588601:1	36.444	17.1296	7	18	7	1	432	48.285	5.88	20.7131	6	375.311	7
ASTEI02167-PA	scaffold_00008:1610874:1620165:1	22.7871	7.04225	7	36	7	1	781	86.845	7.59	27.749	7	462.151	7
ASTEI02172-PA	scaffold_00008:1836743:1839188:-1	0.73002	5.74713	1	1	1	1	609	66.818	6.39	0	1
ASTEI02174-PA	scaffold_00008:1845687:1848738:1	0.418278	1.08578	1	1	1	1	921	101.522	5.83	0	1
ASTEI02176-PA	scaffold_00008:1859707:1860702:-1	4.53521	3.24675	1	2	1	1	308	34.904	9.01	2.23716	1	59.07	1
ASTEI02177-PA	scaffold_00008:1861870:1866911:-1	5.08443	2.06074	2	16	2	1	922	105.877	7.75	2.58543	2	50.7758	2
ASTEI02179-PA	scaffold_00008:1870795:1874484:-1	12.9108	3.21865	2	3	2	1	901	102.125	6.28	4.35362	2	115.96	1
ASTEI02180-PA	scaffold_00008:1875669:1877572:1	284.708	61.5101	28	295	28	1	543	60.259	6.89	426.065	27	5179.83	28
ASTEI02181-PA	scaffold_00008:1878537:1884456:1	22.1016	11.3861	4	10	4	1	404	44.006	5.67	13.1586	4	174.556	4
ASTEI02182-PA	scaffold_00008:1879472:1881664:-1	4.45002	1.36986	1	4	1	1	730	83.683	8.05	5.205	1	58.58	1
ASTEI02184-PA	scaffold_00008:1892537:1894820:1	226.979	71.6463	18	401	18	1	328	34.03	8.75	614.99	17	7922.6	18
ASTEI02185-PA	scaffold_00008:1894958:1896306:-1	10.5415	5.94901	2	4	2	1	353	39.75	5.1	5.52513	2	106.689	2
ASTEI02186-PA	scaffold_00008:1918962:1927228:1	19.5532	4.95303	3	6	3	1	1171	130.224	6.58	9.99498	3	102.937	3
ASTEI02188-PA	scaffold_00008:1937654:1940146:-1	11.3023	3.33333	3	5	2	1	780	87.005	5.73	5.74082	3	109.859	2
ASTEI02189-PA	scaffold_00008:1954907:1958276:1	33.6397	22.973	5	42	5	1	222	24.441	7.33	48.0079	5	658.614	5
ASTEI02192-PA	scaffold_00008:1978519:1986313:-1	0.582694	2.7907	1	2	1	1	430	47.159	7.08	0	1
ASTEI02200-PA	scaffold_00008:2276273:2276626:1	14.751	29.3478	4	29	4	1	92	10.351	9.85	22.5746	4	354.679	4
ASTEI02202-PA	scaffold_00008:2278504:2279163:1	9.65761	10.0457	2	7	2	1	219	24.321	8.25	0	1	195.62	2
ASTEI02205-PA	scaffold_00008:2308340:2310350:-1	146.238	33.8926	18	101	18	1	596	69.502	5.87	157.946	18	1497.28	18
ASTEI02206-PA	scaffold_00008:2311454:2313998:1	55.3023	16.3333	8	36	8	1	600	63.693	7.5	26.3533	7	1147.75	8
ASTEI02211-PA	scaffold_00008:2344431:2345410:1	47.4038	24.7312	9	26	9	1	279	33.748	9.63	28.8901	9	356.113	9
ASTEI02215-PA	scaffold_00008:2398408:2399004:-1	156.552	83.7398	13	265	13	1	123	13.758	9.45	413.657	12	5729.41	13
ASTEI02217-PA	scaffold_00008:2411945:2412798:-1	4.85201	8.13008	1	2	1	1	123	13.65	8.82	2.58687	1	56.48	1
ASTEI02220-PA	scaffold_00008:2433396:2434666:1	38.4508	31.4079	5	40	5	1	277	28.765	9.51	59.4885	5	621.626	5
ASTEI02221-PA	scaffold_00008:2459156:2461085:1	408.525	56.3307	30	930	30	1	387	42.622	6.47	1527.26	30	18639.1	30
ASTEI02223-PA	scaffold_00008:2473319:2476595:-1	670.494	73.995	53	1085	53	1	796	88.33	5.35	1800.21	53	25158.1	53
ASTEI02224-PA	scaffold_00008:2478573:2480104:-1	28.248	12.8261	5	18	5	1	460	51.054	8.94	24.5026	5	287.793	5
ASTEI02225-PA	scaffold_00008:2480999:2482562:1	79.083	34.0116	11	46	11	1	344	37.762	6.15	65.7864	9	711.884	11
ASTEI02228-PA	scaffold_00008:2509929:2515742:1	0.801618	0.361384	1	2	1	1	1937	216.856	7.43	0	1	23.39	1
ASTEI02231-PA	scaffold_00008:2535547:2540250:-1	3.13635	4.46927	3	19	2	1	1253	138.739	7.15	2.08531	3	189.76	1
ASTEI02233-PA	scaffold_00008:2549206:2554476:-1	0.621057	0.460123	1	1	1	1	1304	142.013	7.28			26.12	1
ASTEI02234-PA	scaffold_00008:2568849:2571967:1	41.5408	7.94844	6	14	6	1	931	104.779	7.83	19.4189	6	372.551	6
ASTEI02235-PA	scaffold_00008:2582170:2582895:-1	24.6548	14.8515	1	10	1	1	101	11.474	6.52	28.7886	1	144.569	1
ASTEI02238-PA	scaffold_00008:2660743:2664020:-1	186.513	50	17	302	17	1	470	50.533	6.99	457.722	17	6231.89	17
ASTEI02239-PA	scaffold_00008:2665268:2674390:-1	0.610302	1.24611	1	2	1	1	1926	214.511	5	0	1	0	1
ASTEI02242-PA	scaffold_00008:2713829:2715016:-1	77.2222	28.6076	9	44	9	1	395	43.655	8.79	62.6208	9	750.546	9
ASTEI02244-PA	scaffold_00008:2717766:2724125:1	64.8765	14.3056	9	74	5	1	720	76.472	9.38	76.723	9	1291.1	9
ASTEI02247-PA	scaffold_00008:2746824:2754328:1	6.88707	3.11005	2	3	2	1	836	90.588	6.76	4.12756	2	92.91	1
ASTEI02248-PA	scaffold_00008:2755955:2761839:-1	14.8245	3.18725	2	4	2	1	1004	115.241	8.87	9.70393	2	138.815	2
ASTEI02252-PA	scaffold_00008:2905329:2907554:-1	209.822	58.1948	28	347	28	1	421	45.742	7.9	449.923	28	5202.41	28
ASTEI02254-PA	scaffold_00008:2930326:2935765:-1	696.499	67.2377	72	1290	72	1	934	105.688	8.1	2002.44	70	25578.1	72
ASTEI02255-PA	scaffold_00008:2937658:2938394:-1	52.0732	36.9369	7	22	7	1	222	25.102	4.87	29.8506	7	507.692	7
ASTEI02256-PA	scaffold_00008:2945603:2949933:-1	10.6866	8.08081	1	2	1	1	198	21.823	9.26	5.43245	1	63.47	1
ASTEI02261-PA	scaffold_00008:3052308:3057207:-1	13.5647	6.39205	4	13	4	1	704	76.754	7.06	15.8256	4	241.572	3
ASTEI02264-PA	scaffold_00008:3106302:3107949:-1	73.2137	29.148	8	40	8	1	446	51.09	6.44	73.5188	8	684.377	8
ASTEI02265-PA	scaffold_00008:3109164:3110180:1	3.71086	2.86624	1	4	1	1	314	34.987	5.11	4.45465	1	73.3706	1
ASTEI02266-PA	scaffold_00008:3110504:3111067:-1	17.0064	17.7215	2	8	2	1	158	18.977	10.15	16.9215	2	229.184	2
ASTEI02275-PA	scaffold_00008:3495256:3497917:-1	40.385	15.7635	4	24	4	1	406	47.006	5.99	30.9654	4	439.055	4
ASTEI02277-PA	scaffold_00008:3520440:3524032:1	11.5651	1.91781	1	4	1	1	730	81.343	5.76	5.91282	1	68.56	1
ASTEI02278-PA	scaffold_00008:3527112:3527796:-1	11.4899	19.4118	1	2	1	1	170	17.857	9.44	7.64337	1	51.61	1
ASTEI02279-PA	scaffold_00008:3532493:3534702:-1	3.78357	1.71875	1	2	1	1	640	72.742	7.18	1.85483	1	25.97	1
ASTEI02280-PA	scaffold_00008:3536167:3537032:-1	31.6262	19.1011	5	24	5	1	267	30.501	8.98	33.3119	5	581.91	5
ASTEI02281-PA	scaffold_00008:3540717:3541583:1	4.83062	4.51389	1	6	1	1	288	30.829	4.68	7.1637	1	84.55	1
ASTEI02282-PA	scaffold_00008:3547073:3557627:1	2480.91	71.9436	194	3598	193	1	2413	277.482	5.25	6350.57	194	70964.9	192
ASTEI02283-PA	scaffold_00008:3558761:3560258:-1	24.6551	8.72642	4	14	4	1	424	48.894	6.18	17.4752	4	232.419	4
ASTEI02284-PA	scaffold_00008:3560748:3562468:1	40.2241	23.7838	6	42	6	1	185	20.776	8.97	48.7962	5	513.588	6
ASTEI02287-PA	scaffold_00009:8758:10301:1	86.0031	34.4902	13	60	13	1	461	52.092	5.45	100.775	12	1208.71	13
ASTEI02288-PA	scaffold_00009:14234:16179:-1	14.1117	13.1474	2	6	2	1	251	28.142	5.82	9.44952	2	152.593	2
ASTEI02289-PA	scaffold_00009:16220:21025:-1	42.5164	12.2973	7	24	7	1	740	84.032	7.18	32.3955	7	317.188	7
ASTEI02290-PA	scaffold_00009:34891:42482:-1	4.845	0.890519	2	3	1	1	1909	215.708	5.41	5.11251	2	56.7	1
ASTEI02293-PA	scaffold_00009:52635:53167:1	120.614	31.1321	3	678	3	1	106	12.059	9.76	1132.97	3	12113.4	3
ASTEI02294-PA	scaffold_00009:53553:56385:1	59.4556	7.30337	4	14	4	1	890	103.43	6.71	35.4266	4	435.249	4
ASTEI02297-PA	scaffold_00009:59403:61232:-1	56.0811	17.2414	11	32	8	1	609	70.262	7.91	29.1692	11	468.4	11
ASTEI02299-PA	scaffold_00009:67245:75427:1	9.47356	2.21286	2	4	2	1	949	104.355	8.48	4.64663	2	90.1844	2
ASTEI02301-PA	scaffold_00009:107218:110480:-1	43.5999	9.28482	5	20	5	1	797	89.747	7.52	29.6304	5	404.131	5
ASTEI02302-PA	scaffold_00009:111199:115275:1	554.344	84.3496	54	1669	53	1	492	55.61	4.96	2200.62	53	25695.8	54
ASTEI02308-PA	scaffold_00009:143716:144736:-1	18.7535	10.4317	2	8	2	1	278	30.319	6.02	13.6361	2	220.979	2
ASTEI02309-PA	scaffold_00009:145180:147052:-1	515.517	64.7668	40	2166	39	1	579	66.07	5.3	3203.05	40	32080.2	39
ASTEI02310-PA	scaffold_00009:147988:150009:-1	292.439	41.6944	24	637	23	1	602	68.604	5.25	1013.98	24	10249.5	24
ASTEI02311-PA	scaffold_00009:150517:152464:1	56.029	18.442	10	51	8	1	629	72.507	5.14	59.6555	9	973.983	10
ASTEI02312-PA	scaffold_00009:152780:154043:-1	67.8483	29.8561	8	33	8	1	278	31.01	7.08	51.098	7	716.091	8
ASTEI02313-PA	scaffold_00009:154635:155156:1	24.2542	46.6667	5	9	5	1	150	17.159	4.83	6.01202	3	215.787	5
ASTEI02316-PA	scaffold_00009:162466:163657:1	0.645507	5.50847	1	2	1	1	236	26.533	5.88	0	1	0	1
ASTEI02317-PA	scaffold_00009:165854:166574:-1	5.31158	6.73575	1	2	1	1	193	22.751	6.35	2.56181	1	49.43	1
ASTEI02325-PA	scaffold_00009:479636:483661:1	1.07774	0.745712	1	5	1	1	1341	152.88	6.9	0	1	0	1
ASTEI02330-PA	scaffold_00009:501679:506037:-1	35.0273	10.0671	7	20	7	1	1043	116.506	8.81	18.2907	7	418.766	6
ASTEI02331-PA	scaffold_00009:507491:507922:1	46.0153	32.8671	4	84	4	1	143	14.99	10.42	190.961	3	1561.84	4
ASTEI02332-PA	scaffold_00009:513754:515297:1	74.2933	34.0807	10	47	10	1	446	50.208	6.48	75.2117	9	894.403	10
ASTEI02334-PA	scaffold_00009:625558:628157:-1	1.23913	0.819672	1	3	1	1	732	83.273	7.96	1.83832	1	29.84	1
ASTEI02335-PA	scaffold_00009:628448:629049:-1	31.7066	20.5714	2	11	2	1	175	19.356	8.65	23.4746	2	187.159	2
ASTEI02336-PA	scaffold_00009:629705:632567:1	34.3391	6.90184	5	110	5	1	652	72.09	6.51	140.516	5	2153.62	5
ASTEI02337-PA	scaffold_00009:632749:633834:-1	98.3391	35.7341	13	63	13	1	361	40.247	7.75	89.2114	13	1318.63	13
ASTEI02338-PA	scaffold_00009:695869:710873:1	9.15758	0.467687	2	3	2	1	4704	524.47	5.24	2.95848	1	59.73	2
ASTEI02340-PA	scaffold_00009:717534:720216:1	21.9315	8.52535	5	9	5	1	868	101.333	5.59	9.84997	5	130.582	4
ASTEI02341-PA	scaffold_00009:720437:725897:-1	0.490529	2.39234	1	1	1	1	1672	185.83	6.73	0	1
ASTEI02342-PA	scaffold_00009:726322:726715:-1	3.49444	8.79121	1	2	1	1	91	10.553	8.91	1.89318	1	39.43	1
ASTEI02344-PA	scaffold_00009:730274:733878:1	8.62106	1.44231	1	2	1	1	1040	116.528	5.25	4.52509	1	82.19	1
ASTEI02346-PA	scaffold_00009:740228:741478:1	26.4803	16.9054	4	16	4	1	349	39.384	8.98	26.6823	4	349.563	4
ASTEI02347-PA	scaffold_00009:746462:748573:1	3.75007	1.69492	1	2	1	1	649	67.384	5.35	2.0178	1	36.49	1
ASTEI02348-PA	scaffold_00009:750675:753064:-1	35.1434	10.9195	7	23	6	1	696	79.912	5.81	27.3697	7	381.182	6
ASTEI02350-PA	scaffold_00009:768561:770534:-1	13.6707	5.26316	3	8	3	1	570	64.187	9.64	9.91181	3	133.495	3
ASTEI02351-PA	scaffold_00009:771455:773875:-1	5.01377	7.79896	2	5	2	1	577	64.118	4.98	3.78147	2	79.5978	1
ASTEI02356-PA	scaffold_00009:821585:831631:-1	0.589054	13.9623	1	1	1	1	265	29.133	6.9	0	1
ASTEI02358-PA	scaffold_00009:865886:873531:-1	3.0027	4.38596	1	2	1	1	342	34.998	6.99	1.88229	1	31.53	1
ASTEI02361-PA	scaffold_00009:923413:924121:1	10.1751	6.74847	1	4	1	1	163	18.011	7.55	6.08495	1	75.22	1
ASTEI02362-PA	scaffold_00009:928998:932181:1	21.56	5.03432	4	10	4	1	874	95.12	7.96	12.473	4	199.17	4
ASTEI02363-PA	scaffold_00009:935070:937146:1	21.4354	9.51638	4	11	4	1	641	70.581	5.96	16.5301	4	170.779	3
ASTEI02367-PA	scaffold_00009:1023702:1035155:-1	210.189	20.2917	24	149	24	1	1577	175.554	6.01	220.423	24	2714.85	24
ASTEI02370-PA	scaffold_00009:1069536:1074662:-1	21.044	0.819672	1	6	1	1	1708	191.913	6.04	11.4206	1	142.273	1
ASTEI02371-PA	scaffold_00009:1075736:1076807:1	23.3738	15.2439	2	36	2	1	164	18.406	7.88	57.7454	2	750.163	2
ASTEI02372-PA	scaffold_00009:1078877:1081059:1	8.83446	2.36887	1	4	1	1	591	65.447	6.54	7.0424	1	148	1
ASTEI02374-PA	scaffold_00009:1084511:1093948:1	67.8466	14.2857	8	33	8	1	728	81.513	5.74	47.8761	7	490.354	8
ASTEI02376-PA	scaffold_00009:1114418:1116657:1	3.17153	1.44144	1	2	1	1	555	65.049	6.64	2.14157	1	44.62	1
ASTEI02377-PA	scaffold_00009:1116877:1117896:-1	2.17925	6.78466	2	4	2	1	339	39.727	8.53	1.69437	1	31.37	2
ASTEI02380-PA	scaffold_00009:1120664:1123061:1	0.429691	2.43112	1	1	1	1	617	73.411	8.6	0	1
ASTEI02381-PA	scaffold_00009:1123182:1124331:-1	13.7322	8.37989	2	4	2	1	358	40.525	8.62	6.8344	2	126.65	2
ASTEI02384-PA	scaffold_00009:1534276:1538199:-1	0.575445	0.841622	1	1	1	1	1307	145.762	6.44	0	1
ASTEI02392-PA	scaffold_00009:1662987:1664447:1	112.566	34.7737	13	77	13	1	486	55.009	7.74	137.263	13	1469.48	12
ASTEI02395-PA	scaffold_00009:1677542:1682196:-1	6.90552	1.77683	2	10	2	1	1407	148.268	8.63	11.347	2	71.15	2
ASTEI02398-PA	scaffold_00009:1734638:1743988:1	21.465	3.60213	4	6	4	1	2443	261.405	6.05	9.3894	2	123.21	4
ASTEI02399-PA	scaffold_00009:1748142:1748974:1	30.3213	18.2879	6	15	6	1	257	28.292	10.02	12.5519	5	258.341	6
ASTEI02400-PA	scaffold_00009:1755150:1756868:-1	45.8121	21.5909	9	43	9	1	440	49.484	5.81	37.7559	9	698.884	8
ASTEI02402-PA	scaffold_00009:1830961:1832131:-1	6.56368	3.56083	1	4	1	1	337	37.979	5.82	5.37481	1	78.1503	1
ASTEI02403-PA	scaffold_00009:1833942:1842450:-1	124.953	34.3558	11	108	11	1	489	52.852	8.31	196.564	10	2486.9	11
ASTEI02404-PA	scaffold_00009:1854280:1855002:-1	91.6618	73.913	13	94	12	1	184	20.231	8.73	118.079	13	1606.59	13
ASTEI02407-PA	scaffold_00009:1890684:1892820:1	175.182	25.3435	15	336	15	1	655	71.566	8.97	448.838	15	5614.68	15
ASTEI02409-PA	scaffold_00009:1896324:1897638:-1	24.1184	17.4157	4	11	4	1	356	37.802	5.39	13.0732	3	258.848	4
ASTEI02412-PA	scaffold_00009:1974695:1977673:-1	375.663	62.0626	34	554	31	1	543	62.383	7.18	823.555	34	8291.43	34
ASTEI02415-PA	scaffold_00009:1991317:2000637:-1	346.954	22.3535	41	368	38	1	2116	244.286	7.31	496.458	41	5641.12	40
ASTEI02417-PA	scaffold_00009:2006696:2012171:-1	110.958	14.3623	20	58	20	1	1678	190.851	6.46	78.4543	20	987.7	20
ASTEI02418-PA	scaffold_00009:2014083:2015846:1	1.43486	4.08859	1	2	1	1	587	66.349	8.59	0	1	0	1
ASTEI02419-PA	scaffold_00009:2025851:2027475:1	88.1817	28.5714	10	44	10	1	518	59.328	8.76	71.0763	10	1004.79	10
ASTEI02421-PA	scaffold_00009:2034877:2035818:-1	195.343	65.7895	21	1016	21	1	190	22.763	10.78	1503.16	20	21603.8	21
ASTEI02422-PA	scaffold_00009:2036514:2038825:1	125.083	31.2752	22	99	22	1	745	84	6.27	137.257	22	1994.42	22
ASTEI02424-PA	scaffold_00009:2048475:2049910:-1	201.511	64.1558	21	171	21	1	385	44.23	5.95	207.536	20	2820.09	21
ASTEI02430-PA	scaffold_00009:2127699:2133518:1	0.521001	1.0665	1	1	1	1	1594	160.087	10.3	0	1
ASTEI02431-PA	scaffold_00009:2134351:2134707:-1	12.7525	25.4237	3	9	3	1	118	13.546	8.72	11.0429	3	110.363	3
ASTEI02436-PA	scaffold_00009:2259142:2260477:1	235.919	62.3656	27	267	26	1	372	40.677	6.79	435.23	27	5070.09	27
ASTEI02437-PA	scaffold_00009:2263151:2267395:1	0.922996	0.424328	1	2	1	1	1414	149.026	9.19	1.62262	1	30.36	1
ASTEI02439-PA	scaffold_00009:2274089:2276125:-1	78.4301	19.2872	7	38	7	1	477	53.81	8.91	59.5049	7	774.78	7
ASTEI02441-PA	scaffold_00009:2288863:2291589:1	0.626353	22.6667	1	1	1	1	75	8.503	9.39			0	1
ASTEI02442-PA	scaffold_00009:2344685:2350438:1	128.737	37.1875	16	68	16	1	640	71.952	6.09	120.597	16	1509.07	16
ASTEI02443-PA	scaffold_00009:2357392:2363439:1	1.38376	4.10959	2	2	2	1	1314	144.586	9.38	0	2
ASTEI02444-PA	scaffold_00009:2367676:2369450:1	8.34724	2.7972	2	4	2	1	572	65.489	6.49	5.65786	2	52.91	2
ASTEI02445-PA	scaffold_00009:2370022:2378480:1	81.6808	12.3609	15	44	14	1	1707	195.951	6.52	52.7877	13	484.706	15
ASTEI02446-PA	scaffold_00009:2378501:2382222:1	7.73034	5.07519	3	7	1	1	1064	121.754	7.47	6.26271	3	111.147	2
ASTEI02451-PA	scaffold_00009:2456365:2459991:-1	103.206	27.7358	11	128	11	1	530	58.282	6.52	187.107	10	1549.65	11
ASTEI02453-PA	scaffold_00009:2479197:2482006:-1	73.1632	18.3315	12	46	12	1	911	100.822	5.86	53.9571	12	746.923	12
ASTEI02454-PA	scaffold_00009:2482677:2485359:1	286.177	42.2986	26	198	26	1	844	92.308	5.24	347.221	26	4060.32	26
ASTEI02455-PA	scaffold_00009:2485909:2490948:-1	3.19125	2.8481	1	2	1	1	316	33.954	7.27	2.08966	1	57.23	1
ASTEI02457-PA	scaffold_00009:2493938:2496758:-1	4.77589	0.777778	1	6	1	1	900	101.287	8.29	6.20558	1	78.0429	1
ASTEI02460-PA	scaffold_00009:2531360:2533082:-1	27.328	7.94393	3	28	3	1	428	47.753	4.81	52.237	3	795.542	3
ASTEI02465-PA	scaffold_00009:2596639:2598091:1	95.6143	39.0173	11	110	10	1	346	37.934	5.21	166.518	11	2412.78	11
ASTEI02467-PA	scaffold_00009:2600837:2601419:-1	32.4556	36.3636	5	24	5	1	143	16.83	9.39	30.6221	5	336.055	5
ASTEI02469-PA	scaffold_00009:2611155:2613252:1	0.66035	1.14943	1	2	1	1	609	66.022	5.11	0	1	0	1
ASTEI02472-PA	scaffold_00009:2619711:2621421:1	11.6697	7.66423	2	4	2	1	548	61.121	8.69	6.18449	2	43.66	2
ASTEI02473-PA	scaffold_00009:2621709:2622687:1	64.406	27.5748	9	38	9	1	301	32.952	7.2	57.6124	9	644.008	9
ASTEI02481-PA	scaffold_00009:2764227:2764516:1	24.6985	39.1304	2	71	2	1	69	7.392	9.99	104.867	2	2124.18	2
ASTEI02484-PA	scaffold_00009:2775896:2778009:1	1.42887	3.49014	1	2	1	1	659	76.993	7.94			0	1
ASTEI02485-PA	scaffold_00009:2778305:2781754:-1	15.2432	5.44815	2	6	2	1	569	62.355	7.05	11.4235	2	162.527	2
ASTEI02492-PA	scaffold_00009:3040566:3042762:-1	12.0975	5.43478	3	21	2	1	644	73.922	6.79	5.64305	3	144.124	3
ASTEI024940-PA	scaffold_00009:3055252:3055626:-1	141.13	74.1935	15	968	6	1	124	13.751	10.35	896.085	15	16411.5	15
ASTEI02495-PA	scaffold_00009:3047369:3047973:-1	90.3738	55.1282	11	77	11	1	156	17.639	8.5	107.479	10	1287.01	11
ASTEI02499-PA	scaffold_00009:3055982:3058689:1	192.97	63.9216	24	720	2	1	255	28.076	11.18	696.472	23	9767.04	24
ASTEI02502-PA	scaffold_00009:3061666:3063384:-1	8.9838	3.20755	1	2	1	1	530	59.641	8.53	2.98544	1	43.97	1
ASTEI02503-PA	scaffold_00009:3063883:3064554:-1	86.2612	26.7677	6	193	6	1	198	21.805	9.92	304.584	6	4763.28	6
ASTEI02504-PA	scaffold_00009:3130825:3132912:1	13.8106	13.6364	4	9	4	1	352	39.991	9.51	7.31728	4	104.136	4
ASTEI02506-PA	scaffold_00009:3147246:3155117:-1	12.7525	7.41525	4	11	4	1	472	50.005	6.84	5.01178	3	131.377	4
ASTEI02510-PA	scaffold_00009:3254017:3262057:-1	24.9573	5.76307	5	13	5	1	937	104.633	7.31	15.8049	4	292.499	5
ASTEI02511-PA	scaffold_00009:3263972:3264178:-1	8.80967	48.5294	4	31	4	1	68	7.771	9.89	18.6734	4	331.286	4
ASTEI02512-PA	scaffold_00009:3264944:3265937:1	1.8716	3.15789	1	2	1	1	285	33.152	9.28	0	1	17.01	1
ASTEI02514-PA	scaffold_00009:3267315:3269765:1	53.4847	11.5702	7	20	7	1	726	82.277	7.59	29.6499	7	369.435	7
ASTEI02521-PA	scaffold_00009:3441347:3446449:-1	45.715	18.3406	7	24	7	1	458	50.053	5.22	31.3727	7	342.876	7
ASTEI02525-PA	scaffold_00010:22378:27091:1	14.8642	3.7037	2	5	2	1	864	96.201	8.25	7.66177	2	95.79	2
ASTEI02528-PA	scaffold_00010:43832:51101:1	0.818156	0.760286	1	1	1	1	2236	241.418	6.89			0	1
ASTEI02529-PA	scaffold_00010:54591:62382:-1	3.32901	0.805861	1	2	1	1	1365	164.532	5.99	2.3376	1	35.73	1
ASTEI02530-PA	scaffold_00010:63055:63803:-1	8.35468	5.8296	1	4	1	1	223	25.164	8.47	6.06679	1	140.33	1
ASTEI02532-PA	scaffold_00010:83861:93361:-1	79.137	5.50082	11	35	11	1	2436	274.311	7.02	50.4795	10	682.554	11
ASTEI02533-PA	scaffold_00010:102852:104459:-1	10.9977	15.2709	3	20	2	1	203	23.48	5.21	18.3646	3	329.435	3
ASTEI02535-PA	scaffold_00010:127669:132920:-1	59.8286	59.0909	7	62	6	1	154	17.255	6.02	93.6683	7	1266.12	7
ASTEI02536-PA	scaffold_00010:154608:156026:1	8.61876	7.88382	2	5	2	1	241	26.608	9.29	3.6486	1	86.2178	2
ASTEI02538-PA	scaffold_00010:166723:169674:1	5.14134	1.48248	1	2	1	1	742	82.385	7.55	2.24362	1	26.61	1
ASTEI02539-PA	scaffold_00010:170504:172213:-1	29.0091	9.00383	3	12	3	1	522	59.527	6.64	20.5438	3	183.541	3
ASTEI02540-PA	scaffold_00010:172581:173672:1	4.04086	3.1746	1	2	1	1	315	35.554	5.78	2.10908	1	46.41	1
ASTEI02543-PA	scaffold_00010:197095:197723:-1	27.4649	31.5476	4	12	4	1	168	18.959	7.25	13.2798	2	400.895	4
ASTEI02544-PA	scaffold_00010:198634:199846:-1	49.4292	19.8864	2	33	2	1	176	19.437	5.6	51.4091	2	615.411	2
ASTEI02547-PA	scaffold_00010:238922:251305:1	2.63767	1.64888	2	5	2	1	3093	347.749	5.03	0	1	0	2
ASTEI02548-PA	scaffold_00010:257081:265304:1	0.303207	8.55263	1	1	1	1	152	16.497	9.5			0	1
ASTEI02550-PA	scaffold_00010:371165:374362:1	17.164	5.08744	2	4	2	1	629	70.037	5.87	7.84216	2	121.58	2
ASTEI02552-PA	scaffold_00010:384270:392676:1	92.4619	7.84832	9	66	9	1	1134	124.729	7.46	116.551	9	1670.65	9
ASTEI02553-PA	scaffold_00010:393048:394702:-1	97.6967	43.6754	16	82	15	1	419	46.652	5.33	102.666	16	1030.77	16
ASTEI02556-PA	scaffold_00010:439385:444744:1	98.0173	19.5812	14	46	13	1	955	108.287	8.81	70.043	14	804.613	14
ASTEI02571-PA	scaffold_00010:946792:948525:1	15.7628	4.50607	2	4	2	1	577	66.689	7.85	6.85614	2	131.771	2
ASTEI02575-PA	scaffold_00010:1111091:1112898:-1	11.1172	4.95238	2	4	2	1	525	59.111	8.59	5.93707	2	99.3187	2
ASTEI025761-PA	scaffold_00010:1133434:1133826:-1	30.7464	46.9231	5	15	4	1	130	14.598	5.39	9.75884	4	175	4
ASTEI025767-PA	scaffold_00010:1180709:1181260:-1	4.96457	5.46448	1	2	1	1	183	20.149	5.86	2.51505	1	46.64	1
ASTEI02576-PA	scaffold_00010:1114332:1115927:1	142.592	34.6516	14	110	14	1	531	59.271	8.78	156.927	14	1822.92	14
ASTEI02577-PA	scaffold_00010:1123824:1126522:1	43.5501	19.6498	6	30	6	1	514	56.148	7.08	38.3225	6	437.826	5
ASTEI02578-PA	scaffold_00010:1130753:1131560:1	28.0481	18.6235	5	16	5	1	247	26.28	6.74	22.0736	5	294.078	5
ASTEI02581-PA	scaffold_00010:1143688:1147022:1	11.2463	4.44444	2	3	2	1	675	76.163	6.48	3.28048	2	92.61	1
ASTEI02582-PA	scaffold_00010:1150047:1156445:1	16.665	2.98635	3	6	3	1	1172	127.341	9.35	9.55857	3	140.829	3
ASTEI02584-PA	scaffold_00010:1158524:1159195:1	67.9054	48.8789	11	58	11	1	223	24.534	5.96	61.8627	11	747.622	11
ASTEI02585-PA	scaffold_00010:1159384:1163380:-1	9.76662	2.27464	3	32	3	1	1187	136.321	6.61	24.2668	3	225.494	3
ASTEI02586-PA	scaffold_00010:1166179:1170027:1	23.1895	8.31601	3	8	3	1	481	53.067	5	8.77955	3	251.612	3
ASTEI02589-PA	scaffold_00010:1183304:1195474:-1	17.2536	4.66989	2	4	2	1	621	70.541	6.86	7.02299	2	125.283	2
ASTEI02597-PA	scaffold_00010:1234525:1240046:-1	86.9487	21.0095	10	47	10	1	733	79.134	9.33	88.6989	10	1077.84	10
ASTEI02598-PA	scaffold_00010:1243092:1244972:1	221.035	42.0886	13	750	13	1	316	34.173	8.69	1071.87	13	13504.6	13
ASTEI02599-PA	scaffold_00010:1248194:1249112:-1	65.9615	49.6503	8	100	8	1	143	16.3	6.55	138.898	7	2001.65	8
ASTEI02600-PA	scaffold_00010:1251079:1253148:-1	29.9369	9.5791	4	10	4	1	689	77.104	5.78	20.1509	4	251.583	4
ASTEI02601-PA	scaffold_00010:1254358:1259446:1	19.9177	3.14061	4	8	4	1	1401	157.31	8.1	10.7575	4	167.309	4
ASTEI02603-PA	scaffold_00010:1263495:1266295:-1	19.1793	8.04911	4	14	4	1	733	83.203	7.99	12.2913	3	192.784	4
ASTEI02604-PA	scaffold_00010:1266824:1270730:1	56.1667	15.5738	10	34	9	1	1098	122.543	4.7	50.1006	10	538.71	10
ASTEI02605-PA	scaffold_00010:1273014:1274845:-1	33.8579	10.8411	6	20	6	1	535	59.935	8.18	26.1568	6	313.19	6
ASTEI02606-PA	scaffold_00010:1275784:1277397:1	137.581	42.9561	18	82	18	1	433	50.442	6.84	109.56	18	1318.86	18
ASTEI02607-PA	scaffold_00010:1277834:1280467:1	0.453581	1.48233	1	1	1	1	877	97.651	8.15	0	1
ASTEI02608-PA	scaffold_00010:1280529:1281013:-1	24.7089	41.3043	5	22	5	1	138	16.034	4.89	21.7247	5	248.848	5
ASTEI02609-PA	scaffold_00010:1281516:1283426:1	50.3602	19.666	7	22	7	1	539	60.867	8.22	26.7744	6	565.055	7
ASTEI02610-PA	scaffold_00010:1284256:1286063:-1	77.1264	23.4146	7	50	7	1	205	21.98	8.69	83.0439	7	1103.72	7
ASTEI02611-PA	scaffold_00010:1291037:1293790:-1	207.324	38.4615	26	187	26	1	819	89.579	7.88	259.613	26	3111.82	26
ASTEI02613-PA	scaffold_00010:1296801:1297944:1	22.2065	7.86885	2	15	2	1	305	33.835	5.24	22.3459	2	205.466	2
ASTEI02614-PA	scaffold_00010:1298211:1299319:1	45.7383	21.7391	6	33	6	1	345	38.164	7.39	38.825	5	473.456	6
ASTEI02615-PA	scaffold_00010:1299392:1300010:-1	48.3006	32.2404	8	59	8	1	183	20.984	9.73	65.6619	7	917.849	8
ASTEI02616-PA	scaffold_00010:1300923:1305848:-1	0.625435	1.85185	1	1	1	1	1296	139.033	7.18			0	1
ASTEI02624-PA	scaffold_00010:1353974:1355803:1	61.8677	22.8866	12	56	12	1	485	56.239	6.65	68.7356	12	855.541	10
ASTEI02625-PA	scaffold_00010:1356499:1357875:-1	121.18	48.6726	16	121	16	1	339	38.402	8.87	150.761	16	1899.95	15
ASTEI02626-PA	scaffold_00010:1358722:1359532:-1	14.4401	12.9187	2	6	2	1	209	23.78	6.51	7.69517	2	142.535	2
ASTEI02627-PA	scaffold_00010:1360250:1369131:1	129.164	16.3727	22	71	22	1	1814	201.762	7.17	94.5635	22	1322.25	21
ASTEI02629-PA	scaffold_00010:1456772:1461643:1	27.1343	5.15807	5	10	5	1	1202	137.222	5.85	11.7706	5	191.651	5
ASTEI02632-PA	scaffold_00010:1471457:1472532:1	8.13247	3.86905	1	2	1	1	336	38.344	5.44	3.6316	1	69.62	1
ASTEI02634-PA	scaffold_00010:1475601:1479400:1	462.305	78.9598	39	1092	37	1	423	47.866	6.33	1445.69	39	18367.3	39
ASTEI02635-PA	scaffold_00010:1480333:1482504:1	45.0789	12.5864	6	26	6	1	723	81.515	8.51	36.7658	6	584.501	6
ASTEI02636-PA	scaffold_00010:1483177:1484301:-1	0.438064	10.6952	1	1	1	1	374	43.452	6.27	0	1
ASTEI02642-PA	scaffold_00010:2109133:2111157:-1	37.2525	19.802	6	28	6	1	404	44.986	9.23	39.7022	6	424.047	6
ASTEI02643-PA	scaffold_00010:2121381:2130727:-1	48.4718	5.29222	8	28	8	1	2173	226.135	7.69	45.0145	8	526.686	8
ASTEI02644-PA	scaffold_00010:2138639:2139427:1	9.67217	4.96183	2	2	2	1	262	29.127	6.8			54.12	2
ASTEI02645-PA	scaffold_00010:2140591:2143244:1	14.6855	4.40061	2	6	2	1	659	72.997	9.73	10.7806	2	191.548	2
ASTEI02646-PA	scaffold_00010:2143315:2145615:-1	33.7614	7.96345	5	16	5	1	766	87.649	5.29	22.9293	5	335.296	5
ASTEI02647-PA	scaffold_00010:2146507:2148585:-1	18.2665	10	3	6	3	1	380	42.791	7.49	7.70076	3	110.043	3
ASTEI02648-PA	scaffold_00010:2153410:2154993:-1	93.8829	37.961	12	49	12	1	461	49.629	7.64	77.0786	12	1154.96	11
ASTEI02649-PA	scaffold_00010:2157597:2161663:-1	28.0315	4.82574	5	29	5	1	1119	125.58	4.45	41.9652	5	663.266	5
ASTEI02650-PA	scaffold_00010:2232058:2234175:1	45.6399	11.9149	10	33	10	1	705	77.204	4.92	33.8552	10	453.608	10
ASTEI02651-PA	scaffold_00010:2236902:2239958:-1	107.172	18.5185	13	70	13	1	945	105.882	5.63	122.021	13	1336.27	13
ASTEI02652-PA	scaffold_00010:2258239:2267109:-1	8.86496	7.80543	3	5	3	1	884	98.638	7.5	2.7971	1	78.02	3
ASTEI02654-PA	scaffold_00010:2386492:2393824:1	7.66375	2.61168	3	8	3	1	1455	160.748	7.94	3.08336	3	42.0293	3
ASTEI02658-PA	scaffold_00010:2790299:2798815:1	5.05474	17.2932	2	4	2	1	133	15.145	7.33	2.04491	2	30.71	2
ASTEI02661-PA	scaffold_00010:2892969:2895572:-1	41.9679	12.9412	8	18	8	1	765	88.075	5.74	26.903	8	422.718	8
ASTEI02664-PA	scaffold_00010:2958903:2959389:-1	15.9282	35.7143	2	38	2	1	70	8.181	7.18	73.9851	2	1186.39	2
ASTEI02665-PA	scaffold_00010:2961049:2963395:-1	0.643401	1.38889	1	1	1	1	576	63.841	8.59	0	1
ASTEI02667-PA	scaffold_00010:2973581:2976616:-1	19.4518	6.27871	4	10	4	1	653	73.277	6.27	10.6775	3	207.953	4
ASTEI02668-PA	scaffold_00010:2978012:2979156:1	53.9811	32.5658	9	48	9	1	304	34.895	5.08	60.7748	9	703.988	9
ASTEI02669-PA	scaffold_00010:2979304:2982516:-1	21.5214	1.30391	2	6	2	1	997	112.719	8.21	14.681	2	190.717	2
ASTEI02670-PA	scaffold_00010:2983010:2985952:1	9.00048	1.65198	1	2	1	1	908	102.039	6.43	2.91674	1	58.04	1
ASTEI02672-PA	scaffold_00010:2989221:2993252:1	0.495937	2.14395	1	1	1	1	1306	133.4	9.14			0	1
ASTEI02675-PA	scaffold_00010:2997336:2999114:-1	0.535809	2.33161	1	1	1	1	386	45.381	8.44	0	1
ASTEI02676-PA	scaffold_00010:2999195:3000721:-1	33.8381	20.3024	6	14	6	1	463	51.569	5.38	32.9957	6	174.063	6
ASTEI02677-PA	scaffold_00010:3001743:3004607:1	198.745	31.5514	28	143	28	1	954	109.407	6.3	226.581	28	2959.03	28
ASTEI02678-PA	scaffold_00010:3007080:3008728:-1	142.663	44.6602	15	89	15	1	412	45.425	5.17	155.889	15	2090.13	15
ASTEI02679-PA	scaffold_00010:3009729:3010226:1	196.742	76.9697	13	328	13	1	165	17.712	7.49	642.663	13	6858.06	13
ASTEI02680-PA	scaffold_00010:3012468:3013930:-1	46.2847	21.25	6	50	6	1	240	27.697	4.81	68.7673	6	694.426	6
ASTEI02681-PA	scaffold_00010:3014454:3015052:1	21.1986	27.2727	5	66	5	1	99	11.547	10.54	77.6134	5	759.031	5
ASTEI02686-PA	scaffold_00010:3054241:3055516:1	272.379	87.156	21	330	21	1	327	36.187	5.5	576.302	21	7291.41	20
ASTEI02692-PA	scaffold_00010:3079557:3086032:-1	4.26656	3.07076	2	3	2	1	1498	157.412	5.4	1.6308	2	21.77	1
ASTEI02694-PA	scaffold_00010:3104132:3108963:1	49.241	10.6095	10	30	10	1	1329	146.819	8.09	33.4302	10	506.527	10
ASTEI02698-PA	scaffold_00010:3209306:3213760:1	40.3741	13.2039	8	46	8	1	515	57.584	7.68	54.2341	8	619.396	8
ASTEI02704-PA	scaffold_00010:3408114:3416121:1	1.57757	0.372142	1	1	1	1	1881	209.372	8.82	1.68654	1
ASTEI02711-PA	scaffold_00010:3459212:3461583:1	288.4	59.6639	24	343	24	1	476	51.048	5.94	564.521	22	7625.97	23
ASTEI02712-PA	scaffold_00010:3463565:3471131:-1	5.52412	2.4602	2	4	2	1	691	74.031	9.36	4.96724	2	39.9461	2
ASTEI02713-PA	scaffold_00010:3472040:3474068:1	63.0514	20.9821	9	46	9	1	448	50.73	7.03	47.2806	9	558.77	9
ASTEI02716-PA	scaffold_00011:40771:62992:1	22.3772	1.92506	4	12	4	1	2909	310.525	7.99	17.4288	4	224.114	4
ASTEI02718-PA	scaffold_00011:90333:101381:1	74.0892	7.23542	11	36	11	1	1852	206.162	6.52	45.314	11	513.33	11
ASTEI02722-PA	scaffold_00011:292605:302196:-1	4.52288	1.90275	1	4	1	1	473	54.306	6.32	5.97929	1	113.4	1
ASTEI02723-PA	scaffold_00011:295843:298052:1	9.23483	10.3139	3	4	3	1	446	48.739	9.57	3.03632	2	99.21	2
ASTEI02725-PA	scaffold_00011:323873:324689:1	5.88975	6.04839	1	2	1	1	248	29.549	8.66	2.78572	1	57.51	1
ASTEI02726-PA	scaffold_00011:326268:328557:-1	35.3349	50.9174	7	37	7	1	218	25.425	6.28	45.4407	7	368.393	6
ASTEI02727-PA	scaffold_00011:335884:337560:-1	19.239	8.4507	3	6	3	1	426	49.715	6.7	9.75653	3	141.966	3
ASTEI02728-PA	scaffold_00011:381861:383489:1	4.99317	3.26296	2	3	2	1	521	59.759	9.47	0	1	57.9086	2
ASTEI02729-PA	scaffold_00011:383957:384386:1	18.8027	23.1405	3	12	3	1	121	13.848	4.75	15.841	3	265.311	3
ASTEI02731-PA	scaffold_00011:385934:390953:1	49.4454	11.831	8	35	8	1	1065	116.447	7.46	54.0735	8	752.075	6
ASTEI02733-PA	scaffold_00011:500061:513212:1	69.3833	12.0087	8	33	8	1	916	103.997	5.85	52.577	7	701.466	8
ASTEI02734-PA	scaffold_00011:518495:519225:1	122.523	60.4167	13	125	13	1	192	21.653	6.7	160.531	11	2031.93	13
ASTEI02735-PA	scaffold_00011:519993:520864:-1	20.5207	19.1589	4	14	4	1	214	24.426	5.86	14.4535	4	109.197	4
ASTEI02736-PA	scaffold_00011:525384:535749:1	3.26154	3.72671	1	2	1	1	322	37.227	7.24	1.99415	1	43.16	1
ASTEI02737-PA	scaffold_00011:536914:537168:1	107.522	45.2381	6	216	6	1	84	9.414	9.45	264.738	5	3059.84	6
ASTEI02741-PA	scaffold_00011:547935:548452:1	3.86391	6.08108	1	2	1	1	148	15.117	10.1	1.88244	1	66.81	1
ASTEI02744-PA	scaffold_00011:563934:564551:1	29.1782	25.9542	2	10	2	1	131	13.35	9.38	19.0473	2	257.555	2
ASTEI02745-PA	scaffold_00011:575835:584154:1	18.631	6.47986	3	10	3	1	571	61.477	9.22	13.9464	3	191.728	3
ASTEI02748-PA	scaffold_00011:588975:594773:1	0.676335	0.687285	1	1	1	1	1455	167.923	9.38			0	1
ASTEI02750-PA	scaffold_00011:624898:630944:1	163.145	60.5536	15	121	15	1	289	32.84	5.34	175.408	13	2263.79	15
ASTEI02751-PA	scaffold_00011:633274:633752:-1	4.48083	9.09091	1	2	1	1	132	15.065	9.55	2.7288	1	29.33	1
ASTEI02752-PA	scaffold_00011:635420:638440:-1	43.1644	9.3207	5	55	5	1	633	68.773	5.43	82.5167	5	1381.12	5
ASTEI02753-PA	scaffold_00011:639824:641987:-1	12.3861	3.56612	2	4	2	1	673	75.548	8.84	4.66697	2	96.87	2
ASTEI02757-PA	scaffold_00011:652880:671221:1	52.5606	3.26428	8	21	8	1	3186	349.108	8.79	35.4251	7	333.378	8
ASTEI02758-PA	scaffold_00011:673471:675105:1	11.2079	6.64557	2	6	2	1	316	35.901	8.28	6.83493	2	154.307	2
ASTEI02759-PA	scaffold_00011:676206:677558:-1	7.18329	3.55556	1	2	1	1	450	49.64	9.58	2.91749	1	46.71	1
ASTEI02760-PA	scaffold_00011:678879:680614:1	208.938	40.8163	22	262	22	1	539	63.568	6.23	419.484	22	3559.22	22
ASTEI02764-PA	scaffold_00011:695958:696560:-1	10.2447	21	3	10	3	1	200	21.713	5.27	6.62376	3	59.1186	3
ASTEI02766-PA	scaffold_00011:697461:698870:-1	27.7732	10.8742	4	12	4	1	469	53.794	7.53	13.6191	4	136.631	4
ASTEI02767-PA	scaffold_00011:699941:701973:-1	122.886	28.8194	12	84	12	1	576	63.81	4.84	132.15	12	1981.5	12
ASTEI02768-PA	scaffold_00011:708632:712564:1	59.7565	26.0606	9	32	9	1	495	54.975	9.45	48.0928	9	547.334	9
ASTEI02769-PA	scaffold_00011:748116:751462:1	0.615826	0.696056	1	2	1	1	862	98.696	9.16	3.70155	1
ASTEI02770-PA	scaffold_00011:752319:753688:1	63.0761	23.2227	9	51	9	1	422	47.27	4.96	88.5833	9	1087.26	9
ASTEI02772-PA	scaffold_00011:800681:801894:-1	85.5393	30.1493	9	42	9	1	335	38.233	5.31	69.6597	9	683.781	9
ASTEI02774-PA	scaffold_00011:823547:830413:1	323.685	24.8062	22	472	22	1	903	96.601	6.16	695.699	20	6670.68	22
ASTEI02775-PA	scaffold_00011:831046:831456:-1	7.63839	13.2353	2	8	2	1	136	15.523	10.99	2.55439	2	62.4249	2
ASTEI02780-PA	scaffold_00011:932990:933223:1	0.606074	28.5714	1	1	1	1	77	9.072	8.02	0	1
ASTEI02781-PA	scaffold_00011:933415:934254:-1	2.78225	3.22581	1	2	1	1	279	31.474	7.4	1.76409	1	23.6	1
ASTEI02782-PA	scaffold_00011:934901:936510:1	13.4778	9.85011	2	4	2	1	467	52.973	6.2	4.84288	2	87.05	1
ASTEI02783-PA	scaffold_00011:936789:938838:-1	3.12142	2.03562	1	2	1	1	393	43.589	5.05	2.16597	1	34.15	1
ASTEI02785-PA	scaffold_00011:952086:954745:-1	44.1716	17.0996	5	24	5	1	462	50.001	6.13	47.5085	5	611.045	5
ASTEI02787-PA	scaffold_00011:969612:970509:1	44.3488	43.7158	9	33	9	1	183	21.04	8.29	35.0449	8	416.244	9
ASTEI02789-PA	scaffold_00011:975582:977169:-1	13.1884	6.13861	3	12	3	1	505	56.62	5.88	12.2414	3	139.605	3
ASTEI02790-PA	scaffold_00011:980078:981100:1	184.073	53.2353	14	174	9	1	340	37.261	6.6	308.25	14	4067.96	14
ASTEI02792-PA	scaffold_00011:999046:1000068:1	150.488	37.0588	11	139	6	1	340	37.252	6.52	232.634	11	3417.25	11
ASTEI02794-PA	scaffold_00011:1007152:1008692:-1	17.6569	8.76777	3	8	3	1	422	45.172	7.08	10.5882	3	202.897	3
ASTEI02796-PA	scaffold_00011:1011711:1018756:1	9.56811	2.39282	2	6	2	1	1003	112.544	6.79	8.95396	2	152.9	2
ASTEI02797-PA	scaffold_00011:1018899:1020895:-1	0.460171	2.72436	1	1	1	1	624	67.849	5.99			0	1
ASTEI02798-PA	scaffold_00011:1026318:1036499:-1	79.5432	32.8612	11	88	9	1	353	40.486	6.2	116.367	11	1700.05	10
ASTEI02801-PA	scaffold_00011:1108487:1109598:-1	0.96138	1.63934	1	1	1	1	366	39.279	7.24	0	1
ASTEI02802-PA	scaffold_00011:1109603:1119695:-1	270.771	35.7807	29	123	29	1	1076	119.134	6.84	221.041	29	2789.99	28
ASTEI02810-PA	scaffold_00011:1323463:1325617:1	262.072	44.1516	24	401	24	1	607	66.226	6.86	703.219	24	8878.98	24
ASTEI02811-PA	scaffold_00011:1326122:1327133:-1	23.8573	18.41	4	11	3	1	239	28.079	8.73	13.8878	4	295.162	4
ASTEI02812-PA	scaffold_00011:1328168:1332151:1	25.7413	6.87361	3	8	3	1	902	101.802	5.02	15.4631	3	156.518	3
ASTEI02813-PA	scaffold_00011:1341010:1346880:-1	147.889	33.5079	15	143	15	1	573	61.584	6.54	217.421	15	2677.59	15
ASTEI02814-PA	scaffold_00011:1357060:1357565:1	22.0623	27.0833	3	16	3	1	144	15.549	9.45	23.0784	3	341.468	3
ASTEI02818-PA	scaffold_00011:1373297:1377660:-1	0.798603	3.14788	1	1	1	1	1366	149.143	6.84	0	1
ASTEI02820-PA	scaffold_00011:1399171:1400913:-1	72.7569	24.3678	9	46	9	1	435	48.639	6.2	64.8317	9	778.391	9
ASTEI02821-PA	scaffold_00011:1402637:1403971:1	20.5374	12.5945	4	31	4	1	397	43.39	5.25	36.8322	3	546.648	4
ASTEI02822-PA	scaffold_00011:1405749:1413041:1	19.5838	2.04285	3	7	3	1	2007	221.42	7.64	8.95684	3	118.537	2
ASTEI02828-PA	scaffold_00011:1768375:1770376:-1	0.558305	1.21528	1	1	1	1	576	65.826	9.16			43.07	1
ASTEI02829-PA	scaffold_00011:1771505:1775199:-1	54.9624	9.29241	9	22	9	1	1173	133.633	7.9	27.7644	9	400.55	9
ASTEI02830-PA	scaffold_00011:1791597:1795538:1	29.0959	8.33333	2	6	2	1	384	44.094	6.99	14.4068	2	176.687	2
ASTEI02831-PA	scaffold_00011:1799460:1803461:-1	7.79507	7.07547	1	8	1	1	212	22.261	5.57	15.4855	1	200.444	1
ASTEI02833-PA	scaffold_00011:1823908:1825473:-1	22.1261	17.3077	7	16	7	1	416	45.11	6.09	12.0078	5	140.295	7
ASTEI02834-PA	scaffold_00011:1826278:1830777:-1	13.8303	1.72538	2	4	2	1	1391	158.985	6.2	5.44855	2	129.84	2
ASTEI02835-PA	scaffold_00011:1831283:1834270:1	6.94678	5.09383	3	5	3	1	746	85.088	6.39	4.13815	2	62.97	3
ASTEI02841-PA	scaffold_00011:1966260:1976990:1	11.9276	2.7618	2	7	2	1	1738	184.255	6.34	9.05108	2	66.44	2
ASTEI02845-PA	scaffold_00011:2086152:2087253:1	10.7796	8.4058	3	8	3	1	345	38.687	5.58	6.94974	3	110.965	3
ASTEI02846-PA	scaffold_00011:2087913:2088731:1	11.8023	7.35294	3	6	3	1	272	31.625	8.63	7.39229	3	75.766	3
ASTEI02847-PA	scaffold_00011:2089159:2090750:-1	38.5396	16.9697	5	18	5	1	330	36.683	5.29	31.7551	5	572.809	5
ASTEI02849-PA	scaffold_00011:2121243:2124974:-1	12.5521	2.78989	3	5	3	1	1147	132.498	5.58	5.17921	3	111.378	2
ASTEI02850-PA	scaffold_00011:2125471:2128695:1	38.8265	10.2081	6	18	6	1	1009	114.208	7.77	32.125	6	434.422	6
ASTEI02851-PA	scaffold_00011:2128929:2130539:-1	359.517	64.8069	26	479	25	1	466	51.241	8.13	758.742	26	7277.49	26
ASTEI02852-PA	scaffold_00011:2134408:2135397:1	16.6816	16.1094	4	13	4	1	329	37.195	8.82	13.2623	4	161.083	4
ASTEI02853-PA	scaffold_00011:2143724:2147656:1	65.7658	10.4762	7	30	7	1	1050	117.981	5.82	44.8732	7	619.961	7
ASTEI02857-PA	scaffold_00011:2161882:2162268:1	37.673	38.3838	2	21	2	1	99	11.274	5.41	51.5176	2	721.55	2
ASTEI02859-PA	scaffold_00011:2163558:2171885:-1	6.86955	1.67194	3	5	3	1	2213	235.336	8.1	4.16787	2	66.68	3
ASTEI02872-PA	scaffold_00011:2237861:2246471:-1	13.8028	2.14592	2	4	2	1	1398	154.967	6.67	6.31719	2	103.03	2
ASTEI02873-PA	scaffold_00011:2271081:2274781:-1	36.4154	21.0383	6	12	6	1	366	40.279	8.03	18.0395	6	299.058	6
ASTEI02877-PA	scaffold_00011:2331941:2332929:1	3.90623	4.33071	1	2	1	1	254	28.508	7.99	2.33589	1	44.99	1
ASTEI02878-PA	scaffold_00011:2337647:2338840:-1	32.0115	13.8539	4	26	4	1	397	42.911	10.86	42.2553	4	624.865	4
ASTEI02879-PA	scaffold_00011:2343484:2345638:-1	27.0842	10.0179	5	16	5	1	559	62.223	6.24	19.3729	5	336.619	5
ASTEI02882-PA	scaffold_00011:2398248:2399153:-1	55.7114	33.2226	8	58	8	1	301	32.259	9.44	89.0952	7	1061.18	8
ASTEI02883-PA	scaffold_00011:2400041:2403529:-1	326.857	58.5678	15	1038	15	1	391	41.712	5.68	2050	15	19720.2	15
ASTEI02884-PA	scaffold_00011:2406455:2411671:-1	5.70102	4.90196	2	4	2	1	408	45.308	7.17	2.23855	2	49.63	2
ASTEI02886-PA	scaffold_00011:2439495:2440375:1	18.7313	16.5975	3	10	3	1	241	26.971	4.88	18.1635	3	226.098	3
ASTEI02887-PA	scaffold_00011:2441000:2444499:-1	522.075	51.5198	32	1689	32	1	658	70.326	7.27	2815.51	32	34307.2	32
ASTEI02888-PA	scaffold_00011:2447166:2455013:1	47.6469	23.7192	7	32	7	1	527	55.867	4.79	49.5947	7	885.257	7
ASTEI02889-PA	scaffold_00011:2457426:2461883:1	289.165	60.9174	24	435	24	1	545	58.778	6.98	657.226	24	7539.78	24
ASTEI02890-PA	scaffold_00011:2465149:2465675:1	11.5449	13.3333	1	4	1	1	150	15.767	4.6	8.43976	1	211.659	1
ASTEI02891-PA	scaffold_00011:2470368:2475003:-1	2.74088	0.620155	1	2	1	1	1290	144.29	6.89	2.00963	1	30.8	1
ASTEI02892-PA	scaffold_00011:2488940:2491097:1	70.9706	17.0767	8	72	8	1	691	77.136	7.66	62.7178	8	904.442	8
ASTEI02893-PA	scaffold_00011:2494448:2516094:-1	99.767	42.9012	11	59	11	1	324	36.845	6.15	83.934	11	1309.27	11
ASTEI02894-PA	scaffold_00011:2518678:2520286:1	29.6813	13.5193	6	17	6	1	466	51.825	9.92	19.0935	6	208.126	6
ASTEI02899-PA	scaffold_00011:2754410:2757382:-1	1.8242	5.67227	1	1	1	1	476	52.647	5.48			0	1
ASTEI02900-PA	scaffold_00011:2758783:2759794:1	9.69945	9.00322	2	4	2	1	311	34.682	5.36	5.96965	2	44.9389	2
ASTEI02902-PA	scaffold_00011:2858031:2864118:1	13.443	1.87542	2	4	2	1	1493	165.789	6.1	5.90157	2	94.2832	2
ASTEI02910-PA	scaffold_00011:2922074:2926069:1	57.0109	12.1069	7	30	7	1	636	70.877	9.03	39.5734	7	431.435	7
ASTEI02911-PA	scaffold_00011:2926362:2928304:-1	119.068	34.6535	9	88	9	1	303	33.628	5.9	104.381	8	2518.42	9
ASTEI02927-PA	scaffold_00012:40639:42379:-1	28.038	11.2648	6	36	5	1	506	58.503	7.87	21.5265	6	395.04	6
ASTEI02928-PA	scaffold_00012:56621:58583:-1	92.0061	26.3736	15	53	12	1	546	62.963	9.2	58.5121	14	831.169	15
ASTEI02934-PA	scaffold_00012:179304:182771:1	11.8591	3.38078	1	4	1	1	562	62.207	9.19	8.1938	1	38.52	1
ASTEI02935-PA	scaffold_00012:183470:188592:-1	32.1544	4.2796	5	18	5	1	1402	157.097	6.68	25.7933	5	468.292	5
ASTEI02936-PA	scaffold_00012:192034:193609:-1	51.7834	13.3745	6	28	6	1	486	54.047	7.09	47.1475	6	825.692	6
ASTEI02941-PA	scaffold_00012:394697:396491:-1	260.285	66.7335	28	141	28	1	499	55.518	5.78	234.437	28	2846.55	27
ASTEI02947-PA	scaffold_00012:492505:493000:1	54.3717	49.5413	5	24	5	1	109	12.218	10.13	29.6133	3	697.404	5
ASTEI02949-PA	scaffold_00012:494711:496066:-1	7.39035	6.26632	3	8	2	1	383	42.249	8.79	3.99154	2	85.6266	3
ASTEI02950-PA	scaffold_00012:496349:497929:1	50.1067	19.0955	5	16	5	1	398	44.043	6.24	27.7097	5	422.45	5
ASTEI02954-PA	scaffold_00012:715060:716043:1	14.7616	8.60656	1	6	1	1	244	26.386	5.27	12.1237	1	76.9467	1
ASTEI02956-PA	scaffold_00012:717990:722504:-1	21.0962	5.31804	4	8	4	1	959	106.355	8.16	11.6049	4	203.38	4
ASTEI02957-PA	scaffold_00012:723009:725014:1	70.1352	16.0136	8	30	8	1	587	67.511	5.73	59.4993	7	851.105	7
ASTEI02958-PA	scaffold_00012:726812:728133:1	163.583	55.794	16	460	16	1	233	26.043	7.9	573.875	16	7756.28	16
ASTEI02960-PA	scaffold_00012:749997:751241:1	104.271	29.5265	8	130	8	1	359	40.648	5.48	246.771	8	2766.92	8
ASTEI02961-PA	scaffold_00012:755081:758605:1	0.472757	4.00572	1	2	1	1	699	80.892	6.49	0	1
ASTEI02963-PA	scaffold_00012:761706:768175:-1	134.73	17.6271	19	67	19	1	1475	161.833	5.07	104.931	18	1441.84	19
ASTEI02966-PA	scaffold_00012:794201:797422:1	0.467883	1.37457	1	1	1	1	582	65.611	6.2	0	1
ASTEI02969-PA	scaffold_00012:917434:951516:-1	6.38373	0.690955	1	2	1	1	1592	171.75	9.22	2.26661	1	105.93	1
ASTEI02971-PA	scaffold_00012:1008927:1010046:-1	59.0016	21.7125	7	41	7	1	327	37.539	7.97	64.1019	7	994.147	7
ASTEI02972-PA	scaffold_00012:1011862:1017232:-1	37.957	18.5507	5	22	5	1	345	40.01	9.41	35.9906	5	465.114	5
ASTEI02973-PA	scaffold_00012:1017911:1018408:1	0.843754	12.7273	1	20	1	1	165	18.026	9.11	0	1	0	1
ASTEI02974-PA	scaffold_00012:1019299:1021614:1	6.02701	2.40481	1	2	1	1	499	57.534	5.33	2.52241	1	52.88	1
ASTEI02976-PA	scaffold_00012:1032427:1044677:-1	0.59998	1.02975	1	2	1	1	874	99.236	8.46	0	1	0	1
ASTEI02978-PA	scaffold_00012:1074404:1074836:-1	25.9291	49.1525	4	14	4	1	118	12.962	7.8	23.9735	4	253.463	4
ASTEI02979-PA	scaffold_00012:1075890:1076232:-1	11.8363	26.6667	2	6	2	1	90	10.161	4.72	7.5348	2	148.577	2
ASTEI02980-PA	scaffold_00012:1077616:1082406:1	77.5831	19.6399	12	56	12	1	611	68.818	5.44	61.5387	12	1422.08	12
ASTEI02982-PA	scaffold_00012:1133769:1136428:1	31.054	23.0435	6	17	4	1	230	25.561	11.81	22.9176	6	292.799	5
ASTEI02985-PA	scaffold_00012:1143283:1145064:1	65.1469	25.5474	10	28	10	1	548	62.2	8.38	38.9032	10	512.316	10
ASTEI02988-PA	scaffold_00012:1255795:1256309:-1	1.06596	4.92958	1	2	1	1	142	16.726	6.18	1.64472	1	37.8	1
ASTEI02989-PA	scaffold_00012:1256847:1260574:-1	213.675	29.798	33	201	33	1	1188	135.52	7.78	284.206	33	3084.83	33
ASTEI02990-PA	scaffold_00012:1260996:1269489:-1	571.711	51.1868	35	2073	35	1	969	103.78	6.49	3751.05	35	54149.2	35
ASTEI02993-PA	scaffold_00012:1317670:1319140:1	39.0574	11.9149	4	18	4	1	470	51.787	4.68	27.3869	4	455.122	4
ASTEI02995-PA	scaffold_00012:1331981:1332615:1	67.8351	51.8072	8	45	7	1	166	18.602	9.17	47.5928	8	533.825	8
ASTEI02996-PA	scaffold_00012:1333321:1335278:1	96.4368	23.4375	8	72	8	1	320	35.124	5.47	91.3969	8	1354.26	8
ASTEI02997-PA	scaffold_00012:1348502:1349104:-1	56.214	59.0062	7	30	7	1	161	18.408	7.81	55.4626	7	808.099	7
ASTEI02998-PA	scaffold_00012:1350133:1351266:-1	89.8774	45.0794	14	54	14	1	315	36.396	8.59	63.4296	14	851.461	14
ASTEI03003-PA	scaffold_00012:1796545:1797607:-1	30.603	18.6335	4	10	4	1	322	34.979	6.46	15.3128	4	247.312	4
ASTEI03006-PA	scaffold_00012:1801561:1812747:1	5.41027	2.55102	1	3	1	1	392	43.727	6.8	2.5889	1	77.31	1
ASTEI03007-PA	scaffold_00012:1815152:1821155:-1	46.0988	5.30547	9	19	9	1	1866	207.041	6.29	26.7959	9	457.056	8
ASTEI03008-PA	scaffold_00012:1822782:1824763:1	51.0933	11.5254	6	32	6	1	590	64.945	4.49	51.3631	6	880.194	6
ASTEI03010-PA	scaffold_00012:1834502:1836094:1	186.12	44.7316	19	105	19	1	503	56.875	6.33	145.112	18	2118.01	19
ASTEI03012-PA	scaffold_00012:1840375:1843227:1	52.1907	14.0449	9	30	9	1	890	99.767	8.56	42.0069	8	566.929	8
ASTEI03013-PA	scaffold_00012:1843540:1847819:-1	0.811656	2.05479	2	2	2	1	1168	136.548	7.34			0	2
ASTEI03016-PA	scaffold_00012:1916021:1938408:1	0.432621	3.33952	1	1	1	1	1078	123.098	6.95	0	1
ASTEI03018-PA	scaffold_00012:1966584:1969448:1	1.13614	3.0303	1	2	1	1	825	89.063	4.37	0	1	0	1
ASTEI03020-PA	scaffold_00012:1977578:1977862:1	30.1526	78.7234	4	41	4	1	94	10.044	4.53	57.7612	4	835.659	4
ASTEI03021-PA	scaffold_00012:1981480:1983927:1	39.2636	9.9734	7	23	7	1	752	85.538	5.87	29.42	7	429.207	6
ASTEI03022-PA	scaffold_00012:1989377:2000779:-1	19.8814	6.46507	5	19	5	1	959	104.137	6.51	17.1648	5	135.258	5
ASTEI03023-PA	scaffold_00012:2010327:2012226:-1	241.279	60.3704	28	288	27	1	540	59.142	6.21	382.167	28	5417.42	27
ASTEI03025-PA	scaffold_00012:2082298:2084483:1	14.5539	7.42574	2	4	2	1	404	45.713	8.16	9.5338	2	98.63	2
ASTEI03026-PA	scaffold_00012:2094677:2096727:1	6.3919	2.83843	1	4	1	1	458	52.357	6.8	4.50408	1	107.79	1
ASTEI03030-PA	scaffold_00012:2276778:2286036:1	2.98422	0.385728	1	2	1	1	2074	234.341	6.46	0	1	30.07	1
ASTEI03032-PA	scaffold_00012:2297055:2300195:-1	0.649946	0.956023	1	2	1	1	1046	112.982	8.65	0	1	13.67	1
ASTEI03033-PA	scaffold_00012:2314794:2318539:1	16.7708	5.43071	6	12	5	1	1068	122.641	7.88	12.4109	5	165.024	5
ASTEI03036-PA	scaffold_00012:2327956:2335347:-1	41.7184	5.17661	7	22	7	1	1642	186.096	8.65	34.995	7	464.346	7
ASTEI03037-PA	scaffold_00012:2337899:2338457:1	14.6352	20.7143	3	6	3	1	140	15.875	6.68	5.24764	3	106.818	3
ASTEI03038-PA	scaffold_00012:2338576:2340621:-1	19.423	4.54545	3	8	3	1	660	73.036	5.87	10.6577	3	145.149	3
ASTEI03042-PA	scaffold_00012:2711092:2712117:1	17.6634	18.8119	3	6	3	1	202	23.284	8.9	6.98291	3	123.579	3
ASTEI03043-PA	scaffold_00012:2716142:2720738:1	561.27	61.3971	48	1110	48	1	816	91.94	6.65	1621.43	48	20580	48
ASTEI03044-PA	scaffold_00012:2722232:2723220:-1	5.0865	10.1322	1	1	1	1	227	25.093	5.02	0	1
ASTEI03045-PA	scaffold_00012:2723846:2724870:-1	150.094	51.5254	14	201	14	1	295	33.039	6.14	319.166	14	4017.74	14
ASTEI03053-PA	scaffold_00012:2906928:2910932:1	173.035	30.4679	26	137	26	1	919	105.055	7.66	200.715	26	2246	26
ASTEI03054-PA	scaffold_00012:2919812:2920436:1	26.6345	30.2817	6	24	6	1	142	16.076	8	25.6398	6	360.877	6
ASTEI03055-PA	scaffold_00012:2921466:2922046:1	6.7896	14.7887	3	6	3	1	142	16.573	9.55	2.4556	3	85.7173	3
ASTEI03056-PA	scaffold_00012:2948241:2977017:-1	240.339	14.7419	40	270	38	1	3758	433.17	8.37	317.353	39	3652.99	37
ASTEI03057-PA	scaffold_00012:2956586:2958159:1	7.87865	3.79242	2	12	1	1	501	57.123	9.17	12.6177	2	153.527	2
ASTEI03058-PA	scaffold_00012:2966656:2968240:1	3.64	3.38645	2	3	2	1	502	58.274	8.48	1.72715	1	27.89	2
ASTEI03060-PA	scaffold_00012:2971384:2972951:1	4.72816	2	1	2	1	1	500	57.211	8.28	2.54162	1	46.93	1
ASTEI03063-PA	scaffold_00013:59539:66681:1	10.7667	1.75439	1	2	1	1	969	112.121	6.54	4.60481	1	106.78	1
ASTEI03065-PA	scaffold_00013:92629:117395:1	0.669789	0.279799	1	1	1	1	3574	411.112	6.23			0	1
ASTEI03067-PA	scaffold_00013:120264:132081:-1	1004.98	47.1355	91	1076	91	1	2531	272.997	4.67	1825.81	91	20290.1	91
ASTEI03069-PA	scaffold_00013:188362:190227:-1	58.8077	17.2303	9	19	9	1	621	68.079	5.92	29.9026	9	383.222	8
ASTEI03070-PA	scaffold_00013:251248:253131:-1	7.00279	3.78913	2	4	2	1	607	66.514	7.39	5.76373	2	40.9609	2
ASTEI03071-PA	scaffold_00013:276773:293637:-1	3.50709	0.920851	3	8	3	1	4561	524.409	5.6	6.39174	3	0	1
ASTEI03074-PA	scaffold_00013:517879:519080:-1	434.627	66.7553	31	5846	10	1	376	41.523	5.58	8361.35	31	89166.6	30
ASTEI03076-PA	scaffold_00013:575162:579556:1	7.13047	2.01238	1	2	1	1	646	72.739	10.52	2.81733	1	66.2	1
ASTEI03077-PA	scaffold_00013:583861:621092:-1	112.119	9.78261	14	70	14	1	2024	222.9	7.47	119.992	14	1507.79	14
ASTEI03080-PA	scaffold_00013:734235:737445:1	118.803	14.8042	13	51	12	1	1047	118.54	5.2	71.4492	11	1223.18	13
ASTEI03081-PA	scaffold_00013:737999:738820:-1	8.01099	7.88382	2	6	2	1	241	27.035	8.24	6.15341	2	90.1328	2
ASTEI03082-PA	scaffold_00013:762293:769073:-1	25.2441	13.8229	7	17	7	1	463	52.293	6.3	15.2391	6	232.778	7
ASTEI03084-PA	scaffold_00013:912765:935515:-1	40.9692	11.4634	5	20	5	1	410	45.292	6.98	32.8515	5	443.986	5
ASTEI03085-PA	scaffold_00013:964951:967575:-1	85.2146	13.6156	11	45	11	1	874	101.394	5.63	70.3652	11	1091.91	10
ASTEI03086-PA	scaffold_00013:968281:968834:1	34.9488	29.1045	5	18	5	1	134	15.496	5.82	18.4991	5	189.833	5
ASTEI03088-PA	scaffold_00013:974773:978289:1	11.5815	2.80374	3	8	3	1	963	108.707	6.92	7.24343	3	138.056	3
ASTEI03093-PA	scaffold_00013:1186374:1189934:1	64.4888	8.63378	7	32	7	1	1054	118.485	8.28	48.5133	7	661.255	7
ASTEI03094-PA	scaffold_00013:1226404:1227723:1	3.98885	3.87244	1	4	1	1	439	48.19	5.69	6.43886	1	27.52	1
ASTEI03097-PA	scaffold_00013:1288010:1288627:-1	76.1707	36.5854	8	77	7	1	205	23.256	5.66	64.5731	6	1354.95	8
ASTEI03099-PA	scaffold_00013:1291887:1299988:1	73.2906	18.8172	8	36	8	1	558	61.954	8.59	64.7296	8	709.608	8
ASTEI03100-PA	scaffold_00013:1302886:1311296:-1	332.1	21.0071	45	180	45	1	2661	292.361	6.64	248.045	45	3327.2	45
ASTEI03101-PA	scaffold_00013:1311795:1312073:-1	24.8177	33.6957	3	74	2	1	92	10.43	5.48	104.482	3	1866.26	3
ASTEI03104-PA	scaffold_00013:1317541:1318678:1	11.921	20.3922	3	6	3	1	255	29.6	8.27	6.96084	3	38.3688	3
ASTEI03109-PA	scaffold_00013:1353805:1361570:-1	8.87854	0.56266	1	4	1	1	1955	216.767	9.5	6.9312	1	75.3958	1
ASTEI03110-PA	scaffold_00013:1362417:1363198:1	127.169	44.0171	10	305	10	1	234	26.398	5.73	477.623	10	7288.24	10
ASTEI03111-PA	scaffold_00013:1363435:1364155:-1	55.4833	42.1348	6	22	6	1	178	20.417	8.63	37.9073	6	532.436	6
ASTEI03112-PA	scaffold_00013:1367708:1378291:1	30.3911	6.69975	2	16	2	1	403	46.087	9.28	27.6169	2	480.894	2
ASTEI03113-PA	scaffold_00013:1381734:1382594:-1	16.6551	20.2797	3	7	3	1	286	30.691	6.57	9.62717	3	180.4	2
ASTEI03115-PA	scaffold_00013:1399982:1400421:-1	55.0829	52.459	6	48	6	1	122	13.229	7.97	74.4672	6	777.249	6
ASTEI03117-PA	scaffold_00013:1418176:1419037:-1	7.07153	17.8404	2	5	2	1	213	23.959	6.87	5.46803	1	45.11	2
ASTEI03119-PA	scaffold_00013:1421997:1423571:-1	8.40349	3.9666	2	4	2	1	479	54.881	9.52	3.57402	2	105.41	2
ASTEI03120-PA	scaffold_00013:1424255:1425390:1	57.6311	24.7492	4	98	4	1	299	33.245	4.77	108.587	4	1402.58	4
ASTEI03122-PA	scaffold_00013:1434456:1436242:-1	280.08	53.321	26	287	26	1	542	60.162	7.72	451.81	26	4572.97	26
ASTEI03127-PA	scaffold_00013:1535484:1537034:1	20.9661	16.4835	6	12	6	1	455	50.759	6.52	18.5996	6	102.185	5
ASTEI03129-PA	scaffold_00013:1564952:1573072:1	6.29037	1.31796	2	6	1	1	1214	124.232	7.21	4.07408	2	95.6189	2
ASTEI03130-PA	scaffold_00013:1578400:1579820:-1	40.2851	14.8889	5	35	5	1	450	48.567	7.3	54.2392	5	710.456	5
ASTEI03131-PA	scaffold_00013:1581870:1588024:1	88.6139	14.0295	15	55	15	1	1561	174.377	6.19	65.6147	13	1195.52	14
ASTEI03134-PA	scaffold_00013:1592829:1594550:-1	26.9385	10.8844	4	12	4	1	441	48.713	6.39	20.0782	4	310.516	4
ASTEI03135-PA	scaffold_00013:1595061:1596305:1	54.5401	21.0959	7	39	7	1	365	40.702	9.17	63.0889	7	759.956	7
ASTEI03137-PA	scaffold_00013:1608340:1614536:1	0.46801	0.440529	1	1	1	1	1816	195.514	9.33	0	1
ASTEI03144-PA	scaffold_00013:1743246:1751731:-1	0.513286	0.380389	1	1	1	1	2366	269.874	8.7	1.26902	1
ASTEI03145-PA	scaffold_00013:1753993:1756115:-1	339.099	62.3616	35	382	35	1	542	59.462	6.89	517.656	35	6336.54	34
ASTEI03146-PA	scaffold_00013:1756900:1758747:1	159.035	41.5959	19	94	19	1	589	63.593	8.7	165.971	19	2111.02	19
ASTEI03147-PA	scaffold_00013:1759255:1764243:-1	9.8268	3.3419	3	5	3	1	1556	170.52	5.73	3.80317	3	90.0945	2
ASTEI03148-PA	scaffold_00013:1764925:1766742:1	413.348	68.4307	43	583	43	1	548	59.978	6.27	870.947	41	11739.2	43
ASTEI03149-PA	scaffold_00013:1769253:1770988:-1	18.4985	7.32759	2	8	2	1	464	47.542	4.75	13.8851	2	226.661	2
ASTEI03150-PA	scaffold_00013:1772966:1776112:-1	0.568797	4.80641	1	1	1	1	749	82.901	5.9	0	1
ASTEI03152-PA	scaffold_00013:1839112:1839785:-1	100.572	47.3118	14	290	14	1	186	20.649	11.47	289.039	13	2491.8	14
ASTEI03153-PA	scaffold_00013:1840858:1841662:1	0.982132	2.45902	1	2	1	1	244	27.535	8.35	1.92507	1	32.72	1
ASTEI03154-PA	scaffold_00013:1842534:1844875:-1	164.31	43.0303	21	102	21	1	495	56.638	6.37	140.398	21	1673.69	21
ASTEI03156-PA	scaffold_00013:1856217:1868022:-1	3.25775	3.71353	1	2	1	1	377	43.409	8.34	2.11187	1	29.11	1
ASTEI03163-PA	scaffold_00013:1939556:1940137:-1	22.2112	23.3161	4	12	4	1	193	21.54	4.74	14.3097	4	188.539	4
ASTEI03164-PA	scaffold_00013:2024656:2047102:1	1.30181	0.368125	1	4	1	1	4618	492.302	6.2	0	1	13.19	1
ASTEI03166-PA	scaffold_00013:2051604:2052699:-1	5.26098	3.40136	1	2	1	1	294	33.8	8.35	2.15841	1	70.88	1
ASTEI03167-PA	scaffold_00013:2053727:2066233:-1	23.1515	2.44382	5	8	5	1	3560	389.24	5.31	10.2866	5	178.87	3
ASTEI03168-PA	scaffold_00013:2091697:2095948:1	0.72262	3.34728	1	1	1	1	478	54.459	6.48			0	1
ASTEI03169-PA	scaffold_00013:2097386:2122315:-1	47.5438	2.70434	9	26	9	1	4955	563.108	6.2	38.7763	9	544.63	9
ASTEI03172-PA	scaffold_00013:2135506:2145369:1	5.88807	0.38059	1	2	1	1	3153	336.462	8.79	2.80142	1	31.24	1
ASTEI03175-PA	scaffold_00013:2154814:2168928:-1	23.8277	6.5189	4	11	4	1	767	82.824	7.71	16.0495	4	330.851	4
ASTEI03176-PA	scaffold_00013:2179271:2181533:-1	5.08223	2.63736	1	1	1	1	455	51.453	7.02			43.62	1
ASTEI03177-PA	scaffold_00013:2182293:2183117:1	6.24691	10	1	4	1	1	130	14.233	8.59	4.36219	1	79.87	1
ASTEI03178-PA	scaffold_00013:2184536:2188837:1	6.35009	1.88053	2	6	2	1	904	102.421	7.42	3.97118	2	35.9577	2
ASTEI03179-PA	scaffold_00013:2193629:2195753:-1	321.493	60.6965	27	859	27	1	402	43.965	8.37	1247.25	27	15960.3	27
ASTEI03184-PA	scaffold_00013:2236084:2239167:-1	0.936667	3.58423	1	2	1	1	558	63.826	5.81	0	1	0	1
ASTEI03185-PA	scaffold_00013:2240678:2243817:1	2.85784	10.9415	2	3	2	1	393	45.536	6.43	0	2	0	1
ASTEI03188-PA	scaffold_00013:2294821:2298057:1	12.0172	6.42978	3	6	3	1	591	64.56	7.36	7.83691	3	68.55	3
ASTEI03189-PA	scaffold_00013:2307095:2309039:-1	4.65053	1.85874	1	4	1	1	538	58.243	9.42	4.23313	1	88.3	1
ASTEI03191-PA	scaffold_00013:2316807:2329156:-1	19.7233	1.40619	3	8	3	1	2489	262.359	6.55	11.5578	3	217.503	3
ASTEI03192-PA	scaffold_00013:2403598:2404217:1	28.8019	23.2432	3	33	3	1	185	21.483	9.89	53.1179	3	586.941	3
ASTEI03194-PA	scaffold_00013:2407449:2415173:-1	27.9323	6.49106	4	12	4	1	1063	116.251	7.02	22.0052	4	259.024	4
ASTEI03198-PA	scaffold_00013:2585824:2586193:1	25.4011	38.1579	3	34	3	1	76	8.497	8.84	41.1481	3	387.478	3
ASTEI03200-PA	scaffold_00013:2588274:2589941:-1	3.90645	1.85185	2	4	2	1	432	48.672	8.21	3.51513	2	64.6491	2
ASTEI03204-PA	scaffold_00013:2695563:2699341:-1	0.565271	3.13043	1	1	1	1	1150	122.776	8.54	0	1
ASTEI03205-PA	scaffold_00013:2742642:2744556:1	117.569	28.8274	18	109	18	1	614	69.454	7.11	132.288	17	2014.04	18
ASTEI03206-PA	scaffold_00013:2746414:2754095:-1	28.9738	2.67427	5	15	5	1	2281	251.7	4.86	21.1017	5	190.377	5
ASTEI03209-PA	scaffold_00013:2759672:2762032:-1	38.6326	13.5433	7	26	7	1	635	72.389	5.78	24.7452	7	474.777	7
ASTEI03210-PA	scaffold_00013:2763158:2770003:1	3.95234	2.35756	1	2	1	1	509	55.128	9.96	2.19056	1	42.25	1
ASTEI03211-PA	scaffold_00013:2772622:2776400:1	62.4157	11.7788	10	31	10	1	832	92.109	5.41	47.5909	9	619.859	10
ASTEI03212-PA	scaffold_00013:2777459:2785986:1	8.52667	1.10935	2	4	1	1	1893	210.509	7.64	4.25099	2	56.0406	2
ASTEI03213-PA	scaffold_00013:2786470:2788234:-1	107.975	30.7965	13	61	13	1	565	63.195	8.28	97.4587	12	1172.42	13
ASTEI03214-PA	scaffold_00013:2789002:2790956:1	7.615	14.0625	2	6	2	1	128	15.081	7.61	6.10844	2	95.1033	2
ASTEI03215-PA	scaffold_00013:2791790:2794139:-1	22.1639	7.86974	5	12	5	1	737	82.871	8.75	13.465	5	187.782	5
ASTEI03219-PA	scaffold_00013:2802920:2806115:1	76.2287	13.61	13	41	13	1	1036	117.647	6.99	53.3852	12	715.756	13
ASTEI03220-PA	scaffold_00013:2825461:2835858:-1	13.2409	3.35689	1	2	1	1	566	61.457	9.33	5.57015	1	117.49	1
ASTEI03223-PA	scaffold_00014:63034:68818:1	174.813	36.7937	21	80	21	1	761	85.777	5.4	112.999	21	1588.05	21
ASTEI03224-PA	scaffold_00014:79120:81828:1	11.6675	7.43243	2	4	2	1	148	15.483	7.02	7.34073	2	109.241	2
ASTEI03226-PA	scaffold_00014:152807:156272:-1	2.99225	0.963391	1	2	1	1	1038	118.838	6.2	0	1	23.26	1
ASTEI03227-PA	scaffold_00014:160084:183417:-1	43.4407	5.93089	9	23	9	1	1939	201.023	9.03	35.6257	9	292.862	8
ASTEI03228-PA	scaffold_00014:183797:185173:1	102.442	45.6332	12	54	12	1	458	48.966	7.3	84.0793	12	1229.97	11
ASTEI03231-PA	scaffold_00014:189335:204917:1	3.95257	1.88285	2	5	2	1	1434	154.102	6.16	5.58345	1	98.4748	2
ASTEI03234-PA	scaffold_00014:245369:247396:1	20.4846	18.4426	6	19	6	1	488	56.521	6.81	9.91613	6	185.422	5
ASTEI03242-PA	scaffold_00014:281566:282747:1	55.4394	18.0662	7	27	7	1	393	44.794	6.29	43.4999	6	572.564	7
ASTEI03244-PA	scaffold_00014:331098:335915:1	26.5226	4.375	4	8	4	1	960	108.143	5.86	13.7501	4	129.36	4
ASTEI03245-PA	scaffold_00014:336210:336706:-1	132.017	58.209	11	368	11	1	134	15.802	11.31	565.055	10	7288.92	11
ASTEI03246-PA	scaffold_00014:339296:344196:-1	7.07469	1.55239	1	2	1	1	773	85.119	7.66	2.52038	1	71.48	1
ASTEI03251-PA	scaffold_00014:374587:376108:-1	105.279	28.4116	10	65	10	1	447	50.12	7.8	115.293	10	1441.33	10
ASTEI03252-PA	scaffold_00014:377251:379314:1	21.633	11.7845	6	11	6	1	594	65.429	5.43	9.77199	6	134.357	5
ASTEI03253-PA	scaffold_00014:379636:380553:-1	116.58	42.9508	11	62	11	1	305	34.242	4.74	101.13	11	1542.17	11
ASTEI03255-PA	scaffold_00014:384798:388033:-1	7.007	1.23457	1	4	1	1	1053	108.126	9.52	5.24804	1	104.03	1
ASTEI03256-PA	scaffold_00014:390213:390593:1	21.4857	34.6154	4	18	4	1	104	12.207	9.36	19.7952	4	295.377	4
ASTEI03258-PA	scaffold_00014:395598:405142:1	208.933	13.5692	31	126	31	1	2911	310.202	6.87	183.138	30	2338.36	30
ASTEI03261-PA	scaffold_00014:414883:416398:-1	11.7479	5.01044	1	2	1	1	479	53.262	7.97	5.4683	1	86.39	1
ASTEI03262-PA	scaffold_00014:419470:421972:-1	19.4266	7.86802	4	9	4	1	788	84.429	6.39	12.1235	4	208.317	3
ASTEI03263-PA	scaffold_00014:422810:428985:1	41.0841	29.0598	4	20	4	1	234	25.205	8.9	34.171	4	282.026	4
ASTEI03265-PA	scaffold_00014:438203:447813:-1	16.3195	5.95691	4	7	4	1	789	83.95	6.07	7.99703	4	126.734	3
ASTEI03266-PA	scaffold_00014:470848:471426:-1	2.92263	10.5691	1	1	1	1	123	12.906	8.43			43.65	1
ASTEI03268-PA	scaffold_00014:483339:484689:1	19.9298	11.2272	6	14	6	1	383	44.14	7.68	9.3986	6	134.531	6
ASTEI03269-PA	scaffold_00014:487387:488296:1	12.0798	20.7843	3	6	3	1	255	29.912	7.27	6.49337	3	91.1959	3
ASTEI03272-PA	scaffold_00014:567556:569007:-1	0.926282	1.92771	1	3	1	1	415	48.306	8.44	0	1	40.3575	1
ASTEI03273-PA	scaffold_00014:587046:590110:1	61.1613	23.662	10	39	10	1	710	75.355	7.88	40.1514	10	591.575	10
ASTEI03274-PA	scaffold_00014:593142:595730:-1	0.88306	6.42202	1	2	1	1	218	24.955	8.81			21.24	1
ASTEI03278-PA	scaffold_00014:695829:697557:-1	18.2226	10.7075	3	6	3	1	523	59.324	8.5	4.02266	2	130.18	3
ASTEI03283-PA	scaffold_00014:781058:786781:-1	76.8978	13.7514	16	38	15	1	1738	195.27	6.8	46.2794	16	495.344	15
ASTEI03284-PA	scaffold_00014:787261:789001:-1	129.62	37.2477	20	113	20	1	545	59.828	6.8	153.806	18	2311.68	20
ASTEI03285-PA	scaffold_00014:789521:791015:1	15.3368	11.0236	4	8	4	1	381	43.71	7.21	9.4983	4	142.306	4
ASTEI03287-PA	scaffold_00014:813781:814919:-1	13.4642	9.34256	2	8	2	1	289	34.03	9.89	9.82469	2	118.639	2
ASTEI03288-PA	scaffold_00014:815347:816883:1	279.533	71.5278	26	194	25	1	432	49.24	5.45	329.324	26	3410.78	26
ASTEI03295-PA	scaffold_00014:943575:944392:1	63.0364	35.9116	9	92	9	1	181	20.688	7.52	148.725	9	1686.38	9
ASTEI03296-PA	scaffold_00014:950856:959304:-1	123.996	26.9536	17	72	17	1	883	98.14	8.31	129.316	17	1894.71	17
ASTEI03297-PA	scaffold_00014:960390:961722:1	81.3466	46.3816	13	74	13	1	304	34.889	5.31	83.4573	12	1189.93	13
ASTEI03298-PA	scaffold_00014:962235:964977:-1	57.5018	16.8056	10	30	10	1	720	82.753	8.21	34.0762	9	496.671	10
ASTEI03299-PA	scaffold_00014:966052:968267:1	3.36623	1.71674	1	2	1	1	466	51.268	8.05	2.35077	1	47.55	1
ASTEI03300-PA	scaffold_00014:972297:977560:1	653.974	41.7729	67	718	66	1	1647	187.979	5.6	1092.03	67	13379.9	67
ASTEI03302-PA	scaffold_00014:986150:989957:-1	286.602	44.2177	26	214	26	1	588	66.832	6.95	311.804	23	4115.72	26
ASTEI03304-PA	scaffold_00014:993033:993484:-1	231.246	87.6106	9	580	9	1	113	11.346	4.64	1167.1	9	13631.3	9
ASTEI03305-PA	scaffold_00014:994101:1001420:1	0.338377	1.2987	1	1	1	1	924	101.467	7.61			0	1
ASTEI03307-PA	scaffold_00014:1004232:1004983:-1	72.319	52.514	11	86	9	1	179	20.584	8.78	107.237	11	1329.56	11
ASTEI03309-PA	scaffold_00014:1010063:1011695:-1	159.961	50.8816	18	139	16	1	397	43.294	8.38	191.846	18	2390.48	18
ASTEI03315-PA	scaffold_00014:1034735:1038482:1	49.3728	7.44226	7	22	7	1	1169	127.397	7.56	27.6773	7	417.436	7
ASTEI03316-PA	scaffold_00014:1038973:1039525:1	16.2028	20.1342	4	14	4	1	149	17.071	8.6	9.09835	3	244.655	4
ASTEI03320-PA	scaffold_00014:1070043:1074514:-1	15.1801	5.10367	2	5	2	1	627	69.135	7.09	9.12673	2	89.0996	2
ASTEI03321-PA	scaffold_00014:1095164:1095559:-1	3.6925	9.56522	1	2	1	1	115	12.52	4.88	2.4118	1	68.86	1
ASTEI03322-PA	scaffold_00014:1105552:1107265:-1	5.72353	3.09478	2	4	2	1	517	56.27	8.24	4.19371	2	49.7445	2
ASTEI03323-PA	scaffold_00014:1121832:1124885:-1	9.43052	2.40826	2	4	2	1	872	97.446	6.65	5.68036	2	88.3524	2
ASTEI03325-PA	scaffold_00014:1149418:1150840:-1	4.10447	2.8103	1	2	1	1	427	47.741	5.72	2.15886	1	43.11	1
ASTEI03326-PA	scaffold_00014:1158751:1165507:1	176.681	38.5281	25	116	25	1	924	102.892	7.31	148.03	25	2004.96	23
ASTEI03327-PA	scaffold_00014:1172378:1177683:-1	383.947	62.3669	40	446	38	1	845	88.736	7.71	758.315	39	7698.36	39
ASTEI03328-PA	scaffold_00014:1180532:1181679:1	64.6734	22.5225	7	38	7	1	333	38.384	9.47	68.8501	7	684.391	7
ASTEI03329-PA	scaffold_00014:1184428:1194560:-1	4.44456	4.28016	2	7	1	1	771	88.942	8.16	3.53699	1	77.8406	2
ASTEI03332-PA	scaffold_00014:1211493:1220042:-1	19.2037	5.15604	3	6	3	1	737	83.802	7.43	10.197	3	156.719	3
ASTEI03333-PA	scaffold_00014:1226164:1227309:-1	114.883	46.5257	15	121	15	1	331	36.753	4.97	169.289	14	2347.94	15
ASTEI03334-PA	scaffold_00014:1228184:1229258:-1	34.7882	20.0658	7	23	7	1	304	33.809	8.72	24.1306	7	207.597	7
ASTEI03335-PA	scaffold_00014:1231708:1244716:1	19.4252	6.06709	5	9	5	1	1401	157.427	8.97	7.41213	5	125.543	4
ASTEI03336-PA	scaffold_00014:1245475:1247862:1	5.13192	2.05339	1	16	1	1	487	54.756	9.76	13.3285	1	135.139	1
ASTEI03354-PA	scaffold_00014:1279940:1280503:1	2.89551	11.2903	1	4	1	1	62	7.005	8.5	3.98077	1	59.7384	1
ASTEI03356-PA	scaffold_00014:1302664:1303999:1	63.6246	30.8197	6	46	6	1	305	32.908	4.87	85.8388	6	1006.82	6
ASTEI03357-PA	scaffold_00014:1306524:1309052:1	55.9845	16.726	9	34	9	1	562	63.151	8.5	48.0286	9	652.351	9
ASTEI03360-PA	scaffold_00014:1427529:1433310:1	86.665	20.5269	14	54	14	1	911	102.083	5.95	67.6634	14	1007.04	14
ASTEI03361-PA	scaffold_00014:1435789:1441965:-1	103.819	10.2121	13	106	12	1	1792	198.665	7.31	146.347	13	1784.47	13
ASTEI03365-PA	scaffold_00014:1455996:1460144:-1	0.536555	8.73786	1	1	1	1	412	47.482	7.3	0	1
ASTEI03366-PA	scaffold_00014:1471314:1473925:1	10.8474	2.34807	1	2	1	1	724	81.85	7.62	4.9078	1	103.88	1
ASTEI03367-PA	scaffold_00014:1475792:1476517:1	30.7257	38.6503	3	8	3	1	163	18.939	5.73	9.81118	2	176.157	3
ASTEI03368-PA	scaffold_00014:1476838:1477258:-1	4.54687	17.3913	3	11	3	1	115	12.524	5.01	11.7865	3	105.706	2
ASTEI03369-PA	scaffold_00014:1479191:1479958:1	143.846	65.098	14	177	14	1	255	26.965	8.97	262.425	14	4350.67	14
ASTEI03370-PA	scaffold_00014:1480172:1481425:-1	46.3967	20.3837	7	36	7	1	417	46.235	6.62	44.0948	7	628.131	7
ASTEI03371-PA	scaffold_00014:1481858:1482345:1	83.7526	41.3793	8	267	8	1	116	13.323	9.91	359.566	8	5025.63	8
ASTEI03375-PA	scaffold_00014:1490847:1494715:-1	10.2897	7.66773	2	4	2	1	313	35.177	6.14	5.14542	2	97.17	2
ASTEI03377-PA	scaffold_00014:1507398:1515413:-1	196.947	49.3562	22	191	22	1	466	51.067	6.89	334.57	21	3262.32	21
ASTEI03378-PA	scaffold_00014:1522868:1527408:1	30.7006	4.18311	4	14	4	1	1267	138.612	5.08	21.551	4	343.491	4
ASTEI03381-PA	scaffold_00014:1614794:1616950:-1	268.269	63.0769	23	644	23	1	390	43.482	6.84	995.342	23	13050.5	23
ASTEI03382-PA	scaffold_00014:1617819:1619770:-1	87.1849	25.8687	14	57	14	1	518	56.463	6.02	73.5117	14	931.022	14
ASTEI03383-PA	scaffold_00014:1620401:1622213:1	7.08444	5.625	1	2	1	1	320	37.038	7.97	3.5319	1	58.02	1
ASTEI03384-PA	scaffold_00014:1623032:1639532:1	27.0245	5.93312	8	23	8	1	1854	208.824	5.91	15.7636	7	313.396	7
ASTEI03388-PA	scaffold_00014:1663469:1666547:1	26.9399	6.38298	4	10	4	1	846	94.741	7.06	16.5797	4	211.304	4
ASTEI03389-PA	scaffold_00014:1668085:1670011:1	15.856	17.8967	4	9	4	1	542	52.219	9.82	10.9056	4	42.37	3
ASTEI03392-PA	scaffold_00014:1733429:1735953:1	11.8397	4.09982	2	6	2	1	561	63.091	5.43	4.43527	2	86.5557	2
ASTEI03393-PA	scaffold_00014:1789157:1789618:1	7.21674	11.1111	1	2	1	1	153	16.757	9.54	4.51097	1	79.39	1
ASTEI03397-PA	scaffold_00014:1882549:1885191:-1	68.7977	27.2727	7	59	7	1	330	36.846	6.46	98.6117	7	1155.79	7
ASTEI03398-PA	scaffold_00014:1887675:1891029:-1	2.72492	1.55709	1	2	1	1	578	64.837	6.6	1.68802	1	0	1
ASTEI03399-PA	scaffold_00014:1895721:1898469:-1	22.092	7.41758	5	21	5	1	728	79.539	6.4	21.88	5	420.101	5
ASTEI03400-PA	scaffold_00014:1902344:1910693:-1	21.3234	2.20014	2	12	2	1	1409	152.364	5.95	20.9343	2	295.447	2
ASTEI03401-PA	scaffold_00014:1912989:1915815:1	4.59981	2.01238	1	2	1	1	646	72.001	11.25	3.4805	1	54.63	1
ASTEI03402-PA	scaffold_00014:1916560:1917123:-1	84.2237	61.1111	9	185	9	1	108	12.38	10.21	268.448	9	3853.21	9
ASTEI03404-PA	scaffold_00014:1933498:1944864:-1	40.0804	5.51065	5	14	5	1	1361	152.37	7.64	26.0658	5	403.75	5
ASTEI03406-PA	scaffold_00014:1948904:1951105:-1	2.42957	2.46734	1	1	1	1	689	78.414	9.42	2.27791	1
ASTEI03409-PA	scaffold_00014:2010356:2010941:1	144.642	49.4118	12	271	12	1	170	18.172	8.43	381.503	12	5400.05	12
ASTEI03411-PA	scaffold_00014:2047225:2056643:-1	68.1835	5.50751	9	25	9	1	2197	238.589	6.54	38.4329	8	560.947	9
ASTEI03412-PA	scaffold_00014:2061569:2062349:1	3.75178	3.38983	1	4	1	1	236	26.765	5.69	0	1	55.14	1
ASTEI03414-PA	scaffold_00014:2066615:2067558:1	50.4923	27.6515	8	30	8	1	264	31.645	9.8	39.0567	8	507.036	8
ASTEI03415-PA	scaffold_00014:2069857:2071282:-1	156.734	68.4211	11	177	11	1	190	21.638	7.33	273.666	11	3589.9	11
ASTEI03416-PA	scaffold_00014:2073906:2075512:-1	55.086	22.4532	8	26	8	1	481	53.483	7.47	39.9603	8	362.541	8
ASTEI03417-PA	scaffold_00014:2076113:2078327:1	6.65345	2.15385	1	1	1	1	650	71.556	5.03			38.45	1
ASTEI03418-PA	scaffold_00014:2078753:2082750:-1	36.591	6.91531	8	19	8	1	1287	146.49	7.09	22.6531	8	273.684	8
ASTEI03420-PA	scaffold_00014:2104092:2146009:1	1.90316	2.2293	2	2	2	1	1884	211.391	5.83	0	1	0	1
ASTEI03421-PA	scaffold_00014:2151741:2152668:-1	68.6438	44.4	8	48	8	1	250	28.576	7.39	84.7911	8	902.414	8
ASTEI03429-PA	scaffold_00014:2357322:2360021:-1	11.0457	2.33838	1	4	1	1	727	78.874	6.86	8.57416	1	234.98	1
ASTEI03431-PA	scaffold_00014:2396434:2398508:1	23.5875	21.0317	3	10	3	1	252	28.296	6.64	17.0069	3	140.61	3
ASTEI03432-PA	scaffold_00014:2398622:2401381:-1	7.21179	2.22772	1	4	1	1	404	46.253	5.87	5.79331	1	50.3	1
ASTEI03433-PA	scaffold_00014:2401929:2405542:1	11.4282	2.23881	2	4	2	1	1072	121.705	6.86	6.19698	2	95.47	2
ASTEI03434-PA	scaffold_00014:2406194:2418115:1	125.099	17.5901	17	63	17	1	1137	124.742	5.8	98.7244	16	1078.86	17
ASTEI03435-PA	scaffold_00014:2418813:2419180:-1	78.1794	50.5747	4	41	4	1	87	10.107	5.81	96.2055	4	800.592	4
ASTEI03436-PA	scaffold_00014:2420502:2426744:1	6.31552	2.55767	2	3	2	1	1994	216.32	6.38	2.74537	2	61.47	1
ASTEI03437-PA	scaffold_00014:2427966:2428468:-1	2.71645	9.72222	2	2	1	1	144	16.321	4.49	0	1	29.86	1
ASTEI03440-PA	scaffold_00014:2516672:2518943:-1	41.8023	32.3383	5	27	5	1	201	22.952	6.06	31.7399	5	416.519	5
ASTEI03441-PA	scaffold_00014:2522179:2528527:1	1.47569	3.82514	2	2	2	1	1281	141.609	8.16	0	2
ASTEI03443-PA	scaffold_00014:2530943:2541292:-1	61.1965	36.5449	8	42	8	1	301	34.067	6.73	60.0355	8	938.652	8
ASTEI03455-PA	scaffold_00014:2655621:2664739:-1	46.29	15.7143	8	30	8	1	560	62.083	5.31	34.4089	8	543.482	8
ASTEI03456-PA	scaffold_00014:2669851:2679570:-1	5.55972	2.15054	1	4	1	1	558	59.836	6.92	3.95368	1	115.131	1
ASTEI03457-PA	scaffold_00014:2683768:2686574:-1	45.1413	25.2443	11	24	11	1	614	69.831	11.34	30.2593	11	206.443	9
ASTEI03458-PA	scaffold_00014:2687814:2689106:1	50.9742	18.1395	6	32	6	1	430	47.188	5.06	49.4251	6	749.935	6
ASTEI03459-PA	scaffold_00014:2691750:2701095:-1	6.44956	1.59436	3	6	3	1	2697	299.268	5.05	2.48734	2	46.39	3
ASTEI03460-PA	scaffold_00014:2702021:2703302:1	3.63376	5.81717	1	4	1	1	361	43.123	6.46	4.96437	1	13.17	1
ASTEI03463-PA	scaffold_00014:2739218:2759974:1	66.3507	6.60136	13	41	8	1	2348	258.811	5.74	51.2471	13	609.487	12
ASTEI03464-PA	scaffold_00015:1542:11240:-1	11.718	1.41726	2	4	2	1	2399	254.215	6.92	6.18307	2	90.26	2
ASTEI03468-PA	scaffold_00015:119531:120865:1	17.0926	6.53153	2	4	2	1	444	51.128	8.02	7.89664	2	167.52	2
ASTEI03470-PA	scaffold_00015:124682:128086:-1	8.04261	2.21198	3	8	2	1	1085	122.108	8.16	6.49815	3	50.6013	3
ASTEI03472-PA	scaffold_00015:137620:139476:1	24.7785	8.60215	4	8	4	1	558	62.756	9.44	13.9461	4	150.621	4
ASTEI03473-PA	scaffold_00015:139317:142170:-1	438.546	54.6263	34	1900	34	1	562	60.775	7.87	3274.91	32	38985.3	34
ASTEI03475-PA	scaffold_00015:147317:148949:-1	299.014	68.5644	33	789	33	1	404	46.059	5.45	1086.75	31	13144.8	33
ASTEI03477-PA	scaffold_00015:153666:157471:-1	0.399463	0.85197	1	1	1	1	939	107.939	5.9	0	1
ASTEI03478-PA	scaffold_00015:160238:161845:-1	35.0482	10.7769	5	20	5	1	399	46.327	8.97	32.0686	5	497.305	5
ASTEI03479-PA	scaffold_00015:163021:164301:1	106.402	35.3234	12	56	12	1	402	45.333	5.8	98.5752	12	852.467	12
ASTEI03480-PA	scaffold_00015:165009:165777:-1	15.208	23.5043	5	21	5	1	234	27.196	8.06	23.7119	5	236.87	5
ASTEI03481-PA	scaffold_00015:172679:173198:1	154.307	58.9041	12	367	12	1	146	16.497	5.11	565.059	11	7350.71	12
ASTEI03482-PA	scaffold_00015:174947:176125:-1	64.3828	23.7245	6	41	6	1	392	44.329	8.53	55.3653	6	743	6
ASTEI03483-PA	scaffold_00015:176656:178963:1	80.8224	18.2741	9	66	9	1	591	67.304	7.77	117.195	9	1517.6	9
ASTEI03485-PA	scaffold_00015:196495:197218:1	36.6087	18.0995	7	24	7	1	221	25.175	9.07	21.6807	7	316.051	7
ASTEI03486-PA	scaffold_00015:198062:201696:1	0.540306	1.73913	1	1	1	1	920	103.242	9.82	0	1
ASTEI03487-PA	scaffold_00015:214731:215538:1	11.0447	13.3721	2	6	2	1	172	19.234	4.53	7.62089	2	88.8315	2
ASTEI03490-PA	scaffold_00015:300486:301775:1	21.0542	35.4839	2	15	2	1	155	15.65	8.56	34.9163	2	69.8079	2
ASTEI03491-PA	scaffold_00015:304968:311008:-1	2.6074	2.76723	3	4	3	1	1843	194.84	7.46	0	1	24.04	3
ASTEI03492-PA	scaffold_00015:324953:327607:1	0.718058	12.9909	1	1	1	1	331	37.488	7.56	0	1
ASTEI03493-PA	scaffold_00015:336451:338383:1	15.8736	8.97436	3	6	3	1	390	44.335	8.25	7.82419	3	92.4172	3
ASTEI03494-PA	scaffold_00015:343800:348872:-1	375.848	74.122	43	778	43	1	541	60.099	8.32	971.56	43	13128.1	43
ASTEI03497-PA	scaffold_00015:395154:401178:1	7.8636	7.17489	1	2	1	1	223	25.298	9.63	3.73145	1	78.48	1
ASTEI03498-PA	scaffold_00015:403675:405832:1	95.8974	32.852	10	59	10	1	554	60.702	6.25	99.0594	10	1393.03	9
ASTEI03499-PA	scaffold_00015:406389:408212:-1	59.6213	24.2424	10	31	10	1	561	62.024	7.91	41.9322	10	533.451	10
ASTEI03500-PA	scaffold_00015:412514:417854:-1	126.999	18.8217	18	60	18	1	1307	144.355	6.55	95.514	18	1114.7	18
ASTEI03501-PA	scaffold_00015:420863:421141:-1	5.87648	11.9565	1	8	1	1	92	10.301	8.46	13.2471	1	132.74	1
ASTEI03504-PA	scaffold_00015:466100:467833:1	449.147	73.8397	34	906	28	1	474	52.338	6.21	1480.16	34	20415.4	34
ASTEI03508-PA	scaffold_00015:731647:733299:-1	13.2532	25.8772	3	9	3	1	228	26.054	5.35	14.4837	3	116.783	2
ASTEI03512-PA	scaffold_00015:773958:776031:-1	28.3054	10.1761	5	37	5	1	511	57.31	5.97	34.3932	5	474.507	5
ASTEI03514-PA	scaffold_00015:785210:785981:-1	1.56575	4.4335	1	2	1	1	203	22.676	6.09	0	1	22.1	1
ASTEI03517-PA	scaffold_00015:792657:795843:1	64.4229	18.6861	9	24	9	1	685	75.093	6.05	37.6429	9	385.204	9
ASTEI03522-PA	scaffold_00015:851595:853547:-1	44.2499	17.3397	7	28	7	1	421	45.3	9.88	42.5782	7	517.469	7
ASTEI03523-PA	scaffold_00015:853947:857128:-1	0.457922	1.24224	1	1	1	1	805	91.955	9.72			0	1
ASTEI03526-PA	scaffold_00015:1063322:1067007:-1	56.2784	10.2362	9	36	9	1	1143	129.587	9.25	53.989	9	758.676	9
ASTEI03528-PA	scaffold_00015:1119314:1119805:1	1.73731	6.74847	1	2	1	1	163	17.829	7.69	0	1	16.95	1
ASTEI03532-PA	scaffold_00015:1269492:1272847:-1	195.488	22.2115	20	111	20	1	1040	112.432	7.25	173.776	20	2316.24	20
ASTEI03534-PA	scaffold_00015:1323147:1327590:-1	143.179	78.7097	13	109	12	1	155	18.387	9.2	227.227	13	1616.86	13
ASTEI03535-PA	scaffold_00015:1334757:1335290:-1	2.24367	20.339	1	1	1	1	177	19.879	6.48			0	1
ASTEI03537-PA	scaffold_00015:1372574:1376039:-1	166.368	22.2352	16	103	16	1	859	96.489	5.41	190.069	16	2705.6	16
ASTEI03538-PA	scaffold_00015:1377209:1378909:-1	133.309	23.8372	12	414	12	1	516	55.6	5.14	633.119	12	8573.74	12
ASTEI03539-PA	scaffold_00015:1389671:1391196:-1	0.540005	3.47826	1	1	1	1	345	37.26	9.2	0	1
ASTEI03541-PA	scaffold_00015:1404364:1406595:1	22.5444	15.8076	4	10	4	1	291	34.187	7.28	16.1584	4	286.888	4
ASTEI03543-PA	scaffold_00015:1413864:1415663:1	103.726	31.0502	12	68	12	1	438	48.011	5.45	112.323	12	1451.49	12
ASTEI03547-PA	scaffold_00015:1479604:1486430:-1	13.7136	2.53723	2	4	2	1	1813	199.337	8.02	7.94037	2	45.76	2
ASTEI03548-PA	scaffold_00015:1489582:1496606:-1	1.47057	2.28873	1	4	1	1	568	64.964	8.27	0	1	0	1
ASTEI03550-PA	scaffold_00015:1525978:1528004:1	195.902	49.5223	24	225	24	1	628	68.771	5.88	331.63	24	4493.47	24
ASTEI03551-PA	scaffold_00015:1528913:1530054:-1	69.4243	27.7946	6	26	6	1	331	37.121	6.11	43.0413	6	837.708	6
ASTEI03552-PA	scaffold_00015:1536694:1547590:-1	23.7537	4.65368	3	8	3	1	924	102.448	7.18	13.4764	3	125.694	3
ASTEI03556-PA	scaffold_00015:1655747:1656904:1	6.20565	3.37662	1	2	1	1	385	44.595	5.36	2.30729	1	46.87	1
ASTEI03557-PA	scaffold_00015:1657767:1660396:-1	2.79997	4.00616	1	2	1	1	649	71.732	5.5	0	1	40.87	1
ASTEI03561-PA	scaffold_00015:1773713:1779481:1	244.088	39.4256	25	163	25	1	766	84.008	9.1	263.847	25	2823.26	25
ASTEI03562-PA	scaffold_00015:1781232:1784073:-1	1.7122	0.650054	1	2	1	1	923	104.025	8.91	1.7549	1	41.79	1
ASTEI03563-PA	scaffold_00015:1784647:1785148:1	11.6012	30.4	2	12	2	1	125	14.21	4.2	14.4844	2	104.71	2
ASTEI03564-PA	scaffold_00015:1787964:1791724:1	27.0893	6.49606	5	11	5	1	1016	109.323	8.66	15.9423	5	181.847	4
ASTEI03565-PA	scaffold_00015:1794324:1797579:-1	33.319	8.98268	6	31	6	1	924	105.593	6.09	39.7967	6	574.124	5
ASTEI03567-PA	scaffold_00015:1819978:1825716:-1	31.393	12.6374	4	33	4	1	364	41.793	9.25	41.5482	4	441.272	3
ASTEI03568-PA	scaffold_00015:1887612:1894724:1	1.34669	0.584226	1	2	1	1	1027	108.457	9.77	0	1	38.27	1
ASTEI03569-PA	scaffold_00015:1906526:1908711:-1	23.1377	11.215	4	14	4	1	428	47.205	4.48	18.7535	4	232.188	4
ASTEI03573-PA	scaffold_00015:1987239:1987583:1	37.2668	39.4737	4	22	4	1	114	12.927	5.22	38.4304	4	477.438	4
ASTEI03574-PA	scaffold_00015:2039111:2039758:1	0.596536	27.5	1	1	1	1	160	17.983	6.16	0	1
ASTEI03576-PA	scaffold_00015:2080268:2087119:-1	1.49116	5.50336	2	2	2	1	745	82.756	6.8	0	1	0	1
ASTEI03577-PA	scaffold_00015:2146029:2148356:-1	145.223	33.6676	14	98	14	1	698	76.417	6.11	166.672	14	1857.21	14
ASTEI03578-PA	scaffold_00015:2154745:2156729:1	25.5732	8.95795	4	12	4	1	547	62.947	5.71	17.9382	4	277.512	4
ASTEI03579-PA	scaffold_00015:2161831:2164222:-1	9.62591	6.04396	2	2	2	1	182	19.892	6.93			105.566	2
ASTEI03580-PA	scaffold_00015:2184791:2191272:1	125.998	38.5514	14	90	14	1	428	47.912	4.65	123.563	14	1835.73	14
ASTEI03587-PA	scaffold_00015:2342229:2345186:-1	12.1647	2.63959	2	4	2	1	985	102.326	6.89	4.9038	2	94.4	2
ASTEI03588-PA	scaffold_00015:2353988:2365488:1	168.012	36.687	25	116	25	1	984	108.804	8.47	169.052	25	2074.22	24
ASTEI03591-PA	scaffold_00015:2379088:2381515:-1	66.2731	29.2553	8	42	8	1	376	41.301	8.31	48.8392	8	687.645	8
ASTEI03592-PA	scaffold_00015:2565529:2579573:1	0.684449	2.41171	1	1	1	1	1161	123.746	5.63	0	1
ASTEI03594-PA	scaffold_00015:2597555:2603925:1	465.349	50.3497	58	608	58	1	1287	147.186	8.81	889.878	56	13437.7	55
ASTEI03595-PA	scaffold_00015:2607733:2614221:1	58.7906	6.35649	8	20	8	1	1526	166.713	6.86	27.9358	7	722.042	8
ASTEI03597-PA	scaffold_00015:2640018:2640907:1	5.61565	5.6	1	2	1	1	250	28.087	7.44	2.3189	1	75.06	1
ASTEI03598-PA	scaffold_00015:2641518:2643944:1	16.7709	5.7101	4	9	4	1	683	77.86	6.6	7.92781	4	69.3439	4
ASTEI03599-PA	scaffold_00015:2647509:2648716:1	29.951	15.2318	4	19	4	1	302	33.85	8.48	24.3926	4	194.36	4
ASTEI03600-PA	scaffold_00015:2651986:2654317:-1	36.9489	19.1667	6	16	6	1	360	41.809	6.39	18.1699	6	384.618	6
ASTEI03601-PA	scaffold_00015:2671240:2675989:-1	18.1917	2.95008	4	14	4	1	1322	148.556	6.84	14.7829	4	204.538	4
ASTEI03603-PA	scaffold_00015:2700931:2709491:1	34.63	13.0178	8	29	8	1	845	90.96	5.19	33.6585	8	452.347	7
ASTEI03605-PA	scaffold_00015:2714803:2716650:-1	9.13999	5.30973	2	3	2	1	565	65.256	5.74	5.84553	2	78.16	1
ASTEI03611-PA	scaffold_00016:258326:259928:-1	13.5887	5.10806	3	6	3	1	509	57.027	7.56	8.16688	3	113.861	3
ASTEI03614-PA	scaffold_00016:342213:342639:-1	5.56639	8.47458	1	2	1	1	118	13.43	9.94	2.63003	1	39.63	1
ASTEI03615-PA	scaffold_00016:347367:350623:-1	10.3984	6.8323	4	7	4	1	805	94.237	7.58	5.5842	3	78.6932	3
ASTEI03616-PA	scaffold_00016:391145:402726:1	205.789	50.9804	24	173	24	1	510	57.081	8.09	241.764	22	2698.12	24
ASTEI03617-PA	scaffold_00016:426400:427241:-1	259.604	65.098	19	480	19	1	255	28.647	7.14	678.879	19	6649.48	19
ASTEI03618-PA	scaffold_00016:427898:429906:1	80.417	22.9402	11	46	11	1	619	68.028	7.59	79.1313	11	856.05	11
ASTEI03619-PA	scaffold_00016:430039:435772:-1	75.557	15.2074	9	29	9	1	868	96.187	8.66	53.6353	8	676.883	9
ASTEI03620-PA	scaffold_00016:437844:440418:-1	430.593	54.125	46	810	46	1	800	91.666	4.98	1200.9	45	15921	46
ASTEI03621-PA	scaffold_00016:451578:460427:-1	1.57714	0.842491	2	2	2	1	2730	283.877	5.21	1.67993	1	0	1
ASTEI03622-PA	scaffold_00016:472685:473761:-1	43.9547	16.2011	5	22	5	1	358	40.738	5.52	31.5843	5	461.935	5
ASTEI03624-PA	scaffold_00016:475383:478380:1	1.25697	5.99415	2	4	2	1	684	75.936	7.01	5.55812	2	0	1
ASTEI03627-PA	scaffold_00016:506691:512940:1	0.819556	7.49064	1	2	1	1	534	59.035	5.24	0	1
ASTEI03628-PA	scaffold_00016:530413:532586:1	1.2439	2.37389	1	1	1	1	674	72.797	5.11	0	1
ASTEI03631-PA	scaffold_00016:646630:665908:-1	54.4683	26.4706	9	43	9	1	374	42.358	5.03	49.1479	9	578.329	9
ASTEI03633-PA	scaffold_00016:704978:709370:1	144.014	24.328	19	152	19	1	744	84.407	6.98	214.81	19	3011.6	19
ASTEI03635-PA	scaffold_00016:712902:714177:1	16.1922	9.32203	3	6	3	1	354	39.485	5	5.72025	2	187.319	3
ASTEI03640-PA	scaffold_00016:808757:815810:-1	100.286	21.4373	14	61	14	1	821	90.694	7.42	94.603	14	962.329	14
ASTEI03644-PA	scaffold_00016:879978:881070:-1	24.5208	15.4303	4	24	4	1	337	37.057	9.48	31.4799	4	383.693	4
ASTEI03646-PA	scaffold_00016:899744:900560:1	11.323	9.27419	2	3	2	1	248	27.555	6.4	1.71523	1	100.373	2
ASTEI03647-PA	scaffold_00016:901619:902658:1	13.7815	10.2484	4	10	4	1	322	37.915	8.56	9.28748	4	144.946	4
ASTEI03648-PA	scaffold_00016:910044:919484:-1	1.04015	0.640394	1	1	1	1	2030	202.457	9.19	0	1
ASTEI03649-PA	scaffold_00016:921442:922557:1	45.6929	27.4933	6	17	6	1	371	38.771	4.78	30.3128	5	301.546	6
ASTEI03656-PA	scaffold_00016:1122490:1134332:-1	18.9127	3.3579	4	10	4	1	1221	134.786	4.94	14.7477	4	219.043	4
ASTEI03657-PA	scaffold_00016:1156547:1157819:1	4.39019	2.80899	1	4	1	1	356	39.556	5.83	5.36769	1	85.5272	1
ASTEI03658-PA	scaffold_00016:1158315:1160461:-1	28.2471	6.31741	3	12	3	1	649	69.951	7.77	17.7456	3	182.715	3
ASTEI03661-PA	scaffold_00016:1233987:1234487:-1	8.48999	21.4286	1	2	1	1	112	12.738	9.54	4.6967	1	28.96	1
ASTEI03664-PA	scaffold_00016:1250350:1262112:-1	86.4152	14.6714	11	121	11	1	852	94.251	8.13	130.219	11	1769.53	11
ASTEI03665-PA	scaffold_00016:1305258:1320525:1	21.4657	2.11374	3	6	3	1	1987	223.049	5.19	9.20708	3	147.305	3
ASTEI03666-PA	scaffold_00016:1325400:1326808:-1	5.72469	2.95455	1	2	1	1	440	46.879	5.19	3.55161	1	63.44	1
ASTEI03667-PA	scaffold_00016:1328285:1352017:-1	1.68298	0.483384	1	1	1	1	1655	180.146	8.5	2.20135	1
ASTEI03669-PA	scaffold_00016:1438559:1440571:-1	1.38447	4.56853	1	1	1	1	591	65.262	5.72			0	1
ASTEI03672-PA	scaffold_00016:1446922:1449169:-1	13.3704	5.67376	2	8	2	1	423	48.997	8.91	14.3856	2	280.053	2
ASTEI03673-PA	scaffold_00016:1451061:1452659:1	298.804	57.8947	29	379	29	1	532	56.975	5.87	577.366	26	8008.02	29
ASTEI03674-PA	scaffold_00016:1456475:1460952:1	140.647	39.4904	24	76	24	1	628	72.728	5.36	102.976	23	1413.14	23
ASTEI03675-PA	scaffold_00016:1461463:1462558:-1	64.4297	38.1443	8	42	8	1	291	32.919	5.99	70.7804	7	782.42	8
ASTEI03677-PA	scaffold_00016:1463983:1466136:1	197.945	40.8207	17	257	17	1	463	50.203	5.8	366.664	16	4519.73	16
ASTEI03679-PA	scaffold_00016:1469259:1476654:-1	5.51876	2.31425	2	3	2	1	821	88.037	5.3	2.08417	1	31.8	2
ASTEI03681-PA	scaffold_00016:1504813:1521613:1	41.2425	14.0351	5	18	5	1	399	44.15	7.56	23.7132	5	379.228	5
ASTEI03684-PA	scaffold_00016:1876401:1883141:-1	10.0726	0.967118	2	8	1	1	2068	228.634	5.54	4.83339	2	114.738	2
ASTEI03687-PA	scaffold_00016:2082258:2084053:-1	55.3235	39.2473	6	34	6	1	186	21.193	7.18	58.1559	6	576.24	6
ASTEI03688-PA	scaffold_00016:2085132:2086768:1	5.63454	4.7619	2	4	2	1	399	45.395	5.72	3.92235	2	40.61	2
ASTEI03689-PA	scaffold_00016:2087101:2088048:-1	5.13454	4.8583	1	2	1	1	247	28.404	5.86	2.34652	1	36.64	1
ASTEI03698-PA	scaffold_00016:2318160:2320994:1	405.374	69.2118	36	874	36	1	406	46.229	4.54	1622.93	35	17654.5	36
ASTEI03699-PA	scaffold_00016:2324814:2329886:-1	59.4311	14.0947	10	34	10	1	972	102.767	8.95	39.3992	10	500.205	10
ASTEI03700-PA	scaffold_00016:2341133:2342045:-1	4.97654	6.52174	2	4	2	1	230	25.671	5.26	4.30664	2	56.4706	2
ASTEI03701-PA	scaffold_00016:2351607:2368580:-1	9.23036	1.69252	2	3	2	1	1418	158.485	7.11	3.07202	1	80.6	2
ASTEI03702-PA	scaffold_00016:2375468:2377836:1	46.4997	18.5841	10	24	9	1	678	77.207	6.77	31.6291	10	463.109	10
ASTEI03704-PA	scaffold_00016:2382852:2383952:1	30.9466	24	5	61	4	1	225	24.776	6.35	78.8141	4	1148.71	5
ASTEI03711-PA	scaffold_00017:8967:15722:1	15.5083	2.72654	3	6	2	1	1247	137.976	6.4	8.24812	3	110.49	3
ASTEI03712-PA	scaffold_00017:16364:22777:1	24.0734	2.86952	4	10	3	1	1847	205.235	5.96	19.2336	4	206.366	4
ASTEI03714-PA	scaffold_00017:29232:33171:1	1.19647	8.67769	1	1	1	1	242	28.411	6.46			0	1
ASTEI03716-PA	scaffold_00017:82760:84866:1	14.3201	8.11209	4	9	4	1	678	75.156	6.67	11.7146	4	124.317	3
ASTEI03717-PA	scaffold_00017:87218:93375:-1	0.595337	1.36201	1	2	1	1	1395	149.683	5.33			0	1
ASTEI03720-PA	scaffold_00017:113278:114825:1	9.54108	4.85437	2	4	2	1	515	57.184	9.64	5.71156	2	39.73	2
ASTEI03723-PA	scaffold_00017:125810:127056:1	12.7095	10.728	2	6	2	1	261	29.115	5.33	8.41757	2	149.998	2
ASTEI03724-PA	scaffold_00017:154274:186067:1	53.4446	2.42324	10	19	10	1	6025	633.136	5.59	22.9444	7	441.772	8
ASTEI03725-PA	scaffold_00017:189906:190988:-1	18.4524	12.2112	3	7	3	1	303	34.931	5.97	11.7569	2	233.111	3
ASTEI03729-PA	scaffold_00017:279658:281851:1	170.635	40.8805	20	296	20	1	636	72.426	5.12	466.413	20	5414.8	19
ASTEI03730-PA	scaffold_00017:284739:292863:-1	3.58519	0.647598	1	2	1	1	1853	198.573	8.51	2.22372	1	23.3	1
ASTEI03732-PA	scaffold_00017:367141:368763:-1	10.6924	4.87805	2	4	2	1	492	54.54	6.87	5.80533	2	97.7731	2
ASTEI03733-PA	scaffold_00017:375828:376370:1	6.22634	11.9205	2	17	2	1	151	17.483	8.44	20.6036	2	164.4	2
ASTEI03734-PA	scaffold_00017:376638:382227:-1	4.99777	1.99765	3	5	3	1	851	97.915	7.74	1.8248	2	43.6378	3
ASTEI03735-PA	scaffold_00017:383823:388265:1	45.4084	12.1547	6	20	6	1	724	78.366	6.34	26.6286	5	557.537	6
ASTEI03736-PA	scaffold_00017:389519:390761:1	16.1218	13.8686	2	8	2	1	274	31.533	6.42	13.9421	2	103.71	2
ASTEI03737-PA	scaffold_00017:391199:391705:-1	61.1739	41.844	5	20	5	1	141	16.393	6.04	36.2924	5	593.069	5
ASTEI03739-PA	scaffold_00017:394343:395785:1	24.8325	13.4367	5	15	5	1	387	43.482	4.82	20.0111	5	349.437	4
ASTEI03740-PA	scaffold_00017:396425:397612:-1	21.8404	8.60759	3	8	3	1	395	45.897	8.95	7.82134	3	129.63	3
ASTEI03743-PA	scaffold_00017:403550:404184:-1	7.65777	9.34066	1	2	1	1	182	20.55	8.53	2.80359	1	69.47	1
ASTEI03744-PA	scaffold_00017:405166:406192:-1	61.5491	23.5849	6	131	6	1	318	33.837	4.64	190.009	6	2190.77	5
ASTEI03745-PA	scaffold_00017:412052:413557:-1	21.7284	8.95062	3	12	3	1	324	35.653	9.67	20.1304	3	285.069	3
ASTEI03746-PA	scaffold_00017:421000:421716:-1	141.41	69.3252	13	205	13	1	163	18.861	9.98	216.825	12	4416.83	13
ASTEI03747-PA	scaffold_00017:423030:429856:1	2.75572	0.697134	1	2	1	1	1291	133.922	9.38	2.33751	1	22.53	1
ASTEI03748-PA	scaffold_00017:433844:437103:1	153.336	26.179	22	68	21	1	1039	118.197	6.37	98.5937	22	1299.49	22
ASTEI03750-PA	scaffold_00017:492915:499872:1	1.14938	1.49123	2	3	2	1	1140	128.116	6.23	0	2	0	1
ASTEI03752-PA	scaffold_00017:607186:622666:-1	130.273	59.2262	14	82	14	1	336	38.864	7.56	135.526	14	1431.01	14
ASTEI03753-PA	scaffold_00017:630787:635038:1	1.45011	3.12787	2	3	2	1	1087	123.949	4.88	0	1	0	2
ASTEI03754-PA	scaffold_00017:635235:636530:-1	36.2109	32.7146	8	28	8	1	431	48.646	5.43	33.0249	6	474.169	8
ASTEI03758-PA	scaffold_00017:669268:673902:-1	31.1052	8.98138	5	15	5	1	913	102.967	8.57	20.554	4	280.743	5
ASTEI03761-PA	scaffold_00017:685586:696279:-1	23.5238	11.7845	3	14	3	1	297	34.315	7.84	21.6308	3	204.327	3
ASTEI03763-PA	scaffold_00017:769839:774192:1	18.0137	3.66269	3	6	3	1	1174	136.789	5	8.0718	3	123.829	3
ASTEI03768-PA	scaffold_00017:841170:842480:1	5.70312	5.65371	1	2	1	1	283	29.722	8.05	2.85533	1	38.76	1
ASTEI03769-PA	scaffold_00017:845934:852515:1	0.337714	4.24469	1	1	1	1	801	83.524	9.03	0	1
ASTEI03775-PA	scaffold_00017:918428:918820:-1	148.191	77.6923	16	328	3	1	130	14.773	10.18	452.146	15	5566.06	16
ASTEI03776-PA	scaffold_00017:919520:923318:1	16.1937	6.55242	3	7	3	1	992	112.333	5.58	5.46625	3	94.8142	3
ASTEI03777-PA	scaffold_00017:924092:925124:-1	37.5191	12.1495	2	34	2	1	321	36.196	11.66	64.7838	2	757.459	2
ASTEI03778-PA	scaffold_00017:926540:927672:1	17.0618	12.9909	5	12	5	1	331	35.988	8.32	8.75557	3	193.485	5
ASTEI03780-PA	scaffold_00017:944543:945489:-1	36.4993	28.4644	5	16	5	1	267	29.902	7.75	21.8904	5	238.24	5
ASTEI03781-PA	scaffold_00017:957603:999552:-1	27.5969	9.20354	5	15	5	1	1130	128.178	9.22	25.2923	4	214.17	5
ASTEI03782-PA	scaffold_00017:1019180:1021750:-1	6.03644	3.84615	2	3	2	1	754	85.605	7.05	3.18168	2	65.32	1
ASTEI03783-PA	scaffold_00017:1022573:1023367:-1	28.6361	67.2414	6	52	1	1	58	6.679	10.43	64.6481	6	866.779	6
ASTEI03784-PA	scaffold_00017:1024590:1026827:1	82.1429	27.598	13	45	13	1	587	67.482	8.09	68.7842	13	789.741	13
ASTEI03788-PA	scaffold_00017:1115918:1121451:1	1.02713	2.68692	2	5	2	1	856	93.521	7.56	0	1	41.2852	2
ASTEI03792-PA	scaffold_00017:1151961:1214121:1	1241.17	16.6405	167	619	165	1	12716	1453.37	5.02	964.665	165	13149.5	164
ASTEI03793-PA	scaffold_00017:1215849:1216945:1	57.5168	27.6398	7	48	7	1	322	38.191	7.02	63.5416	7	816.074	7
ASTEI03794-PA	scaffold_00017:1218225:1237827:1	1.38649	0.782509	2	2	2	1	4345	499.994	5.87	0	1	0	1
ASTEI03797-PA	scaffold_00017:1301524:1303961:-1	28.5569	9.51777	6	15	6	1	788	87.408	7.47	17.8841	6	348.14	5
ASTEI03798-PA	scaffold_00017:1308578:1310699:1	147.719	40.6186	15	90	15	1	485	55.76	5.6	135.227	15	2197.31	15
ASTEI03800-PA	scaffold_00017:1314428:1316479:-1	9.42817	3.39321	1	4	1	1	501	54.039	7.99	8.46228	1	161.02	1
ASTEI03803-PA	scaffold_00017:1589753:1593407:1	73.3099	12.5109	12	40	12	1	1143	129.496	7.39	50.2479	12	845.42	12
ASTEI03804-PA	scaffold_00017:1597239:1600885:-1	56.9442	12.7409	10	42	10	1	934	104.357	7.37	40.2268	10	458.21	10
ASTEI03805-PA	scaffold_00017:1603697:1604023:-1	141.447	84.2593	14	408	14	1	108	11.777	9.57	637.169	13	8501.03	14
ASTEI03806-PA	scaffold_00017:1605466:1609079:1	27.8752	10.8563	6	22	6	1	654	74.607	5.55	23.0997	6	324.97	6
ASTEI03807-PA	scaffold_00017:1767984:1771413:1	6.50004	2.11765	1	2	1	1	850	91.075	6.76	2.98366	1	84.16	1
ASTEI03808-PA	scaffold_00017:1775250:1776391:-1	10.2674	5.92105	1	2	1	1	304	34.078	4.75	6.03442	1	70.15	1
ASTEI03809-PA	scaffold_00017:1778148:1778898:1	0.445269	4.83092	1	2	1	1	207	22.983	4.28	0	1	0	1
ASTEI03813-PA	scaffold_00017:1797375:1798819:-1	25.0239	29.1925	4	32	4	1	161	18.387	5.3	46.2886	4	725.734	4
ASTEI03814-PA	scaffold_00017:1813592:1813870:-1	38.6718	61.9565	6	52	6	1	92	10.083	7.66	82.8675	6	1403.62	6
ASTEI03816-PA	scaffold_00017:1854012:1865140:1	155.616	18.5745	18	84	18	1	1389	149.612	7.46	138.853	17	2186.26	18
ASTEI03817-PA	scaffold_00017:1873460:1873684:1	13.6575	37.8378	3	15	3	1	74	8.063	9.64	10.7061	2	169.128	3
ASTEI03819-PA	scaffold_00017:1878352:1880534:1	16.2888	5.91497	2	4	2	1	541	59.776	6.01	8.25734	2	151.35	2
ASTEI03820-PA	scaffold_00017:1955712:1960883:1	0.263046	0.406268	1	1	1	1	1723	197.679	7.85			0	1
ASTEI03821-PA	scaffold_00017:1979823:1981594:1	0.674074	2.20386	1	2	1	1	363	41.894	8.59	0	1	0	1
ASTEI03822-PA	scaffold_00017:2024054:2025816:1	13.4396	4.03727	1	4	1	1	322	35.634	8.75	6.78214	1	102.28	1
ASTEI03825-PA	scaffold_00017:2080022:2081569:-1	50.3041	24.1379	11	55	11	1	493	54.58	6.25	54.9893	10	969.383	11
ASTEI03826-PA	scaffold_00017:2089304:2095864:1	62.1165	7.03704	9	47	9	1	1350	146.445	5.71	59.5388	9	632.936	8
ASTEI03831-PA	scaffold_00017:2140778:2155047:1	145.481	8.76028	20	52	20	1	3162	341.362	5.8	77.0477	20	990.6	19
ASTEI03832-PA	scaffold_00017:2160422:2161755:1	229.711	58.3815	21	383	21	1	346	37.238	6.58	580.766	21	6972.15	20
ASTEI03833-PA	scaffold_00017:2162951:2166224:-1	55.8627	10.7064	9	36	9	1	906	102.533	9.23	42.2898	9	534.889	9
ASTEI03834-PA	scaffold_00017:2168157:2168838:-1	203.683	75.7895	16	751	16	1	190	21.475	9.96	1032.51	15	12282.1	16
ASTEI03835-PA	scaffold_00017:2170223:2171142:1	37.422	25.1799	4	22	4	1	278	32.003	4.89	42.3521	4	392.174	4
ASTEI03836-PA	scaffold_00017:2171493:2172699:-1	37.9964	27.4286	7	19	7	1	350	38.761	6.84	30.0271	7	212.26	6
ASTEI03837-PA	scaffold_00017:2173224:2175408:1	290.979	58.1614	24	271	23	1	533	57.329	7.69	472.376	23	5635.23	24
ASTEI03838-PA	scaffold_00017:2175682:2176372:-1	10.1364	10.2941	2	6	2	1	204	23.827	9.82	7.6996	2	127.443	2
ASTEI03839-PA	scaffold_00017:2176959:2178848:1	11.178	2.22576	1	6	1	1	629	67.894	6.9	8.89771	1	147.663	1
ASTEI03842-PA	scaffold_00017:2384666:2385511:-1	30.6464	25.2669	6	22	6	1	281	31.372	6.28	32.311	5	531.906	6
ASTEI03843-PA	scaffold_00017:2388006:2392952:-1	42.6656	7.02811	4	30	4	1	498	54.242	8.31	51.968	4	525.434	4
ASTEI03844-PA	scaffold_00017:2398882:2400595:1	154.153	38.6792	19	104	18	1	530	59.174	5.49	154.763	19	2042.22	19
ASTEI03845-PA	scaffold_00017:2404559:2410402:-1	8.50131	2.5894	2	4	2	1	811	88.837	6.9	5.34419	2	81.2658	2
ASTEI03847-PA	scaffold_00017:2425362:2425963:1	15.3808	10.2941	2	6	2	1	136	15.724	9.44	11.4623	2	109.697	2
ASTEI03848-PA	scaffold_00017:2425976:2427024:1	7.25596	5.29412	2	4	1	1	340	39.454	6.62	3.1534	2	69.5429	2
ASTEI03849-PA	scaffold_00017:2427232:2427846:-1	36.7356	43.5115	6	100	6	1	131	14.436	9.25	110.731	6	1347.84	6
ASTEI03850-PA	scaffold_00017:2428002:2429919:1	24.5877	7.81671	2	18	2	1	371	41.593	6.43	25.3025	2	511.455	2
ASTEI03851-PA	scaffold_00017:2430207:2433236:-1	11.6782	2.29258	2	4	2	1	916	100.045	7.88	5.92905	2	107.589	2
ASTEI03852-PA	scaffold_00017:2434248:2438695:1	14.0919	1.97947	2	4	2	1	1364	149.704	7.31	7.08309	2	129.68	2
ASTEI03853-PA	scaffold_00017:2440252:2443333:-1	335.954	66.1142	32	454	32	1	543	62.396	6.49	650.358	31	9325.49	31
ASTEI03857-PA	scaffold_00018:238709:240365:1	113.6	34.5756	13	64	13	1	483	54.331	5.33	106.867	13	1310.68	13
ASTEI03858-PA	scaffold_00018:245480:247502:-1	77.2422	32.1168	9	34	9	1	411	47.502	7.59	56.4923	9	606.576	9
ASTEI03859-PA	scaffold_00018:252404:253971:-1	12.763	9.22432	3	6	3	1	477	52.881	6.86	4.76745	3	82.7067	3
ASTEI03860-PA	scaffold_00018:255093:258116:-1	12.53	4.29319	3	6	3	1	955	105.957	5.83	6.17068	3	87.7442	3
ASTEI03861-PA	scaffold_00018:260170:261085:1	69.2581	49.5652	5	54	5	1	115	12.889	4.82	77.4156	5	1168.92	5
ASTEI03862-PA	scaffold_00018:262774:264809:-1	7.65995	2.00308	1	2	1	1	649	71.89	5.39	3.1614	1	92.96	1
ASTEI03863-PA	scaffold_00018:268057:272573:-1	91.4938	16.2384	15	58	15	1	973	108.47	9.54	74.6856	15	1178.52	15
ASTEI03865-PA	scaffold_00018:277683:279199:1	1.01525	4.83193	1	1	1	1	476	52.827	7.01			0	1
ASTEI03866-PA	scaffold_00018:279603:282042:-1	0.526075	1.35593	1	1	1	1	590	68.389	5.96	1.64548	1
ASTEI03871-PA	scaffold_00018:406984:414946:-1	18.7767	2.97275	5	12	5	1	2422	261.257	7.8	14.1673	4	171.179	4
ASTEI03872-PA	scaffold_00018:419763:426168:-1	16.5039	16.3551	3	14	3	1	214	22.425	5.48	9.45766	2	128.022	3
ASTEI03875-PA	scaffold_00018:517742:522452:1	8.20817	0.895317	1	2	1	1	1452	168.235	6.81	3.19826	1	84.51	1
ASTEI03877-PA	scaffold_00018:532543:533594:1	7.10986	4.7619	1	4	1	1	315	36.065	8.32	7.17382	1	145.25	1
ASTEI03878-PA	scaffold_00018:536091:547042:1	187.569	20.4545	20	145	20	1	1320	143.54	6.06	230.293	20	2816.4	20
ASTEI03879-PA	scaffold_00018:550530:555184:-1	1.87811	1.20069	1	4	1	1	583	62.949	9.19	0	1	14.03	1
ASTEI03882-PA	scaffold_00018:874353:874565:-1	4.3122	12.8571	1	2	1	1	70	7.972	8.51	2.46844	1	52.36	1
ASTEI03884-PA	scaffold_00018:1034394:1035016:1	1.26656	19.8864	1	1	1	1	176	18.78	7.65			0	1
ASTEI03885-PA	scaffold_00018:1036030:1039259:1	1.62976	4.02612	2	4	2	1	919	106.482	5.97			53.6378	2
ASTEI03888-PA	scaffold_00018:1046125:1056824:1	77.9932	8.86571	13	48	13	1	1534	178.006	7.65	62.194	13	779.209	13
ASTEI03893-PA	scaffold_00018:1168310:1176730:-1	72.3534	17.0833	8	26	8	1	720	78.295	8.32	41.8309	7	483.74	8
ASTEI03895-PA	scaffold_00018:1235743:1238908:-1	24.1106	6.4877	5	15	5	1	894	99.428	6.1	19.2407	5	258.127	5
ASTEI03898-PA	scaffold_00018:1272685:1276202:1	0.848937	1.04634	1	1	1	1	669	74.074	8.85	0	1
ASTEI03901-PA	scaffold_00018:1342241:1342483:1	7.02511	10	2	65	1	1	80	9.322	10.07	22.5945	2	556.897	2
ASTEI03902-PA	scaffold_00018:1556057:1561354:1	13.4216	9.82906	2	6	2	1	234	26.88	7.3	7.78404	2	142.323	2
ASTEI03903-PA	scaffold_00018:1682702:1683473:1	116.495	73.7557	16	142	16	1	221	25.991	6.21	168.597	15	2200.95	16
ASTEI03904-PA	scaffold_00018:1683673:1684248:-1	32.4383	29.3194	6	57	6	1	191	20.255	8.27	63.049	6	625.135	6
ASTEI03905-PA	scaffold_00018:1693149:1694472:1	18.4382	8.95522	2	12	2	1	335	37.536	4.73	21.836	2	399.884	2
ASTEI03906-PA	scaffold_00018:1697916:1704385:1	22.5797	5.25588	2	4	2	1	723	78.644	5.2	10.3305	2	192.109	2
ASTEI03907-PA	scaffold_00018:1710901:1716325:-1	267.809	37.6704	27	282	27	1	807	90.237	6.3	432.806	26	5845.85	27
ASTEI03908-PA	scaffold_00018:1735604:1742147:-1	47.7674	7.28515	8	19	8	1	1757	192.918	6.09	30.3511	8	464.349	7
ASTEI03909-PA	scaffold_00018:1745039:1747043:1	4.35067	1.82724	1	2	1	1	602	67.43	6.58	2.43494	1	34.98	1
ASTEI03912-PA	scaffold_00018:1828673:1829866:-1	3.73424	4.91329	1	2	1	1	346	37.504	8.62	0	1	0	1
ASTEI03916-PA	scaffold_00019:6125:14362:-1	0.683191	1.07342	1	1	1	1	2329	251.312	7.05			0	1
ASTEI03917-PA	scaffold_00019:21548:27299:1	14.1312	4.4804	5	9	5	1	1607	177.312	6.98	3.86022	3	133.522	4
ASTEI03918-PA	scaffold_00019:27912:29123:-1	1.70841	5.96026	1	2	1	1	302	34.115	6.46	0	1	39.91	1
ASTEI03919-PA	scaffold_00019:31076:35556:-1	7.63376	1.83246	1	2	1	1	764	87.325	6.07	3.87802	1	74.86	1
ASTEI03923-PA	scaffold_00019:46738:50895:-1	127.045	32.1881	14	93	14	1	553	62.824	6.54	126.937	13	1679.48	14
ASTEI03924-PA	scaffold_00019:53645:63357:-1	8.23206	1.65175	2	6	1	1	1453	161.209	7.25	7.20837	2	69.174	2
ASTEI03928-PA	scaffold_00019:152744:161681:1	293.775	30.3063	24	673	24	1	914	102.206	5.05	1050.57	24	10304.7	24
ASTEI03929-PA	scaffold_00019:162370:167224:-1	51.3524	15.2144	7	27	7	1	723	79.935	6.47	44.9992	7	636.76	7
ASTEI03935-PA	scaffold_00019:297378:301332:-1	53.6241	13.3574	9	32	9	1	831	90.689	5.47	47.7155	9	850.303	9
ASTEI03936-PA	scaffold_00019:308220:312261:1	12.3265	6.39053	4	17	4	1	845	94.122	7.72	14.642	4	288.118	3
ASTEI03937-PA	scaffold_00019:313591:314831:-1	6.99133	6.35359	2	4	2	1	362	41.805	5.08	3.96008	2	56.84	2
ASTEI03939-PA	scaffold_00019:317890:319619:-1	62.2605	17.4147	8	46	7	1	557	60.844	7.74	70.3848	8	854.558	8
ASTEI03940-PA	scaffold_00019:320811:321236:1	7.61708	10.6383	1	6	1	1	141	15.726	8.69	9.56243	1	156.1	1
ASTEI03941-PA	scaffold_00019:323712:350536:1	349.626	28.3976	25	479	25	1	986	107.563	8.06	832.589	25	8415.68	25
ASTEI03942-PA	scaffold_00019:354382:360362:-1	41.8538	9.45055	9	16	9	1	1365	151.2	7.23	19.0722	7	252.66	9
ASTEI03947-PA	scaffold_00019:409985:417027:1	12.5077	3.64238	5	9	5	1	1510	168.807	8.5	5.12146	4	77.5751	5
ASTEI03948-PA	scaffold_00019:420029:424523:-1	12.889	2.16	3	6	3	1	1250	139.22	7.53	4.59391	3	129.856	3
ASTEI03952-PA	scaffold_00019:454905:457458:1	420.726	74.0406	37	478	36	1	443	49.733	5.43	694.647	36	8393.12	37
ASTEI03953-PA	scaffold_00019:466625:518980:-1	43.4368	1.69458	10	21	10	1	10091	1075.29	5.38	27.4462	9	479.459	7
ASTEI03955-PA	scaffold_00019:603838:604603:-1	22.9421	15.2709	2	8	2	1	203	23.057	4.84	14.5904	2	186.719	2
ASTEI03965-PA	scaffold_00019:711220:712339:1	47.4686	27.3973	8	27	8	1	292	33.647	6.68	29.9653	8	379.447	8
ASTEI03966-PA	scaffold_00019:713551:714791:1	51.5237	24.9249	8	43	8	1	333	37.883	9.89	64.4686	8	698.654	8
ASTEI03969-PA	scaffold_00019:726657:732201:-1	108.115	21.1832	10	61	10	1	524	59.587	5.2	105.531	10	1327.62	10
ASTEI03972-PA	scaffold_00019:738127:740077:-1	50.1032	14.72	8	41	8	1	625	71.882	8.1	47.167	7	955.036	8
ASTEI03980-PA	scaffold_00019:840737:843755:-1	140.763	69.7368	19	474	19	1	152	17.634	11.08	696.501	17	7252.42	19
[truncated: 3,711 more rows]
