# Supplementary material for: Mapping Anopheles stephensi midgut proteome using high-resolution mass spectrometry
Source: Data Brief. 2018 Feb 21;17:1295–303. doi: 10.1016/j.dib.2018.02.028 (PMC5966514; doi:10.1016/j.dib.2018.02.028)
Supplement: Supplementary Table S2 — Supplementary material [file mmc3.xlsx]

## Sheet: PeptideGroups
Supplementary Table S2 List of peptides identified by LC-MS/MS analysis in midgut tissue of female An. stephensi.
Sequence	Modifications	# Protein Groups	# Proteins	# PSMs	Master Protein Accessions	# Missed Cleavages	Theo. MH+ [Da]	XCorr Sequest HT	Percolator PEP Sequest HT	Ions Score Mascot	Percolator PEP Mascot
VVSNASCTTNCLAPLAKVINDNFGILEGLMTTVHATTATQK	1xOxidation [M30]; 2xCarbamidomethyl [C7; C11]	1	1	10	14722	1	4377.19	13.2178	1.573e-13	87.73	8.113e-09
FALTHWGQDKFTEDEVDDAFDQMVIDDK	1xOxidation [M23]	1	1	34	15481	1	3331.47	13.1068	2.617e-16	114.43	4.108e-14
SPENTMAGTVQAIIEGEPTLASDVAVVTTHQPDTLVQHYGESGVR		1	1	10	15210	0	4705.31	12.8986	2.807e-18	64.96	1.42e-15
TRSGLSSLAAGNICAISQVGQSACTYDEGGPLVR	2xCarbamidomethyl [C14; C24]	1	1	43	16664	1	3495.7	12.1574	4.374e-15	119.16	6.074e-16
FALTHWGQDKFTEDEVDDAFDQMVIDDK		1	1	34	15481	1	3315.48	12.0865	4.229e-18	136.87	1.897e-16
TQESSHIEQLTCPAGYELNYEDCIQQHNLEAR	2xCarbamidomethyl [C12; C23]	1	1	43	14058	0	3833.71	11.8735	8.072e-21	125.11	1.702e-16
AQEEGVGGQSAQGSASWTDRDGTPIQLTYVADENGFQPQGAHLPR		1	1	4	12079	1	4726.22	11.7822	5.07e-17	100.51	2.056e-12
APGTTEGIAMVETIMEHVAHATGLDPLDVR	1xOxidation [M]	1	1	9	19118	0	3147.54	11.5174	5.767e-17	84.31	5.418e-12
SNWQHCSAHAPMPPNAILAGHDSDSSPIYVGR	1xCarbamidomethyl [C6]	1	1	71	19451	0	3472.59	11.4576	3.853e-23	114.55	1.11738e-19
AEANLPLDQQLTAVGLCLSGAEAEETNRELEQYLHTNYPTVAER	1xCarbamidomethyl [C17]	1	1	4	11105	1	4914.39	11.35	2.282e-13	16.18	8.264e-13
AALPSHVVTMLNNMPTSLHPMSQLSCAVTALNHESK	1xOxidation [M]; 1xCarbamidomethyl [C26]	1	1	12	16118	0	3902.9	11.3188	5.148e-15	81.08	5.027e-09
FRCPEALFQPSFLGMEACGIHETTYNSIMK	2xCarbamidomethyl [C3; C18]	1	1	26	17742	1	3534.63	11.2542	1.861e-19	100.42	4.397e-18
EHTLYDSEEAIHEVLNETFKGDTLNLLEDLHTNR		1	1	4	14035	1	3995.93	11.2111	1.218e-17	64.7	1.781e-13
FRCPEALFQPSFLGMEACGIHETTYNSIMK	1xOxidation [M]; 2xCarbamidomethyl [C3; C18]	1	1	14	17742	1	3550.63	11.2037	9.085e-18	120.06	2.314e-16
GEVRPVLCSPEDQQALWDNLDVVDVFATDHAPHSR	1xCarbamidomethyl [C8]	1	1	10	17834	0	3972.89	11.1723	5.379e-17	79.52	8.659e-15
GGPFLEAASHTAGGATGSAAATAAPAHAR		1	1	14	15068	0	2576.26	11.172	3.56873e-19	93.57	3.895e-14
AHNFGADAKPVILLQGGDNISHYDTDVDYVFR		1	1	23	18103	0	3547.72	11.0431	6.004e-23	97.93	1.314e-16
MPTMEDFLSMLEGMDNLSDEEKEELR		1	1	4	12544	1	3089.35	11.041	2.678e-17	109.01	7.349e-15
TNNQQELDRLNALLNSLGSMVPESVATSAR	1xOxidation [M20]	1	1	9	18739	1	3244.62	10.9856	2.658e-16	118.12	4.464e-15
NTLSRPDDPNAQLGLIDAAEMFLEPGAQMAGSAR		1	1	4	11394	0	3556.72	10.9631	2.837e-17	93.4	4.259e-15
YGTGSGQQSVTATELQEDVNSHWAVK		1	1	37	10037	0	2792.31	10.9289	2.213e-15	135.5	7.895e-16
SAALLSTCEEHTGLSQALSQLADVEEKVELLR	1xCarbamidomethyl [C8]	1	1	4	21035	1	3497.78	10.8228	1.4e-21	99.26	2.62e-15
LADDVDLEQIAAESHGHVGADLASLCSEAALQQIR	1xCarbamidomethyl [C26]	1	1	30	12223	0	3702.8	10.7948	1.314e-18	92.79	1.008e-14
KHEALVSDLEAFGNTIQALQEQAK		1	1	55	12282	1	2640.36	10.734	1.641e-17	127.37	2.337e-16
IAAQCGHAAVGAFESGLHNTPK	1xCarbamidomethyl [C5]	1	1	12	10815	0	2236.09	10.6825	1.758e-15	82.74	9.458e-13
VVSNASCTTNCLAPLAKVINDNFGILEGLMTTVHATTATQK	2xCarbamidomethyl [C7; C11]	1	1	4	14722	1	4361.19	10.665	3.678e-14	69.13	3.711e-14
GVVEESNLFDSIEQAAKEDAVLPITLSMHDIFR		1	1	8	15935	1	3673.84	10.6605	2.033e-14	65.28	6.238e-14
DGVVHTTPLPDFGGLHPDPNLTYAKDLVDTVR		1	1	2	16837	1	3459.75	10.6568	4.822e-17	71.2	6.446e-12
DKTVDGVQEELHEISTTVEESLK		1	1	67	19365	1	2586.28	10.6516	2.063e-15	116.99	1.855e-08
GSSDDKGPVLGWIHAIEGFQAIGEPLPVNLK		1	1	6	11517	1	3244.7	10.6471	4.303e-19	90.91	6.64e-16
IIQRPGFFVEPTIISNLPHDAPVVK		1	1	158	13473	0	2787.56	10.5726	4.253e-18	83.94	8.258e-12
IPMLGLGTWGSPPGEVAQAVKDAIDIGYR		1	1	2	15821	1	3011.57	10.5483	2.625e-20	90.92	2.574e-15
TPEAVESFLDQAAVSKDDEEFVGIVNEIHSR		1	1	12	15210	1	3431.66	10.5306	3.746e-16	97.26	1.747e-14
HHNAYVTNLNAAEEQLQDAVAK		1	1	56	17113	0	2436.19	10.4861	5.225e-14	144.43	1.199e-15
IRGTKPALDIYANQLISEGVVTAEEVK		1	1	14	19419	1	2914.59	10.44	8.972e-17	101.51	2.21e-15
TLGDVQLDGANPSAEEAEEGTESATETGVDIVLNHR		1	1	64	21142	0	3724.74	10.3918	1.695e-17	133.13	2.337e-16
KGSITSVQAIYVPADDLTDPAPATTFAHLDATTVLSR		2	2	195	16097; 21539	1	3842.98	10.3873	1.546e-19	107.47	1.046e-16
TNNQQELDRLNALLNSLGSMVPESVATSAR		1	1	7	18739	1	3228.63	10.3666	2.269e-15	110.93	2.109e-13
NTLSRPDDPNAQLGLIDAAEMFLEPGAQMAGSAR	1xOxidation [M]	1	1	10	11394	0	3572.71	10.3628	4.808e-17	91.87	4.653e-15
QDEPVKDGTMTTVSGWGNTQSASESNAVLR		1	1	130	12990	1	3165.48	10.3354	6.312e-15	132.54	8.591e-16
FLRPFEQDSYDEGTVLEESESMLYNHDGVAR		1	1	4	10833	0	3633.64	10.3223	1.748e-20	109.43	3.303e-16
ELLSNAQSQLSSASGDTDRAEAAIAVEVAEALVK		1	1	118	19101	1	3443.75	10.3197	4.583e-13	93.42	1.619e-14
ILKPESVTAIAKLLGCNEEQLTNAFTHR	1xCarbamidomethyl [C16]	1	1	26	19186	1	3153.67	10.2433	7.998e-18	91.78	4.062e-12
KIDPGLSASQQNLIDGHSIAK		1	1	28	12282	1	2192.17	10.2081	1.367e-14	127	1.394e-15
KQDLEDSLQAHQYFADANEAESWMR		1	1	16	12282	1	2982.33	10.2034	1.845e-18	97.82	1.662e-14
TNFEATHPPILIDNGLAILENEKIER		1	1	20	20590	1	2947.55	10.1957	3.425e-20	113.3	4.536e-16
AGNGEPDAFETQIGQAILELEMNSDLKPQLR	1xOxidation [M22]	1	1	16	15335	0	3400.67	10.1803	1.605e-16	72.6	7.472e-14
SGPFGQIFRPDNFVFGQSGAGNNWAK		1	1	130	16416	0	2798.34	10.1764	3.313e-16	121.61	3.023e-14
GCTQELTSAEMAACKEPDCVICNEEECNLVSR	5xCarbamidomethyl [C2; C14; C19; C22; C27]	1	1	18	11510	1	3760.57	10.1516	5.686e-14	76.56	4.247e-13
DMGVRPGDEEGHVQFEGLDTDPTSTPYGASIPLAK	1xOxidation [M2]	1	1	10	19006	0	3702.72	10.1477	4.368e-13	64.27	5.879e-10
NAAYVAHGGLETFVDQVEVLVHK		1	1	140	12883	0	2496.29	10.1319	5.755e-15	118.55	6.131e-16
QHCAELALEDVCNWLENGGEVAVFDATNSTR	2xCarbamidomethyl [C3; C12]	1	1	6	21122	0	3505.57	10.1311	4.487e-15	120.55	3.365e-14
EATIRPELEFIDMIETQLTNTGAYTIVPANYR		1	1	4	14430	0	3669.85	10.037	1.785e-15	81.02	2.71e-15
NGAVTAGTASGICDGAAAVVVASEEAIKK	1xCarbamidomethyl [C13]	1	1	24	14650	1	2717.38	10.0083	2.825e-14	115.25	2.191e-14
LTDEEVDEMIREADIDGDGQVNYEEFVTMMTSK		1	1	10	19025	1	3809.67	9.96779	4.532e-14	87.31	1.875e-12
ELAAKPDIDGFLVGGASLKPEFIQIVNARQ		1	1	2	15709	1	3196.74	9.9591	3.106e-17	66.18	7.55e-14
VLGVHIIGPAAGELINESVLAMEYGASAEDVAR		1	1	14	20015	0	3351.73	9.93364	1.386e-16	109.51	3.062e-16
THGLEEDAAQMAEEFAAEGK		1	1	10	17897	0	2133.94	9.88607	5.603e-16	140.61	4.677e-15
IMIHQPSGGAQGQATDIQIQAEEILK	1xOxidation [M2]	1	1	8	17304	0	2792.42	9.87389	2.358e-12	98.85	1.136e-12
VNVANEHAVSGDGSGVGSGSNVHLK		1	1	2	20458	0	2391.16	9.83975	2.69e-14	67.18	9.566e-12
NLQTIQQEVNLYVTPEENGQTLECVVNHPAFK	1xCarbamidomethyl [C24]	1	1	7	18436	0	3712.83	9.78146	1.894e-15	72.7	2.873e-14
TKDLGGQNTTNEFTQAVIHNLR		1	1	35	11669	1	2457.25	9.76882	1.124e-18	139.05	3.243e-14
FQSSAVMALQEASEAYLVGLFEDTNLCAIHAK	1xCarbamidomethyl [C27]	1	1	89	20871	0	3513.7	9.76646	1.34e-15	122.58	4.847e-13
AFLHEVATGGVAGPQIEQVAHATDTR		1	1	36	18739	0	2675.35	9.76548	2.528e-17	105.62	9.39e-12
MTVAHMWFDNQIIEADTTEDQSGVQYDR		1	1	262	10450	0	3300.46	9.75344	3.593e-14	137.09	7.513e-15
MVLDRNPSNYFAEVEQAAFAPSHLVPGIEPSPDK	1xOxidation [M1]	1	1	13	20644	1	3741.82	9.73782	6.905e-17	89.57	7.288e-14
DDFQHELNEYGYDYTGDKPLVLAR		1	1	98	11349	0	2858.33	9.71543	9.471e-18	117.41	2.392e-14
QLAAASNSVDVSMHQLMSAAQQGNR		1	1	4	11394	0	2614.25	9.70796	1.52e-17	125.89	6.655e-15
AGSAVDDFINQLLPLIEKGDVIIDGGNSEHQDSAR		1	1	2	17641	1	3693.84	9.70622	1.053e-09	45.46	1.35e-08
EVLCEVQKDLVEHGTSGMSVMEMSHR	1xOxidation [M]; 1xCarbamidomethyl [C4]	1	1	32	17467	1	3004.36	9.70373	8.48e-11	61.39	2.208e-08
KASVEDFPLCVHLVSDEYEQLSSEALEAGR	1xCarbamidomethyl [C10]	2	2	12	11139; 18966	1	3378.62	9.70238	3.862e-18	95.46	5.8e-16
EDERPICGGSIISPNWILTAAHCVDGVPESK	2xCarbamidomethyl [C7; C23]	1	1	144	14993	0	3407.64	9.69683	3.5e-17	78.03	2.191e-13
HTVVDDSQAAYQDAFEISK		1	1	341	11617	0	2123.99	9.6901	1.855e-16	161.25	8.342e-12
KTCTCVALTQVENADKPNLAK	2xCarbamidomethyl [C3; C5]	1	1	30	16347	1	2361.19	9.64138	8.369e-19	89.33	2.489e-12
MVLDRNPSNYFAEVEQAAFAPSHLVPGIEPSPDK		1	1	6	20644	1	3725.83	9.63385	4.217e-15	74.64	5.88e-12
IMIHQPSGGAQGQATDIQIQAEEILK		1	1	12	17304	0	2776.43	9.62782	3.251e-13	93.84	1.455e-11
MDSATKPATIADCEAQIQLHNER	1xOxidation [M1]; 1xCarbamidomethyl [C13]	1	1	2	14916	0	2615.22	9.59866	3.315e-16	94.36	1.731e-12
DCSQFFQCDHGTAYLIQCPAGLHFNTR	3xCarbamidomethyl [C2; C8; C18]	1	1	42	20276	0	3243.42	9.59633	2.231e-17	67.16	2.243e-12
ALESEIQSHEPQLMAVSEVGDELVRR	1xOxidation [M14]	1	1	20	18990	1	2938.46	9.59455	3.159e-12	71.55	2.679e-09
VEGGAGDSADPSSSSSTNKPSTSTPSQSAQSTGDDQK		1	1	13	17013	0	3555.54	9.58984	1.668e-17	83.93	1.524e-15
KMDEYVASLHLQTLDAHLTELTDEQAR		1	1	18	11127	1	3127.54	9.58528	1.441e-18	89.58	1.995e-14
APGTVGDSVTADQVQQFVEGQVSNYKR		1	1	6	13498	1	2880.41	9.57714	1.192e-19	102.43	5.602e-15
KGSLEDQVVQTNPVLEAFGNAK		1	1	98	18311	1	2344.21	9.57616	2.439e-15	140.93	4.112e-13
GYGYGQGGGALQSDTTTIECEFAPKPSAVDTTVIK	1xCarbamidomethyl [C20]	1	1	12	12403	0	3618.73	9.56053	6.294e-16	76.23	2.448e-13
TPNSERPAKDPVEVIGLSNPSPNVNTGEVAQSATGAK		1	1	14	19238	1	3731.88	9.55513	6.991e-17	84.15	6.881e-15
IADIVVEDMEAHAQQAAEGATLANYK		1	1	45	10797	0	2758.34	9.55109	1.743e-14	140.63	3.12e-12
VEGGAGDSADPSSSSSTNKPSTSTPSQSAQSTGDDQKTTGAK		1	1	2	17013	1	4013.79	9.52856	1.098e-15	62.14	9.147e-14
SSDPMGTAAGTSNDDALPYLGLSYATGPAHSHYYR	1xOxidation [M5]	1	1	18	19453	0	3659.63	9.52495	2.658e-17	77.53	3.163e-10
ALNDHHVYLEGTLLKPNMVTAGQSCAK	1xCarbamidomethyl [C25]	1	1	54	20732	0	2967.48	9.52482	1.506e-11	97.15	3.445e-11
KPAEFLKPGDVIDSEIEGLGK		1	1	37	20020	0	2242.2	9.48898	1.519e-16	109.32	3.647e-14
SSDPMGTAAGTSNDDALPYLGLSYATGPAHSHYYR		1	1	22	19453	0	3643.64	9.4523	3.325e-15	72.24	2.624e-12
DAHGITHGGYSYVDANGHVQSVK		1	1	4	11256	0	2412.13	9.42647	1.045e-16	64.42	2.094e-13
LLSEKESVESDLQDLLHQQEQAEQK		1	1	6	18079	1	2924.45	9.40222	7.578e-13	53.28	3.163e-10
SPENTMAGTVQAIIEGEPTLASDVAVVTTHQPDTLVQHYGESGVR	1xOxidation [M6]	1	1	8	15210	0	4721.3	9.38293	5.995e-17	69.31	1.185e-13
AAFDDAIAELDTLSEESYKDSTLIMQLLR	1xOxidation [M25]	1	1	10	19968	1	3274.6	9.37208	5.327e-13	59.48	7.583e-12
TVIVRPDSNQIDDGAEDYENSVHYR		1	1	18	14056	0	2892.34	9.37137	6.276e-19	101.6	2.337e-16
TTGIVLDSGDGVSHTVPIYEGYALPHAILR		5	6	734	17742; 20164; 20166; 17267; 17584	0	3151.64	9.36632	1.451e-12	86.75	3.692e-10
SPMVDFGYDISDFRDIHEEFGTMADFER		1	1	16	15125	1	3326.44	9.36616	4.773e-13	84.05	3.648e-13
ELAAKPDIDGFLVGGASLKPEFIQIVNAR		1	1	43	15709	0	3068.68	9.36489	2.53e-20	99.55	8.868e-17
WGTESQVSHVSTGGGASLELLEGK		1	1	108	15047	0	2429.19	9.35519	1.212e-13	113.91	3.652e-13
HLSQQISEELDAAELFYHR		1	1	4	13792	0	2286.11	9.35091	6.051e-16	103.08	2.5e-11
STDKLVQAAQQAIEGEEEHTLR		1	1	11	11394	1	2453.23	9.34855	1.482e-15	87.4	1.088e-12
AGSHITGGDLYGIVHENTLVK		1	1	216	10224	0	2181.13	9.33591	1.001e-15	83.13	2.914e-12
VINDNFGILEGLMTTVHATTATQK	1xOxidation [M13]	1	1	229	14722	0	2590.32	9.33229	2.882e-14	110.59	2.87e-14
RPCIGTQEIEQSFSCGTGLFCIEGTASDR	3xCarbamidomethyl [C3; C15; C21]	1	1	6	16725	0	3276.47	9.33161	1.2e-17	111.59	1.376e-15
ASAVAAVLDITENQSSLHHQLGEESALLGQVYK		1	1	82	12887	0	3478.78	9.33039	6.108e-13	81.43	5.428e-13
SSLGLCPQHNVLFDEMTVDEHLK	1xCarbamidomethyl [C6]	1	1	14	19434	0	2669.27	9.32925	1.372e-13	78.41	6.156e-12
NEVPPHLFAVSDGAYVNMLTNHENQSMLITGESGAGK	1xOxidation [M]	1	1	25	18311	0	3943.86	9.32559	6.232e-12	63.48	3.283e-12
HTGPGILSMANAGPNTNGSQFFITTVK	1xOxidation [M9]	1	1	4	11010	0	2776.37	9.30288	5.112e-15	92.12	8.818e-16
FLVNEPDHTDQSTWPLPITYATDANGFSNTVPVIHADR		1	1	9	17459	0	4239.04	9.28697	6.069e-14	99.46	7.351e-12
ISGTEYVTLVDPSTKADIAEDLIADGYLIADK		1	1	4	12254	1	3396.73	9.28412	1.282e-14	59.53	9.358e-14
SETAKPSAGSATSTGKPTTGTTK		1	1	4	10117	0	2166.09	9.28367	8.544e-20	90.31	2.682e-15
VGRPSNMPQAQQVIDEIQEEAK		1	1	24	15308	0	2467.22	9.27928	3.157e-12	89.47	1.378e-11
THELEDKDWTFVLEDVSQLGK		1	1	2	18584	1	2489.22	9.27795	1.497e-13	84.5	4.08e-12
GGPAGSPPFPTALEPLPANSGDVWLEDLHDFRK		1	1	6	11205	1	3487.73	9.27223	1.29e-17	50.22	1.64e-14
STAGDTHLGGEDFDNRLVNHFAQEFK		1	1	18	15419	1	2905.35	9.27212	1.142e-12	39.69	6.535e-10
NPSNYFAEVEQAAFAPSHLVPGIEPSPDK		1	1	38	20644	0	3111.51	9.26917	6.538e-15	128.04	2.009e-09
NLLFEDSALGLVSPQHNELGTSVK		1	1	228	20347	0	2568.33	9.26741	1.033e-16	115.56	1.417e-14
ISSNAMINACSDYLQTAQTQGHK	1xOxidation [M6]; 1xCarbamidomethyl [C10]	1	1	2	21088	0	2554.17	9.26048	1.935e-13	96.24	1.205e-11
IGSYNNIETATEDTSIITALHK		1	1	8	13640	0	2391.2	9.25621	1.446e-15	104.1	9.561e-13
KLMHQASLLGEAIHDSQPYGWK		1	1	4	14419	1	2509.27	9.25403	9.507e-15	51.06	4.622e-12
KRPVYVQYVLGGLSGIGATCVVQPLDLVK	1xCarbamidomethyl [C20]	1	1	6	16081	1	3129.75	9.23315	5.986e-20	101.94	2.337e-16
KLPQYIAGLAASGGALAAGTFLGWTAPTDKPLTEK		1	1	6	13538	1	3514.89	9.20921	5.238e-15	35.53	7.917e-12
QLAHADGPYAVQQGADGYHR		1	1	28	14429	0	2154.01	9.18181	1.209e-12	70.12	5.361e-13
YDQVIEINLDKLEPHINGPFTPDLAHPISK		1	1	57	20416	1	3413.77	9.18075	3.608e-12	51.19	3.337e-09
SLIDMYSEVLDELSGYDTSYTTADHLPR		1	1	2	14193	0	3191.47	9.18054	2.865e-17	93.2	2.181e-14
DKSGASGVGSPAASAATTGDDAAASSAAAGVDK		1	1	6	10033	1	2821.31	9.18021	9.056e-22	185.78	1.542e-19
LGDASLANDCTEDCLLNHLCEIVTNQADDLR	3xCarbamidomethyl [C10; C14; C20]	1	1	8	13729	0	3545.59	9.17788	1.512e-15	83.89	4.8e-14
TGLAALEEKLPSLDFADLTSQMHK		1	1	17	15989	1	2615.34	9.17544	2.77e-16	99.62	2.337e-16
AADSLEEFLYNHSYPVTSIHGDR		1	1	12	13327	0	2621.23	9.1566	4.243e-12	113.16	2.328e-10
VFNGSGKPIDKGPPILAEDFLDIQGQPINPWSR		1	1	18	10470	1	3605.88	9.15028	2.314e-17	110.2	2.68e-16
HGFIRDPLVMGPENTVADVLEAK	1xOxidation [M10]	1	1	4	15639	1	2524.29	9.13725	8.528e-13	59.74	3.35e-10
HEALVSDLEAFGNTIQALQEQAK		1	1	6	12282	0	2512.27	9.12768	5.649e-16	134.68	4.951e-15
TGLAALEEKLPSLDFADLTSQMHK	1xOxidation [M22]	1	1	3	15989	1	2631.33	9.12239	4.792e-16	80.42	1.068e-14
AVFLTVHDLGTNHSSFEEFVNSACMIEIK	1xCarbamidomethyl [C24]	1	1	14	18929	0	3295.58	9.11886	3.213e-17	81	2.337e-16
AGGEGHINEPGAIAALQEAAVNESK		1	1	22	20917	0	2433.2	9.08985	1.533e-15	134.58	5.924e-16
EEHTAISCPSGFVLADGECIAHSSCASGYR	3xCarbamidomethyl [C8; C19; C25]	1	1	56	14058	0	3268.41	9.08399	1.814e-21	87.47	3.753e-15
NLEHDLDNLREQVEEEAEGK		1	1	29	18310	1	2367.11	9.07828	1.191e-12	97.05	3.55e-09
HIDIDPENVHILDGNAPDLVAECNAFEEK	1xCarbamidomethyl [C23]	1	1	20	20289	0	3274.53	9.07452	2.611e-17	89.97	1.598e-14
YSHLIDYIHLSDQYSGPIQQEDPNQLK		1	1	4	13969	0	3201.55	9.06643	2.717e-17	99.6	3.68435e-16
LQEHISGVILFHETLYQK		1	1	34	20732	0	2155.15	9.05744	1.287e-12	71.55	5.05e-13
LRNELDLYANVVHVVSLEGVHTR		1	1	28	11669	1	2633.42	9.04756	3.32e-17	50.38	2.41e-15
GSITSVQAIYVPADDLTDPAPATTFAHLDATTVLSR		2	2	74	16097; 21539	0	3714.89	9.0235	4.499e-17	69.69	3.616e-15
GHYTEGAELVDSVLDVVRK		1	1	105	16416	1	2087.08	9.02069	1.763e-15	126.87	1.378e-15
GPVDPEQLGYTLTHEHFSLNFDK		1	1	34	15813	0	2644.27	9.01492	1.011e-15	84.23	1.121e-13
TIDIDGIHTPDLGGSNTSTDIVQNVLK		1	1	75	10584	0	2823.44	9.01375	1.548e-15	104.3	8.386e-13
ASVEDFPLCVHLVSDEYEQLSSEALEAGR	1xCarbamidomethyl [C9]	2	2	55	11139; 18966	0	3250.52	9.00938	1.097e-14	90.22	5.141e-10
MGEIQECNATIVNANHEAFK	1xOxidation [M1]; 1xCarbamidomethyl [C7]	1	1	18	15911	0	2292.04	8.99881	1.471e-13	114.5	3.535e-12
KDLYANTVMSGGTTMYPGIADR	1xOxidation [M]	1	1	56	17267	1	2377.12	8.99852	9.08e-15	137.43	1.216e-13
LFNISGHVNTPCTVEEEMSIPLK	1xOxidation [M18]; 1xCarbamidomethyl [C12]	1	1	22	13941	0	2631.28	8.99691	8.615e-10	101.02	5.45e-10
ITANNFALGYSAGDFVLHTNVNDGR		1	1	28	16526	0	2666.3	8.99124	3.048e-15	94.58	9.078e-15
KENLETLGGMSDSSAAGTTHSVR	1xOxidation [M10]	1	1	8	18985	1	2364.11	8.97829	4.018e-13	82.09	3.982e-11
VLGVHIIGPAAGELINESVLAMEYGASAEDVAR	1xOxidation [M22]	1	1	12	20015	0	3367.72	8.97627	4.181e-14	126.56	7.339e-14
NAPEATAEVTETTNDQNDGTEGDVQKDNEHQR		1	1	38	14136	1	3513.52	8.97609	8.023e-18	92.88	1.99e-14
RSQTDLELEVENMGAHLNAYTSR		1	1	4	13504	1	2634.26	8.97561	1.003e-17	87.21	3.527e-11
VKEILQEEEDLSEIVQLVGK		1	1	64	10224	1	2298.24	8.95713	2.871e-13	138.01	5.683e-13
YHMYSDGDTHHLAINDVFGEDADEYTCR	1xCarbamidomethyl [C27]	1	1	6	15705	0	3331.37	8.95653	3.005e-18	80.47	8.599e-15
CSDIRDHGQTLVTNNNHHGDSISQR	1xCarbamidomethyl [C1]	1	1	12	12282	1	2861.31	8.95395	1.572e-10	51.92	1.075e-08
GSNECEIESYVLASNPYVHEHVQAIR	1xCarbamidomethyl [C5]	1	1	24	11575	0	3001.41	8.94885	8.316e-11	71.22	5.31e-13
THGLEEDAAQMAEEFAAEGKDLPEVSK		1	1	4	17897	1	2902.34	8.94882	3.076e-19	124.29	1.182e-15
LSSMPAGGGAAAAAPAAAGGAGAAAAPAAEKK	1xOxidation [M4]	1	1	14	13305	1	2608.31	8.9479	1.475e-20	63.63	2.337e-16
KSYLPSVEEPLSVLEGSNAQSVQLLADGTLSER		1	1	6	10811	1	3516.81	8.94305	3.608e-17	134.43	5.268e-16
SNVQNLEATGGEAANEGKPLGFVAGVITR		1	1	56	15511	0	2899.49	8.93547	1.533e-11	140.82	2.917e-12
HMMAFIEQEANEKAEEIDAK		1	1	38	18956	1	2334.07	8.9252	4.112e-17	119.6	1.068e-13
NTQFWRYFLGNLGSGGAAGATSLCFVYPLDFAR	1xCarbamidomethyl [C24]	1	1	2	18607	1	3656.77	8.92264	1.854e-16	117.06	1.064e-14
DGLITHETAVAPVEHDYSGFDIVK		1	1	2	19179	0	2613.28	8.91682	8.926e-15	60.89	4.069e-10
TYKPTDATTNPSLILSAAGMEQYQHLIDK		1	1	38	19205	0	3206.6	8.91356	4.431e-19	95.89	2.337e-16
LHLQGTDYGQFLANEPSPLAVSVIDDKLR		1	1	23	14435	1	3196.66	8.90717	6.64e-19	83.52	2.337e-16
GPVLLQDVHLIDELAHFDR		1	1	127	20644	0	2187.16	8.90344	7.579e-13	142.15	2.337e-16
DITVTHMHTEGPASYCKPECK	2xCarbamidomethyl [C16; C20]	1	1	25	20688	0	2461.09	8.89855	5.478e-18	63.6	2.403e-15
EQIVSADEIGHDLTTVNLLLSK		1	1	61	18990	0	2395.27	8.8883	1.363e-14	113.12	3.98e-14
DGVVHTTPLPDFGGLHPDPNLTYAK		1	1	67	16837	0	2661.33	8.88485	1.932e-12	88.61	8.419e-11
VDKGVVDLMGSEGECTTQGLDDLAAR	1xCarbamidomethyl [C15]	1	1	68	20732	1	2736.28	8.88373	1.945e-15	137.3	2.337e-16
GYEHGEQCVHGELSCPTGYELQGESCIIR	3xCarbamidomethyl [C8; C15; C26]	1	1	24	19501	0	3365.46	8.87623	2.297e-18	99.87	1.65e-16
MNVPVIGGHSGVTIIPVLSQTKPGVNFPQDKITALTER	1xOxidation [M1]	1	1	13	18719	1	4030.18	8.87277	6.779e-15	52.03	3.469e-11
RPLEEHSFCQPVEGAIICSNGSLTPGYEYINELR	2xCarbamidomethyl [C9; C18]	1	1	8	19900	0	3935.87	8.85324	1.076e-15	96.51	1.667e-14
SNWQHCSAHAPMPPNAILAGHDSDSSPIYVGR	1xOxidation [M12]; 1xCarbamidomethyl [C6]	1	1	57	19451	0	3488.59	8.85007	5.643e-17	88.29	8.868e-15
LFNISGHVNTPCTVEEEMSIPLK	1xCarbamidomethyl [C12]	1	1	22	13941	0	2615.28	8.84988	5.422e-10	115.38	1.702e-10
NSDQATLPDNTVAQKIAHLLGLSVTDMTK		1	1	4	11433	1	3081.59	8.8495	8.803e-14	75.58	5.611e-13
EVVFDHLHSTAFQGTSLSNTVWGPSSNIR		1	1	52	12164	0	3186.56	8.8488	4.502e-17	78.83	3.054e-14
IAAGSSRPENVVGMHYFSPVDKMQLLEIITHPGTSK	1xOxidation [M]	1	1	10	11671	1	3925.99	8.83643	5.334e-10	67.28	8.915e-12
ALVAIGTHDLDTLQGPFTYDAKPPK		1	1	6	19345	0	2668.4	8.83284	1.325e-15	79.39	1.913e-15
SGASGVGSPAASAATTGDDAAASSAAAGVDKAADK		1	1	6	10033	1	2963.38	8.81396	1.8e-15	97.45	2.03e-14
VNYDDRNWELITNALIDNFAAVHR		1	1	121	20352	1	2859.42	8.8057	8.825e-14	106.19	2.337e-16
QVNIPLVADLPVGENLQDHLFVPLLFKLHK		1	1	2	10886	1	3406.92	8.79852	1.221e-10	37.46	2.818e-10
AVHAHFPINCVISENNSLVEIR	1xCarbamidomethyl [C10]	1	1	80	13834	0	2519.28	8.79838	4.28e-11	98.19	6.421e-11
VEESGEHVILGTGELYLDCVMHDLRK	1xCarbamidomethyl [C19]	1	1	4	18560	1	2999.46	8.79281	6.789e-14	79.76	2.367e-11
VINDNFGILEGLMTTVHATTATQK		1	1	282	14722	0	2574.32	8.79111	5.159e-16	114.96	3.326e-14
FIMKDEFSVENLQAFATELEEGSLEPYVK	1xOxidation [M3]	1	1	11	11349	1	3379.63	8.78394	1.127e-14	122.39	2.629e-14
LGDASLANDCTEDCLLNHLCEIVTNQADDLRK	3xCarbamidomethyl [C10; C14; C20]	1	1	27	13729	1	3673.69	8.78171	1.561e-12	58.6	9.098e-08
GAFAEFLSQHIQELDDEDEEISLIQETLKDDAGAHVIQR		1	1	5	15286	1	4410.14	8.78162	1.728e-13	57.12	5.805e-09
KIQAIENDLDQTQETLMQVNTK		1	1	27	10120	1	2560.29	8.78132	8.243e-14	133.64	1.903e-12
APAVGIDLGTTYSCVGVFQHGK	1xCarbamidomethyl [C14]	1	1	54	15419	0	2277.13	8.77661	4.499e-14	125.1	9.447e-12
ADMGGAANVVSTILALAQLKAPVHVK		1	1	6	10797	1	2574.44	8.77634	5.108e-10	90.02	1.471e-11
ITANTTIQIVGDDLTVTNPKR		1	1	32	11631	1	2270.24	8.77512	3.961e-16	110.27	6.495e-14
MTVAHMWFDNQIIEADTTEDQSGVQYDR	2xOxidation [M1; M6]	1	1	60	10450	0	3332.45	8.77416	1.274e-15	142.65	4.758e-14
DGALFPGFEVAGVIESLGSELKPDCGFKVGQR	1xCarbamidomethyl [C25]	1	1	2	15249	1	3379.7	8.77188	2.568e-15	64.77	7.565e-13
GLTLMELAEDCTVEEVISTTGCDFSVAPDLKK	1xOxidation [M5]; 2xCarbamidomethyl [C11; C22]	1	1	10	12889	1	3544.67	8.77125	1.479e-13	84.37	1.341e-13
GHHLQCVEDMVHHIYTGGASFK	1xCarbamidomethyl [C6]	1	1	14	11907	0	2523.17	8.76872	1.63e-14	48.26	2.112e-13
SLDDLHEFVMQHLQDHGSHDEL		1	1	16	11249	0	2602.16	8.7675	1.006e-13	91.66	3.239e-14
LAEINPSIGTEADTEKWGDLHQQVVNSAYEVIR		1	1	10	15913	1	3682.83	8.76743	4.11e-14	74.68	1.457e-13
SLAAAGAHVPASFDAFGDLIGSVYENMVK		1	1	6	18305	0	2937.45	8.76627	1.169e-14	95.59	1.478e-13
GFGFGHTPTLVSTDAQAAPVHTDSKPANGPK		1	1	2	12403	0	3105.54	8.76448	9.107e-12	44.71	1.56e-10
VFFKNENGQSISPLHDIPLFANEEK		1	1	9	13381	1	2873.45	8.75989	1.452e-14	87.18	1.991e-14
ANFENDPHAEMLNLLGYQADDTANKFK		1	1	6	13878	1	3066.43	8.75983	2.123e-15	82.92	1.212e-13
VGLQDQVLLEDYQSEDAFIDNLRK		1	1	18	19186	1	2808.41	8.75966	1.612e-13	91.5	3.808e-12
NSHPIEVPVGHPSEIDEIFDEISYNK		1	1	6	21478	0	2965.42	8.75562	6.341e-16	66.14	6.913e-14
VAMQDATAQMAMLQFISSGLKK		1	1	46	20416	1	2369.2	8.75274	2.179e-14	89.02	9.975e-13
SQSQEVDSEACSIAGNDLHLNVACDILQLDR	2xCarbamidomethyl [C11; C24]	1	1	4	17229	0	3457.6	8.74951	2.821e-16	103.45	8.778e-15
DTNTTSSSSTTESNKPSSNPSTDAVPEEMQINIQR		1	1	6	17013	0	3753.7	8.7426	6.331e-15	70.13	2.538e-12
EVVAQFSGANAEKLENFIQQHSG		1	1	34	21456	1	2503.22	8.74173	4.253e-13	110.8	1.589e-11
VGEGSPSEPSDVVKLPQEAPSGPPVGFVGSAR		1	1	4	17768	1	3133.58	8.73792	5.707e-16	55.6	1.188e-11
HSIAPEVHPDEQLPFDEHDFVAHFQR		1	1	24	14409	0	3097.46	8.73499	3.803e-17	68.03	1.741e-13
IATHIMDYAYAEGLACTKPEPEDKEAFVR	1xCarbamidomethyl [C16]	1	1	6	20604	1	3325.59	8.7263	7.096e-15	64.58	4.1e-13
GGIIDEAALFTALESGQCGGAAVDVYPEEPPKSDTTR	1xCarbamidomethyl [C18]	1	1	32	15005	1	3821.82	8.72554	1.114e-17	91.04	6.47e-18
ISMAGVTSKNVAYLAEAIHAVTK		1	1	4	17332	1	2374.28	8.72312	5.662e-19	104.1	7.162e-15
QLIYNYPEQLFADAGVMAIEHADFDGIER		1	1	2	17324	0	3325.58	8.71777	5.381e-16	74.88	2.788e-13
KAADSLEEFLYNHSYPVTSIHGDR		1	1	36	13327	1	2749.32	8.71411	3.182e-16	100.27	8.717e-12
MERDTFLSPEEAQTLGIIDTVLEHPPSSTEATS		1	1	2	17304	1	3601.72	8.70468	2.186e-12	53.98	1.126e-11
GVVEESNLFDSIEQAAKEDAVLPITLSMHDIFR	1xOxidation [M28]	1	1	7	15935	1	3689.84	8.69985	1.527e-13	58.19	1.145e-12
HGFIRDPLVMGPENTVADVLEAK		1	1	12	15639	1	2508.29	8.69919	1.576e-15	78.04	2.337e-16
STHTTSIGHWAMDAGKDAGIVTTTR		1	1	4	14208	1	2614.27	8.6835	2.214e-16	69.14	2.955e-12
IIQRPGFFVEPTIISNLPHDAPVVKR		1	1	46	13473	1	2943.66	8.67702	1.364e-12	56.96	3.877e-13
KMDEYVASLHLQTLDAHLTELTDEQAR	1xOxidation [M2]	1	1	21	11127	1	3143.53	8.67568	7.65e-15	68.53	2.408e-10
GVDLDQLLDMKQEALVELMHSR		1	1	18	15802	1	2540.28	8.67385	2.307e-16	142.22	9.834e-15
GPINTNLSAPIHAEAPEFIEMSVEQEILVTGIK	1xOxidation [M21]	2	2	6	16097; 21539	0	3563.83	8.66787	1.262e-16	95.32	7.368e-12
NTSISPHATSPIGGQQQTQVQQAAK		1	1	12	19886	0	2577.3	8.66694	8.041e-14	80.26	1.219e-09
NVAFVCHGGEEVLKEDFEVLR	1xCarbamidomethyl [C6]	1	1	104	12883	1	2447.2	8.66063	3.923e-15	115.51	4.473e-11
IITHPNFNGNTLDNDIMLIKLSSPATLNSR		1	1	112	2	1	3309.73	8.65791	4.453e-16	58.57	6.664e-12
RVPTIDQCYTDDAVCIFEANQQFR	2xCarbamidomethyl [C8; C15]	1	1	34	21150	1	2946.35	8.64712	1.803e-15	101.61	6.085e-12
DGNRPHYSWMIDHSENVSGTK		1	1	29	19919	0	2430.09	8.64678	4.273e-15	78.31	9.398e-12
TVEDIELWLSEVEGQLLSEDYGKDLTSVQNLQK		1	1	2	12282	1	3778.89	8.64174	7.434e-15	68.37	3.209e-13
TVTEIEAAAASNFFGESCRPGVWSQIPK	1xCarbamidomethyl [C18]	1	1	94	20347	0	3052.48	8.63963	6.725e-11	76.41	2.976e-08
FSEEDTLIVVTSDHSHSVSFSGYPNR		1	1	2	14208	0	2910.35	8.63201	2.216e-12	30.6	1.284e-11
AGNGEPDAFETQIGQAILELEMNSDLKPQLR		1	1	11	15335	0	3384.67	8.63145	7.711e-17	79.12	4.963e-14
MGEIQECNATIVNANHEAFK	1xCarbamidomethyl [C7]	1	1	32	15911	0	2276.04	8.62925	7.048e-12	100.68	1.35e-09
LSSMPAGGGAAAAAPAAAGGAGAAAAPAAEK	1xOxidation [M4]	1	1	81	13305	0	2480.22	8.6292	3.598e-12	138.87	3.456e-14
GCTQELTSAEMAACKEPDCVICNEEECNLVSR	1xOxidation [M11]; 5xCarbamidomethyl [C2; C14; C19; C22; C27]	1	1	12	11510	1	3776.56	8.62347	4.463e-16	86.04	4.558e-13
LKPPFPADVGVFGCPTTVSNVETVAVAPTICR	2xCarbamidomethyl [C14; C31]	1	1	59	13941	0	3399.74	8.62306	2.067e-12	77.65	2.759e-13
AAVAGVGVDHQLLVGFAQSLALESGAGSENK		1	1	79	12887	0	2995.55	8.62287	1.367e-14	147.64	2.085e-16
LVHYAGDVTYSVHGFLDKNNDLLFR		1	1	12	19186	1	2893.46	8.62054	5.263e-11	29.83	3.558e-09
TSAGTPVTAAIGDGANDVSMIQEAHVGLGIVGR		1	1	6	16301	0	3164.6	8.62049	2.799e-18	63.85	1.281e-10
NEVPPHLFAVSDGAYVNMLTNHENQSMLITGESGAGK		1	1	14	18311	0	3927.86	8.61542	2.241e-11	42.84	2.528e-11
SGGSTGAGSSAGAGAGGASATHTAVK		1	1	32	20359	0	2074.97	8.61385	1.92e-17	149.76	5.448e-16
FVLTAGHCVPSAISPDGFPEAVAGEHDFSQFDASVQR	1xCarbamidomethyl [C8]	1	1	191	18034	0	3945.85	8.61014	3.902e-15	74.97	3.752e-16
QAFDDAIAELDTLNEDSYKDSTLIMQLLR		1	1	12	11617	1	3328.63	8.60829	9.347e-16	94.92	4.677e-13
ALESEIQSHEPQLMAVSEVGDELVR	1xOxidation [M14]	1	1	27	18990	0	2782.36	8.60752	4.247e-16	85.79	1.137e-11
TSCQVQCNNEQVMGAISHSK	1xOxidation [M13]; 2xCarbamidomethyl [C3; C7]	1	1	6	19248	0	2294	8.60696	9.03e-10	74.62	3.711e-10
KLEHPTTDGETLTHLLK		1	1	16	11533	1	1933.04	8.60325	1.979e-11	79.48	2.24e-09
QELLQTIAKEEETAQHVAATGK		1	1	22	14933	1	2395.25	8.59913	9.125e-14	108.77	2.239e-12
HCVYPDAPECEDVQYVATECSSEVDSR	3xCarbamidomethyl [C2; C10; C20]	1	1	352	19501	0	3202.3	8.59318	5.787e-16	114.37	4.944e-12
CPAGEYTLCNGFCIVAYAHECK	4xCarbamidomethyl [C1; C9; C13; C21]	1	1	6	19501	0	2620.11	8.59163	3.768e-17	79.47	2.337e-16
RAHLEVSHQLENANEEVR		1	1	2	14334	1	2131.06	8.58781	3.389e-07	36.67	1.531e-06
EKLSSMPAGGGAAAAAPAAAGGAGAAAAPAAEK		1	1	28	13305	1	2721.36	8.58597	1.005e-13	120.08	1.048e-10
GILDYTEEEVVSTDFVGDCHSSIFDAK	1xCarbamidomethyl [C19]	1	1	247	14722	0	3033.37	8.58566	3.611e-18	146.88	6.446e-12
APVQIGSIAENPWCIIGGAASAVCHR	2xCarbamidomethyl [C14; C24]	1	1	6	19511	0	2734.36	8.58387	1.876e-14	86.91	9.332e-14
TKEMILDAALGFVQSHGWSK		1	1	2	15952	1	2218.13	8.57221	1.933e-17	97.33	2.337e-16
KVVEAAAAAATATVTEAAPADK		1	1	6	14241	1	2056.09	8.56656	1.533e-14	165	5.689e-16
KLEADINELEIALDHANK		1	1	119	18310	1	2036.07	8.56322	5.064e-17	159.2	7.604e-14
IDDDSEAKEWGIEELPTMILFER		1	1	4	20144	1	2736.31	8.5498	3.671e-12	65.55	1.655e-07
VCEEDHNDYHLVDYLTGEFLEEQHQGQR	1xCarbamidomethyl [C2]	1	1	10	10706	0	3460.51	8.54484	4.182e-15	77.81	2.337e-16
VKYESVVVTEVTPELQFYAQHTDQGAK		1	1	6	12254	1	3066.54	8.54399	4.679e-14	75.67	3.568e-10
FIMKDEFSVENLQAFATELEEGSLEPYVK		1	1	5	11349	1	3363.63	8.54395	6.534e-15	93.12	1.507e-13
SEIDLGDIKEAFQEMYGK		1	1	18	21406	1	2072.98	8.53506	1.247e-13	130.21	4.589e-13
TDKVAEPYGDFPGVDQMLVLTDANFDEVTK		1	1	2	17859	1	3314.58	8.5319	3.603e-14	77.17	8.162e-13
MDSATKPATIADCEAQIQLHNER	1xCarbamidomethyl [C13]	1	1	4	14916	0	2599.22	8.52918	6.5e-16	81.58	9.683e-13
HGVQALQDTLPNEVELNNK		1	1	20	17899	0	2119.08	8.52913	5.966e-16	126.83	2.657e-14
TTGIVMDSGDGVSHTVPIYEGYALPHAILR		1	1	143	17585	0	3169.6	8.52847	3.233e-16	79.34	2.578e-13
NELHSLLDKPQLAGIPVLVLGNK		1	1	12	13687	0	2468.42	8.5215	3.132e-13	69.16	1.118e-11
FKPPVELTTLGADPLECFTDGPSSYSDDTR	1xCarbamidomethyl [C17]	1	1	162	20045	0	3315.54	8.51918	2.875e-14	131.87	1.494e-14
SIYVGNVDYGATAEELEAHFHGCGAINR	1xCarbamidomethyl [C23]	1	1	4	17245	0	3050.41	8.51728	4.114e-12	72.73	2.145e-10
TAFGTFGGAFKNTNATQLQTVAAK		1	1	16	14650	1	2444.26	8.50603	7.16e-16	119.45	6.385e-14
HIDCAHVYQNEHEVGEGIAAK	1xCarbamidomethyl [C4]	1	1	28	15820	0	2377.1	8.50445	1.488e-19	106.87	1.023e-12
GSEHTVDGESFAGELHLVHWNQSK		1	1	48	13928	0	2664.24	8.50322	5.543e-12	103.06	1.405e-10
ALSLDIHGNYEGGGVCQNCQHNTK	2xCarbamidomethyl [C16; C19]	1	1	9	20793	0	2672.19	8.50258	2.028e-16	77.79	3.052e-10
GTIDQTRPIVFMDGGIHAR		1	1	58	19106	0	2084.07	8.50003	8.9e-14	71.31	1.805e-10
SGASPISQEQLLTSYCMATGGALVTALSLNRLVR	1xOxidation [M17]; 1xCarbamidomethyl [C16]	1	1	10	14842	1	3580.85	8.4958	1.721e-15	68.89	2.039e-13
SVTLTNATAEDVSKHIESLGK		1	1	18	13402	1	2200.15	8.49475	2.317e-15	120.59	2.698e-12
NHASATSTTVLHLTPEQEKDK		1	1	26	16663	1	2307.16	8.49353	3.584e-11	95.95	8.194e-11
QAEQELSDAHEQLNEVSAQNASIAAAK		1	1	213	18310	0	2852.37	8.49257	5.119e-15	102.13	2.473e-10
LSSMPAGGGAAAAAPAAAGGAGAAAAPAAEK		1	1	178	13305	0	2464.22	8.48796	3.801e-13	144.32	1.508e-17
HGTCAAETIEQLNTESK	1xCarbamidomethyl [C4]	1	1	3	16534	0	1888.87	8.48671	5.551e-12	119.29	4.68e-13
LPIGVQIVAAPGQDHLIFAVAK		1	1	6	13099	0	2257.31	8.47779	2.63e-14	58.73	5.288e-12
NQGSCGSCWAFSAIGNIEGLHQIK	2xCarbamidomethyl [C5; C8]	1	1	8	10464	0	2634.22	8.47214	2.794e-15	78.8	3.81e-16
VGTLDQLVGLSDDLGKLDGYVEQTTR		1	1	68	18520	1	2792.43	8.46939	9.268e-18	99.93	3.583e-15
NIVHVLEDIPSCQPPIDHVCELLPR	2xCarbamidomethyl [C12; C20]	1	1	28	14504	0	2950.49	8.46706	2.837e-17	73.32	4.063e-11
TATQTAEGSTSSGAADAPSSSPHEKEPSVDSK		1	1	24	11004	1	3117.41	8.46149	8.488e-17	81.85	4.298e-13
VPAISDEKIEGIVSATPVASK		1	1	8	17972	1	2111.16	8.46074	1.452e-10	109.73	5.756e-12
QAFDDAIAELDTLNEDSYKDSTLIMQLLR	1xOxidation [M25]	1	1	8	11617	1	3344.62	8.45929	1.92e-14	70.86	3.539e-12
FLHEHPGGEEVLIEWAGK		1	1	28	10417	0	2048.02	8.45921	1.311e-13	76.51	5.198e-12
NGLTPLHLCAQEDNVGIAETLLEHK	1xCarbamidomethyl [C9]	1	1	10	14035	0	2772.4	8.45908	7.711e-14	95.66	5.628e-13
MLCAGYQQGGKDACQGDSGGPLVADGK	2xCarbamidomethyl [C3; C14]	1	1	12	12990	1	2740.21	8.45116	1.816e-13	69.23	1.463e-12
TSSDIVNWAMDKYTEDIPSPEIVQLTSEQVAR		1	1	8	18706	1	3622.76	8.45051	3.183e-13	84.32	3.57e-14
KGYEHGEQCVHGELSCPTGYELQGESCIIR	3xCarbamidomethyl [C9; C16; C27]	1	1	68	19501	1	3493.56	8.45017	7.894e-17	97.33	1.511e-13
HMRPALLADAYEGAHPLTVEPLAADSVR		1	1	8	10941	0	3000.54	8.44817	6.095e-14	78.11	1.548e-11
AALPSHVVTMLNNMPTSLHPMSQLSCAVTALNHESK	1xCarbamidomethyl [C26]	1	1	26	16118	0	3886.91	8.4446	1.494e-14	82.92	8.36e-12
EMMEHSSDIQQLAQLKEDMQR		1	1	2	10042	1	2547.16	8.44229	1.241e-14	78.97	3.38e-11
DKIEVAEPAAASTEGGTGGGADGPEK		1	1	16	12454	1	2414.13	8.43743	4.675e-12	126.36	7.791e-16
YHIQVCTTTPCWLMGSDEVLECCKK	4xCarbamidomethyl [C6; C11; C22; C23]	1	1	4	10562	1	3115.38	8.42733	2.666e-15	49.05	2.043e-14
ASVAAGGRDLQVVVAGLSNMYTSYITTPEEYEIQR		1	1	2	13577	1	3788.88	8.42616	1.531e-14	109.2	2.172e-14
LKDEVPVTGIIDQVVTYVER		1	1	20	18147	1	2273.24	8.42542	7.147e-13	87.05	1.014e-11
LPTGYYFGASATTGDLSDNHDIISIK		1	1	4	14945	0	2756.34	8.42128	2.706e-19	100.34	2.337e-16
AQPEEYLLNDDVWPSHYDIEIKPYLEPEGNKAQFTFDGSAK		1	1	4	17459	1	4754.26	8.41768	4.706e-12	20	1.132e-10
EIVHLQAGQCGNQIGAK	1xCarbamidomethyl [C10]	1	1	78	19889	0	1822.92	8.41695	3.064e-10	111.42	8.57e-12
GHFGPVHSVSFSPDGELYASGSEDGTLR		1	1	8	18476	0	2905.34	8.41375	3.718e-12	83.8	2.443e-12
HVMNLEAVNTYEGTHDIHALILGR		1	1	58	14740	0	2703.37	8.4076	1.638e-12	102.43	3.277e-16
QHIRPDVFSETGGLVTEHGEK		1	1	16	11782	0	2336.16	8.40561	1.43e-13	67.36	1.073e-09
HIDCAHVYQNEHEVGEGVK	1xCarbamidomethyl [C4]	1	1	83	15821	0	2221.01	8.40492	3.319e-14	91.05	3.037e-13
KAQLTIEQLTTELATEK		1	1	20	11433	1	1917.05	8.39837	3.523e-14	159.61	1.034e-13
THGLEEDAAQMAEEFAAEGK	1xOxidation [M11]	1	1	32	17897	0	2149.93	8.39704	1.184e-16	144.93	1.604e-13
TLPGHVELVTLAAEQADLESDPGPLASDDETVER		1	1	4	14702	0	3574.74	8.39659	5.921e-17	110.8	2.17e-16
IIEDLKDILEEAGNVTPVHGK		1	1	20	15689	1	2290.23	8.39536	1.824e-14	90.72	4.917e-13
EKEQIVSADEIGHDLTTVNLLLSK		1	1	13	18990	1	2652.41	8.39392	7.369e-16	68.69	5.058e-12
GHVEPAQVFPYPEALDAEQKEYIASFVDPVTK		1	1	2	14775	1	3574.77	8.39171	6.756e-16	98.27	7.202e-15
VPSDQIGACHADDLYYLFSSSLYNTDAVQDHTETGR	1xCarbamidomethyl [C9]	1	1	70	20045	0	4045.81	8.38261	6.161e-12	93.99	2.337e-16
HGVPPPTGPNVGATPYNQGEHGK		1	1	2	21012	0	2311.12	8.37906	1.646e-15	66.43	1.215e-12
NSHFQTYQGLGHSSCDAELSDMKK	1xCarbamidomethyl [C15]	1	1	2	16056	1	2740.21	8.37298	1.072e-12	34.41	1.186e-10
EAESCDCLQGFQLTHSLGGGTGSGMGTLLISK	2xCarbamidomethyl [C5; C7]	1	1	27	16416	0	3311.53	8.37163	1.452e-13	77.63	1.563e-10
AADQVVEFVNEEVNPIVALYGDKVVTK		1	1	8	21316	1	2946.55	8.37113	1.271e-14	72.55	7.663e-14
ALNDHHVYLEGTLLKPNMVTAGQSCAK	1xOxidation [M18]; 1xCarbamidomethyl [C25]	1	1	24	20732	0	2983.48	8.36952	6.493e-12	53	1.36e-12
HMMAFIEQEANEKAEEIDAK	1xOxidation [M]	1	1	43	18956	1	2350.07	8.36881	1.462e-17	123.25	1.524e-13
GFEGCIAELETSGNKLNMIDDIR	1xOxidation [M18]; 1xCarbamidomethyl [C5]	1	1	6	17420	1	2598.22	8.36826	8.013e-13	73.72	1.229e-10
ENLFHGHPSAIALNDAYLAANR		1	1	4	10162	0	2394.19	8.36826	8.139e-13	87.89	8.844e-13
HEEFTQGCDAACNGPYDNR	2xCarbamidomethyl [C8; C12]	1	1	38	17040	0	2240.87	8.36771	6.623e-12	134.8	4.343e-12
DCFIVYQGHHGDAGAQMAHAILPGAAYTEK	1xCarbamidomethyl [C2]	1	1	13	15687	0	3228.5	8.36424	4.672e-14	56.25	4.923e-12
GHLDNISNNMFIGATNIENNEMNK	1xOxidation [M]	1	1	41	20416	0	2706.22	8.36247	1.669e-12	127.18	8.535e-11
ICLVGLGNKDVQLPMVDAISR	1xOxidation [M15]; 1xCarbamidomethyl [C2]	1	1	40	14368	1	2314.23	8.36176	1.35e-14	89.53	6.068e-13
NGTQVHGTITGVDVAMNTHLK		1	1	4	19718	0	2193.11	8.35583	7.139e-13	71	1.821e-11
ISSNAMINACSDYLQTAQTQGHK	1xCarbamidomethyl [C10]	1	1	6	21088	0	2538.17	8.34906	6.209e-12	91.41	1.327e-10
AIMAPVVHVNADDPEALAGVTK		1	1	34	14429	0	2218.15	8.34884	1.313e-17	126.4	3.468e-12
HNDAVAEMAEQVDQLNK		1	1	60	18310	0	1911.89	8.34648	2.39e-15	159.62	6.409e-15
QSSSAISSDSGAQFASTQFSAMSNEDEQKSEAALLK		1	1	4	11219	1	3737.71	8.34421	2.474e-16	76.23	1.365e-14
KQVVIDGETCLLDILDTAGQEEYSAMR	1xOxidation [M26]; 1xCarbamidomethyl [C10]	1	1	4	13415	1	3070.47	8.34409	3.018e-15	97.83	1.856e-12
SLTDESLAGLEEITMDADKAQAILAASK		1	1	4	15529	1	2891.46	8.34393	1.192e-14	89.76	3.361e-14
RQPYAVSEAAGHQTSAESWGTGR		1	1	38	10185	1	2446.15	8.34298	9.022e-18	109.24	2.044e-12
FIYEDDKCVAFNDVNPQAPVHFLVIPR	1xCarbamidomethyl [C8]	1	1	6	20910	1	3203.6	8.34199	7.402e-17	48.86	1.62e-15
HVIDAHTAPTPAVLEIPSKDHPYDASK		1	1	26	10696	1	2909.48	8.34115	7.005e-07	57.54	4.004e-13
GGAAAAGGEAGGAAGGAGSPVAAGGADGKR		1	1	18	15210	1	2296.1	8.33859	6.708e-22	170.99	4.622e-17
SLVVHADPDDLGLGGHELSK		1	1	110	16711	0	2059.05	8.33472	4.515e-17	95.78	3.925e-15
FRCPEVLFQPSFIGMESTGIHEAVYNSIMK	1xCarbamidomethyl [C3]	1	1	12	17585	1	3487.68	8.32377	2.22133e-21	93.65	2.337e-16
GQFKEDNFNTAMNVLQTAGEAAK		1	1	4	13748	1	2484.18	8.3234	2.562e-15	129.27	3.416e-14
VIDNISSGQEATLSSSDFGQTVEVVQDQVKR		1	1	4	14916	1	3336.66	8.31759	2.059e-16	84.2	3.494e-14
VQAVVAVCNELEAEKYHDIER	1xCarbamidomethyl [C8]	1	1	48	18990	1	2472.22	8.31246	8.52e-13	122.93	6.334e-12
KITATATCGVDTDGPELYCK	2xCarbamidomethyl [C8; C19]	1	1	16	20793	1	2200.03	8.31219	2.032e-16	162.82	2.212e-16
SLEPQTSEFEVLPQSLQQFKQYITLTLAHQR		1	1	8	11198	1	3659.91	8.31035	1.174e-14	62.82	3.043e-13
LFNISGHVNTPCTVEEEMSIPLKELIER	1xCarbamidomethyl [C12]	1	1	8	13941	1	3255.64	8.3088	3.859e-13	65.69	3.295e-12
DMGVRPGDEEGHVQFEGLDTDPTSTPYGASIPLAK		1	1	8	19006	0	3686.73	8.30311	7.344e-17	72.25	5.203e-08
VPVNSQFQTIVPSVYAIGDCIHGPMLAHK	1xCarbamidomethyl [C20]	1	1	7	20015	0	3178.62	8.3004	8.828e-14	63.32	1.491e-13
KCEVIACSTDSHYTHLAWINVPR	2xCarbamidomethyl [C2; C7]	1	1	3	15818	1	2757.32	8.29743	1.14e-13	32.17	1.908e-11
LKIDHLGHNGYLNSVSVSPDGSLCTSGGK	1xCarbamidomethyl [C24]	1	1	2	21137	1	3012.48	8.29697	5.125e-11	68.98	1.369e-09
MGAEAVLALMEADDKTEPCVVSLDGNQAVR	1xCarbamidomethyl [C19]	1	1	19	11618	1	3189.52	8.29611	1.178e-09	63.26	5.308e-11
LPASFIETNLSESGQVPSDHLQSTTR		1	1	2	10109	0	2814.39	8.29255	4.187e-16	72.19	1.139e-13
TFPTINPSNEQVIAEIQQGSKADIDQAVVAAR		1	1	9	17414	1	3410.76	8.29059	5.665e-14	94.45	3.323e-15
DAYIHPQFVADVMKPLK		1	1	12	10573	0	1972.04	8.28699	3.044e-11	63.34	3.123e-09
LGEHNIDVLEGNEQFINAAK		1	1	1921	2	0	2211.1	8.28247	1.88e-12	146.52	2.337e-16
KSDLLAAVNAVTAGDVQAAAR		1	1	90	12887	1	2041.1	8.28217	4.728e-18	139.87	1.036e-16
SATITELTDEEAEQLQKELDAK		1	1	4	12772	1	2462.21	8.27859	3.445e-13	99.13	9.715e-13
MLVATTHIGSTSVNFQMEQYVYKR		1	1	4	19193	1	2803.39	8.2762	8.933e-13	65.73	1.942e-11
TVDGVQEELHEISTTVEESLK		1	1	73	19365	0	2343.16	8.27342	2.096e-13	156.42	2.748e-14
KIGYNPAAVAFVPISGWHGDNMLEPSTK	1xOxidation [M22]	1	1	33	11359	1	3015.5	8.27132	2.701e-14	68.59	2.703e-10
VGISHIMNDEDVIQVVK	1xOxidation [M7]	1	1	2	10576	0	1911.98	8.27066	3.265e-11	86.43	4.521e-10
MTVAHMWFDNQIIEADTTEDQSGVQYDR	1xOxidation [M]	1	1	226	10450	0	3316.45	8.26578	2.541e-13	131.52	1.102e-11
EAESCDCLQGFQLTHSLGGGTGSGMGTLLISK	1xOxidation [M25]; 2xCarbamidomethyl [C5; C7]	1	1	10	16416	0	3327.53	8.26394	1.841e-13	58.07	3.069e-08
LNDDGSPIEPSKEEALSADEAWAR		1	1	14	19959	1	2600.21	8.26352	1.188e-16	120.85	5.605e-14
KAEQLENEEPVAEELPVTFVDDDAESAEAR		1	1	4	14250	1	3330.55	8.26031	2.207e-15	91.46	4.56e-15
LQSCGTGYTLNAETGHCDDDDECALGR	3xCarbamidomethyl [C4; C17; C23]	1	1	4	14229	0	3015.21	8.25828	2.792e-16	136.04	9.208e-15
KHNDAVAEMAEQVDQLNK		1	1	32	18310	1	2039.98	8.25367	4.56e-11	140.48	3.853e-13
LNQSQREELGLIEQAYDNPHEALSR		1	1	2	14616	1	2910.43	8.25209	5.893e-13	60.6	3.519e-11
TTTECTNNFAGHAASSENETK	1xCarbamidomethyl [C5]	1	1	48	19106	0	2269.96	8.2506	4.483e-14	145.96	5.988e-15
GAADFTAQVIVLNHPGQISNGYTPVLDCHTAHIACK	2xCarbamidomethyl [C28; C35]	1	1	15	11359	0	3875.9	8.24905	3.197e-10	70.68	7.247e-16
KYEDICPSTHNMDVPNVK	1xCarbamidomethyl [C6]	1	1	39	14191	1	2146.99	8.24767	1.437e-14	82.99	6.785e-12
SEDDAESQQDDDVASESLNDHNEAQER		1	1	2	17067	0	3033.21	8.24696	3.331e-16	90.1	8.778e-14
LTHPTTDMETLVHLLK		1	1	6	20891	0	1848.99	8.24674	6.979e-13	60.37	1.981e-10
QEAFLANEDLGDTLDSVEALIKK		1	1	6	12282	1	2519.29	8.24038	3.706e-15	110.62	8.798e-14
LATAAAAEEDDDVPELTENFEEVSKK		1	1	36	12679	1	2821.33	8.23994	2.46e-10	73.41	3.743e-08
VGHPLDQATLYGPVHNQQAVENYK		1	1	135	13473	0	2678.33	8.2299	2.05e-13	99.76	1.132e-13
TIEVSHWGNIAVEETIDIVHSGATLK		1	1	15	21136	0	2819.46	8.22935	7.163e-11	97.77	2.337e-16
GPYDLPSAPGVPIIHEVGGDFVNLEWEKPASDGGAR		1	1	8	15705	0	3746.84	8.22668	6.681e-17	37.72	5.049e-07
SLITSIGSGVGSGGGAAPAAAAAGAGAAPAAAEKK		1	1	41	11713	1	2865.51	8.22648	6.878e-13	134.9	1.17e-12
QAASSATQCITAAQNSLIHSNDVQTK	1xCarbamidomethyl [C9]	1	1	6	11394	0	2744.33	8.22558	7.584e-14	93.19	1.667e-12
HNLQGVANIDEHTNER		1	1	16	19956	0	1846.88	8.22521	1.637e-12	113.95	2.098e-11
QGAQNIIHCATDNVNTEEKNPVTGYFVTNVEQTK	1xCarbamidomethyl [C9]	1	1	4	14557	1	3819.82	8.22186	1.967e-12	99.66	4.46e-10
GPVLLQDVHLIDELAHFDRER		1	1	80	20644	1	2472.3	8.21447	2.011e-11	75.57	1.076e-05
SFLSMQKPAQAPAINLNPGEIEPNEYLAPR	1xOxidation [M5]	1	1	12	15544	0	3311.67	8.21399	4.087e-12	94.68	2.253e-11
GAAEGQGLGNAFLSHINACDAIFHLCR	2xCarbamidomethyl [C19; C26]	1	1	8	11149	0	2899.37	8.21316	4.133e-12	75.48	3.841e-16
TVEDIELWLSEVEGQLLSEDYGK		1	1	2	12282	0	2652.29	8.20861	4.665e-11	92.17	7.534e-12
SPLVIFNDADLDEAVEIAHNAIFANHGQNCCAGSR	2xCarbamidomethyl [C30; C31]	1	1	2	14371	0	3825.77	8.20728	1.291e-15	81.07	3.903e-14
DGPMNCTDNQGGAPNYFPNSFSGPQTCPVAHK	2xCarbamidomethyl [C6; C27]	1	1	58	20644	0	3465.47	8.20687	1.61e-15	78.61	5.35e-13
LRDIEILCQDDEQIQSPFVQK	1xCarbamidomethyl [C8]	1	1	16	15907	1	2574.29	8.20113	1.705e-14	96	4.178e-14
TGLGESLEDWNYFAVFDGHAGDNVAK		1	1	2	21414	0	2812.28	8.20089	1.563e-16	68.84	5.991e-13
TGKPLSVELGPGIMGSIFDGIQRPLK		1	1	96	10224	0	2710.5	8.19797	9.822e-18	77.18	3.361e-15
NYHFVHPSADVESVVNGTIR		1	1	42	18690	0	2241.1	8.19362	3.717e-12	79.49	6.406e-12
ACGVSRPIVACSVTIDEGSQLK	2xCarbamidomethyl [C2; C11]	1	1	36	19597	0	2347.17	8.19198	1.311e-11	92.04	7.986e-11
FAEDAATGTATVEGGIPAGHLGLDIGPK		1	1	80	15047	0	2665.35	8.1878	1.445e-14	135.55	1.087e-15
IKDESTWQTTDPELYENYLIVHGINPDHLYEFR		1	1	4	14436	1	4035.94	8.18664	7.967e-13	36.57	3.678e-10
NHCAAHYTPNAGDPTVLLYDDVTK	1xCarbamidomethyl [C3]	1	1	15	12941	0	2672.24	8.17317	7.911e-15	104.37	4.837e-09
KIENLDTLTNMTHLYLGK		1	1	4	16531	1	2104.11	8.17185	7.639e-15	51.11	2.445e-12
MNVPVIGGHSGVTIIPVLSQTKPGVNFPQDK		1	1	51	18719	0	3229.74	8.16872	8.321e-16	59.72	1.421e-09
GENFHVLDEQENDKYLSNIVR		1	1	14	17899	1	2519.22	8.16438	1.056e-14	92.45	2.404e-12
LEAELASHEPAIQAVQEAGEK		1	1	41	12282	0	2220.11	8.15476	8.454e-16	138.58	1.219e-14
GHLDNISNNMFIGATNIENNEMNK		1	1	32	20416	0	2690.23	8.15205	1.007e-13	132.21	2.046e-11
EHLEKPVPVSQVFSQDEMIDCVAVTK	1xCarbamidomethyl [C21]	1	1	14	14387	0	2985.47	8.14837	2.085e-16	83.3	2.337e-16
QLHDINWIVANCSTPGNYFHLLR	1xCarbamidomethyl [C12]	1	1	29	19419	0	2768.37	8.14632	1.058e-17	62.96	2.646e-16
GTIDQTRPIVFMDGGIHAR	1xOxidation [M12]	1	1	22	19106	0	2100.07	8.14335	2.328e-13	60.66	1.211e-09
LNVQEHVSYSFLNEAGIPTPK		1	1	37	18119	0	2343.2	8.13375	6.197e-14	106.74	6.454e-14
VLAAATIKPVTNQVECHPYLTQSK	1xCarbamidomethyl [C16]	1	1	104	15821	0	2668.41	8.13248	2.864e-16	83.22	1.159e-12
VLDHDPLSHAQHYQNDEHNK		1	1	15	16754	0	2397.1	8.13151	4.809e-09	65.45	6.223e-09
AGDHGFHIHEFGDNTNGCMSTGAHFNPHGK	1xOxidation [M19]; 1xCarbamidomethyl [C18]	1	1	9	16711	0	3265.37	8.12264	6.067e-09	53.94	4.804e-10
KLEIDNGAELTEEFLHEELHPR		1	1	2	18653	1	2619.3	8.11419	1.295e-10	76.46	6.268e-10
LSSMPAGGGAAAAAPAAAGGAGAAAAPAAEKK		1	1	54	13305	1	2592.32	8.11259	1.497e-20	88.63	2.337e-16
AIMAPVVHVNADDPEALAGVTK	1xOxidation [M3]	1	1	18	14429	0	2234.15	8.11198	2.535e-12	119.28	8.503e-11
AAEVHSELCELAPEHNLQLVLNENGKPR	1xCarbamidomethyl [C9]	1	1	10	19760	0	3167.59	8.10427	5.809e-11	39.86	6.455e-10
YPAPEPQDCLLHDDWVSAVQAK	1xCarbamidomethyl [C9]	1	1	6	19716	0	2539.19	8.1001	3.296e-14	89.54	1.118e-09
LEAEKDELQAALEEAEAALEQEENK		1	1	24	18310	1	2800.34	8.09697	1.942e-16	152.58	9.551e-15
KLQPLPFTFALSGMLNHTK		1	1	4	17730	1	2143.17	8.09685	3.069e-13	71.68	1.568e-13
AINTEGSEVTQADLLISDLTDSITLEKEQPK		1	1	6	15040	1	3358.71	8.09035	9.361e-15	97.02	1.215e-14
SGASPISQEQLLTSYCMATGGALVTALSLNRLVR	1xCarbamidomethyl [C16]	1	1	4	14842	1	3564.85	8.0867	3.507e-14	88.43	1.114e-14
ALESEIQSHEPQLMAVSEVGDELVRR		1	1	4	18990	1	2922.46	8.08561	1.798e-13	54.45	3.177e-10
VQDLPEDRFEEAIAHMMEYFVYDEPTCR	1xOxidation [M]; 1xCarbamidomethyl [C27]	1	1	18	14836	1	3506.53	8.0855	1.205e-14	58.36	2.176e-13
CMALAQLLTEQNFPAIGIHR	1xCarbamidomethyl [C1]	1	1	4	17199	0	2283.17	8.06849	4.743e-16	94.04	3.251e-16
FAGVPVDFEIVDIDPASEGNDDLEYAITSIKR		1	1	2	10584	1	3495.72	8.06742	1.565e-15	66.39	6.939e-13
TNFEATHPPILIDNGLAILENEK		1	1	13	20590	0	2549.32	8.06698	6.445e-16	104.59	1.784e-14
AGPVVTDNGNFILDWSFPDDKEHDWDAVNR		1	1	6	20342	1	3429.58	8.06459	4.016e-13	75.95	1.597e-12
KDLYANTVMSGGTTMYPGIADR		1	1	52	17267	1	2361.12	8.06424	4.204e-10	138.23	2.337e-16
DCFIVYQGHHGDAGAQMAHAILPGAAYTEK	1xOxidation [M17]; 1xCarbamidomethyl [C2]	1	1	6	15687	0	3244.49	8.05868	4.202e-13	49.27	2.584e-11
TERPVNSACISPLFEHVALGGGQDAMEVTTTSTQAGK	1xOxidation [M26]; 1xCarbamidomethyl [C9]	1	1	2	12686	0	3875.85	8.05765	2.003e-10	36.85	3.41e-10
NFAHELPICPCTLEHALHDK	2xCarbamidomethyl [C9; C11]	1	1	79	14430	0	2402.14	8.0555	2.04e-13	77.69	4.481e-12
IQSVVLFHPLAYVTCTSPEDKEEAMK	1xCarbamidomethyl [C15]	1	1	6	14137	1	2992.48	8.05334	5.526e-18	67.94	1.22e-14
AYHEQLSVAEITNACFEPANQMVK	1xOxidation [M22]; 1xCarbamidomethyl [C15]	1	2	54	21367	0	2766.29	8.0523	8.237e-12	87.53	3.904e-09
IDHLGHNGYLNSVSVSPDGSLCTSGGK	1xCarbamidomethyl [C22]	1	1	26	21137	0	2771.31	8.05164	3.154e-12	128.06	1.079e-13
AMDGLGTDEDTLIEILAPQTNEEVKK	1xOxidation [M2]	1	1	6	18658	1	2846.4	8.05107	2.419e-14	71.64	5.361e-12
FGGDPNNVTIFGESAGGASVHLHYLSEGSR		1	1	12	20045	0	3075.46	8.04718	2.619e-13	48.36	2.524e-14
MGAIVAVTGDGVNDSPALKK	1xOxidation [M1]	1	1	77	10450	1	1959.02	8.04459	6.137e-13	108.66	1.904e-08
HLHTLEHNEVINALCFSPNR	1xCarbamidomethyl [C15]	1	1	25	21137	0	2401.18	8.04288	3.845e-13	106.75	1.574e-10
APGTTEGIAMVETIMEHVAHATGLDPLDVR		1	1	9	19118	0	3131.55	8.04161	2.247e-14	55.25	1.135e-14
SGHDQVIEVLLEHGAEIISK		1	1	12	14035	0	2174.15	8.04099	3.85e-15	99.37	5.063e-13
QQYYLHQFTVEQPDLNYRNPK		1	1	37	15125	1	2681.31	8.04002	7.641e-15	53.22	2.12e-07
TNSGVEFSTSGHSNQDTGKVFGSLETK		1	1	187	16526	1	2814.32	8.03353	3.443e-13	98.41	8.835e-14
GHLDDADVALAQATYGDNEMEMVVPEFLELFK		1	1	2	11837	0	3567.67	8.0302	2.894e-14	125.69	4.286e-14
YSQAVCTASGVQVDADCFVAQNWDLAHTIK	2xCarbamidomethyl [C6; C17]	1	1	8	16464	0	3354.55	8.02993	3.449e-13	89.2	2.391e-12
SDSQSEILGEIPALLAFNQIESNEELKDSR		1	1	6	16177	1	3332.65	8.02606	2.49e-14	54.78	3.676e-09
YEDKNSNGTANFFEHLAFK		1	1	16	12164	1	2232.04	8.01093	2.756e-14	56.81	1.321e-12
LADREGTVLVEDNFNINPSINEISYTFR		1	1	14	17419	1	3226.6	8.00978	6.541e-15	83.93	2.337e-16
ALESEIQSHEPQLMAVSEVGDELVR		1	1	40	18990	0	2766.36	8.00698	5.443e-12	85.81	3.619e-10
HFPIGGASGILAQHPELHDR		1	1	8	14775	0	2152.1	8.00676	1.009e-11	67.1	4.44e-11
VPVGDQPEDIEAQIKDLVLK		1	1	2	14953	1	2206.2	8.00609	5.749e-16	72.4	1.228e-11
SAPAIQNMPITSAICTPASGESVKAEDGYVTVK	1xOxidation [M8]; 1xCarbamidomethyl [C15]	1	1	10	19006	1	3408.67	8.00451	2.398e-13	58.06	4.06e-08
KVQSQEIQQQLDEQTVK		1	1	2	10365	1	2029.06	8.00254	9.408e-15	112.65	4.727e-12
HMELNQQADKIQNACFETIK	1xCarbamidomethyl [C15]	1	1	10	13179	1	2418.15	7.99789	2.155e-16	80.13	1.169e-15
RYSEDLELDDAVHTAILTLK		1	1	4	10337	1	2302.19	7.9962	4.019e-14	69.18	1.255e-11
QLIWDTASSGQVPMGAVVGGHTSDGEPLYVGR	1xOxidation [M14]	1	1	109	12883	0	3300.6	7.99485	2.067e-17	84.13	1.516e-08
SMKPGSVIVDLAAEAGGNVQTTVPGEIK	1xOxidation [M2]	1	1	6	10675	0	2784.44	7.99117	6.206e-12	107.51	4.73e-12
TPYMDGVPHVSQCPISPGTTFR	1xCarbamidomethyl [C13]	1	1	2	20229	0	2447.15	7.99039	7.295e-11	41.35	6.592e-09
KAAIDAGVPIVPGTDGPVTTK		1	1	15	18133	1	2007.11	7.98765	1.602e-15	117.14	3.26e-14
YNYQRPPTACAVNEATCMNGDCILK	1xOxidation [M18]; 3xCarbamidomethyl [C10; C17; C22]	1	1	16	17419	0	2962.3	7.98746	9.736e-14	89.09	2.86e-12
DKLVEPTFQEFYVHTDYK		1	1	22	14697	1	2259.1	7.98581	9.578e-12	79.99	3.062e-13
TFHLNMLHNPSHLEAVNPVSMGK		1	1	2	14429	0	2573.28	7.98423	2.481e-13	49.84	1.004e-10
DHVIVMGDSLGDAGMASGVPSSSHILK	1xOxidation [M15]	1	1	2	15401	0	2696.3	7.98109	1.268e-16	94.35	1.173e-13
LWDGYSLLYVDGNDYPHNQDLGSAGSCVR	1xCarbamidomethyl [C27]	1	1	90	15228	0	3271.47	7.98098	1.4e-12	91.12	3.922e-11
SMSGTSSSSGPAGSISDSLTHPISSLSPYQNK		1	1	6	13618	0	3167.48	7.97843	1.338e-13	75.7	3.545e-11
AAFDDAIAELDTLSEESYKDSTLIMQLLR		1	1	36	19968	1	3258.61	7.97834	7.794e-14	68.3	5.154e-12
IASDFLMHAPPGEFNEVFNDVR		1	1	16	12750	0	2505.19	7.97779	4.279e-14	75.76	1.808e-11
DVVHIDIANDPVSQTDYKETEDPTK		1	1	16	17484	1	2829.34	7.97614	7.296e-17	85.59	3.559e-13
ITENDDFTIHCSATGKPAPMVMLTPPR	1xCarbamidomethyl [C11]	1	1	37	17419	0	2999.44	7.97547	7.283e-18	86.69	6.946e-13
FQDLGAAYEVLSDDDKR		1	1	28	12960	1	1941.92	7.97506	9.882e-10	127.39	9.329e-12
ERIEAVNQAEGIVHDTETK		1	1	10	19007	1	2139.07	7.96973	1.547e-16	91.05	9.561e-11
KDPASTETTTTSTAVEPSDTHPR		1	1	4	15156	1	2429.14	7.96563	1.286e-10	51.07	2.502e-07
VSADGETTKIEDDVCLEQVGNKPATER	1xCarbamidomethyl [C15]	1	1	32	13067	1	2961.41	7.9634	8.527e-19	87.15	6.948e-15
KIWCFGPDGTGPNIVVDCTK	2xCarbamidomethyl [C4; C18]	1	1	85	17373	1	2264.08	7.96313	6.662e-13	131.98	2.337e-16
IQAIENDLDQTQETLMQVNTKLEEK		1	1	10	10120	1	2931.46	7.96304	1.114e-14	113.56	1.396e-15
GGGKPESAQASGGNYDKAEEILELAR		1	1	14	11989	1	2647.3	7.96277	1.922e-17	92.68	2.675e-14
LHLQGTDYGQFLANEPSPLAVSVIDDK		1	1	18	14435	0	2927.48	7.96188	5.225e-15	137.79	2.337e-16
FGDSATDRPGPNPQTTMVSEDVFMQFITNKEEEQK		1	1	10	11591	1	3973.82	7.96119	2.287e-12	70.77	2.349e-11
LTNDELEELKEQLEEEELK		1	1	4	17955	1	2331.14	7.96111	5.751e-12	77.46	4.081e-10
FNPNLHEALFQQEVANVEPNTVVVVSK		1	1	25	15655	0	3022.56	7.95983	2.027e-11	74.05	2.111e-12
LSDCVSPHGDFAPGTHFQPVLGDPEAGAR	1xCarbamidomethyl [C4]	1	1	49	14429	0	3034.41	7.95872	1.489e-13	90.59	2.624e-06
CGGSVLNNKWVLTAAHCTDGLDASSLSVR	2xCarbamidomethyl [C1; C17]	1	1	2	12990	1	3088.49	7.95728	9.056e-12	58.82	7.552e-11
HHNAYVTNLNAAEEQLQDAVAKK		1	1	3	17113	1	2564.29	7.95592	2.18e-12	48.36	1.979e-12
SFQDPAIADGKIIIDLIDTIKPGCINYDNVR	1xCarbamidomethyl [C24]	1	1	4	18985	1	3474.79	7.95144	1.035e-17	62.03	8.87e-14
NVGVGDDKTLDNIAEQSELLPEGWNANNASYALR		1	1	2	11366	1	3673.77	7.94747	1.789e-16	95.48	1.228e-15
VQDGHHVSAGSILVTQR		1	1	4	10699	0	1803.95	7.94658	2.725e-13	66.9	2.719e-13
VAAEEEKDEIEDTPDVNTPAER		1	1	74	12254	1	2457.13	7.94592	9.42e-13	141.76	5.891e-15
IATHIMDYAYAEGLACTKPEPEDK	1xCarbamidomethyl [C16]	1	1	2	20604	0	2723.27	7.94378	2.265e-13	54.02	3.791e-11
DADQMTHNVAFAFELMMDQGLRPK		1	1	2	14332	0	2765.28	7.94181	4.142e-16	80.7	8.841e-14
EQESDRPSPGGADEGAQEGILTR		1	1	24	18990	0	2399.11	7.94167	3.19e-14	86.06	6.692e-11
DATGNVLEQALIKINRPDIVNK		1	1	6	14035	1	2421.35	7.93983	9.929e-12	62.47	8.127e-10
IASNFDVFDFELTKDDVALIDTFDCNGR	1xCarbamidomethyl [C25]	1	1	4	15821	1	3237.5	7.93834	5.509e-14	67.7	3.232e-12
VEAEDDDDDDVDLFGSEDEDEDKAAAELR		1	1	2	13677	1	3227.31	7.92869	9.31e-19	109.23	4.035e-16
SCEHFLQTQMGHQANR	1xCarbamidomethyl [C2]	1	1	22	14920	0	1943.86	7.92837	5.245e-13	82.9	3.539e-11
KHNDAVAEMAEQVDQLNK	1xOxidation [M9]	1	1	6	18310	1	2055.98	7.92542	4.086e-11	115.82	1.185e-10
LESELQTLHSDLDELLNEAK		1	1	10	18310	0	2297.15	7.9233	1.908e-13	82.18	1.039e-12
LYDKNEDGTMLLAELQHSLTALGEK		1	1	16	15524	1	2789.4	7.91937	5.076e-18	111.14	7.017e-14
AYHEQLSVAEITNACFEPANQMVK	1xCarbamidomethyl [C15]	1	2	87	21367	0	2750.29	7.91721	5.532e-12	107.79	1.237e-09
SAEELKTFSQGEENLLEAQIK		1	1	4	15330	1	2364.19	7.91615	1.209e-14	95.08	1.345e-13
SAIAAEAGKYQTSVLTADSGAK		1	1	26	20416	1	2139.09	7.9098	1.253e-16	159.72	3.868e-16
SSLGLCPQHNVLFDEMTVDEHLK	1xOxidation [M16]; 1xCarbamidomethyl [C6]	1	1	8	19434	0	2685.26	7.90954	7.729e-13	63.11	5.364e-10
KFQEVGAEVADTPSDVVEMTDVTYSCVSDPQVAK	1xCarbamidomethyl [C26]	1	1	2	14024	1	3701.72	7.90783	2.828e-15	114.93	1.387e-14
AIIVSQELAGAIAEINEQEGIK		1	1	6	19655	0	2296.24	7.90756	2.169e-14	105.45	1.419e-10
GFSDTIKPMQLLGLIDPNPHPLLHPHGPELTWR		1	1	11	19900	0	3726.96	7.90622	3.225e-09	35.56	1.264e-11
SVEMHHEALQEAVPGDNVGFNVK		1	1	18	11359	0	2507.2	7.90487	3.109e-15	107.87	1.266e-14
ESHCGVHVNAGPEIGVASTK	1xCarbamidomethyl [C4]	1	1	44	14256	0	2048.98	7.90357	1.811e-12	118.16	1.117e-10
IQGHGFATLTVCHSR	1xCarbamidomethyl [C12]	1	1	54	20328	0	1683.84	7.90312	1.112e-11	67.55	2.55e-11
NYHASVVNIQTVNEKR		1	1	12	14430	1	1871.97	7.89856	1.587e-11	91.05	1.524e-10
AGLPSEDLEFVQFHPTGIYGAGCLITEGCR	2xCarbamidomethyl [C23; C29]	1	1	24	19457	0	3294.56	7.89489	5.395e-13	74.37	8.459e-12
QLETGMVGINEGLISATEAAFGGIK		1	1	4	10672	0	2506.29	7.89097	9.782e-13	104.14	1.616e-14
TFVTLNPATEKPIASVAEGDKDDVEVAVR		1	1	89	14371	1	3071.59	7.88492	1.678e-19	94.76	1.189e-08
KDLYANTVLSGGTTMYPGIADR		3	3	132	17742; 20164; 20166	1	2343.16	7.88482	3.674e-10	144.76	2.337e-16
GKDGDEGDGGGDGGAEYDPDVQESSNMNEVIDEAR		1	1	2	12694	1	3584.45	7.88425	1.734e-16	125.53	1.36e-15
IGQLGLGVAVIGGVVNSALYNVDGGHR		1	1	40	19998	0	2635.43	7.88314	5.737e-18	131.16	7.981e-16
AQQELEEAEERADIAEQAATK		1	1	86	18310	1	2330.11	7.88253	1.143e-11	110.94	2.297e-13
AGSRNETADSLGAAHVLR		1	1	36	12887	1	1824.93	7.8821	7.889e-14	89.8	2.722e-13
FGCQLPHNLPTSFEGQYGHVR	1xCarbamidomethyl [C3]	1	1	6	18729	0	2444.16	7.87878	9.337e-12	80.72	3.13e-10
LPQPEAIRHDWATLTESVQNHIK		1	1	10	14419	1	2683.4	7.87452	2.788e-10	29.67	9.269e-11
LPDANVPLHYDLQLHPDLEK		1	1	12	10289	0	2327.2	7.87429	2.511e-13	65.73	2.035e-12
NLRPNYVDAIFDVVNWKDVSER		1	1	10	17113	1	2649.34	7.87075	1.265e-17	124.49	3.086e-13
FGTAIANCGDLNHDGLDDVAIGAPYESSGTGR	1xCarbamidomethyl [C8]	1	1	16	20968	0	3250.47	7.87059	4.79e-13	68.12	1.648e-13
TSCQVQCNNEQVMGAISHSK	2xCarbamidomethyl [C3; C7]	1	1	18	19248	0	2278	7.86822	2.047e-12	107	3.023e-12
LGDDEVEQLLQNQEDSQGNVNYEEFVR		1	1	15	11649	0	3167.44	7.8682	5.608e-11	99.1	2.3e-09
VHIFQSDLDQNDTVQLLDGHR		1	1	2	15088	0	2450.21	7.86702	1.465e-11	46.37	6.76e-11
LPRPGAGSTGSSENQSSTDEGTDK		1	1	2	10815	0	2378.07	7.86441	3.554e-12	93.34	4.716e-12
LSQQAGNPGIFLEANIHAR		1	1	3	16641	0	2036.07	7.86387	1.021e-10	83.25	3.394e-10
SLFHNPHTNALPDGYEH		1	1	107	11211	0	1948.89	7.861	1.394e-10	85.18	2.479e-09
DAELNATRLELQELAGHLSSCR	1xCarbamidomethyl [C21]	1	1	2	10488	1	2483.23	7.85837	1.026e-16	63.43	3.616e-13
ISLGLPVGAVINCADNTGAK	1xCarbamidomethyl [C13]	1	1	173	17898	0	1970.04	7.85815	2.37e-10	107.21	1.525e-12
QLIWDTASSGQVPMGAVVGGHTSDGEPLYVGR		1	1	62	12883	0	3284.6	7.85195	2.936e-16	88.97	1.091e-11
TFKDFGGTVLANACGPCIGQWDR	2xCarbamidomethyl [C14; C17]	1	1	16	20416	1	2570.19	7.84947	2.485e-13	83.4	1.521e-14
AKFGLDATAVGDEGGFAPNILENK		1	1	10	11631	1	2434.22	7.84836	2.19e-12	94.2	2.126e-15
LLANCEIKPVTNQVECNPGINQR	2xCarbamidomethyl [C5; C16]	1	1	88	15819	0	2667.33	7.84774	6.986e-12	93.92	1.269e-10
IAAGSSRPENVVGMHYFSPVDK	1xOxidation [M14]	1	1	4	11671	0	2377.16	7.84713	3.071e-09	47.42	2.256e-07
YRDEPLSGLVSDDPNNPAYLTHTETK		1	1	22	10405	1	2932.4	7.84474	6.657e-13	95.36	8.609e-16
SHIVLVTSGGTTVPLEHNTVR		1	1	6	10654	0	2217.2	7.84006	3.483e-14	67.21	4.08e-11
ISLAMQEIIDKNPAVLENVSSDR		1	1	36	14137	1	2542.32	7.83992	9.154e-18	117.46	1.092e-13
SDGGASAEPEDAELLEWAGTDEDLPHVNQIR		1	1	2	16887	0	3321.51	7.83804	1.207e-16	75.69	3.365e-14
RNNLPPVVTLCQGGDEIGK	1xCarbamidomethyl [C11]	1	1	14	13473	1	2067.07	7.83753	8.321e-16	122.54	2.589e-14
LIEYLETGQVTDINTCNTNGLNALHLAAK	1xCarbamidomethyl [C16]	1	1	2	14035	0	3186.61	7.82474	1.954e-12	82.68	4.221e-12
HSMNPFDEIAVEEAVK		1	1	32	16933	0	1815.86	7.82359	2.485e-12	130.67	3.248e-13
KPLPDNVSVVEPKDEIVYSSPR		1	1	65	18714	1	2468.3	7.82296	2.936e-17	99.15	1.16e-09
AKVEDLQTLHTVLYDETAK		1	1	11	16467	1	2174.13	7.8224	3.745e-15	146.48	2.721e-13
KDLYANTVLSGGTTMYPGIADR	1xOxidation [M15]	3	3	78	17742; 20164; 20166	1	2359.16	7.82182	5.773e-13	120.81	1.077e-11
KEQVEEAQADLEAFIK		1	1	4	12087	1	1847.94	7.82141	3.502e-14	140.55	3.747e-13
IGALQVLADQLIAQEHYAGR		1	1	82	12282	0	2166.17	7.81951	5.329e-14	104.59	3.449e-16
LQNNADRTNVIYGGWNPEVTNVFFTHGQIDPWR		1	1	8	20564	1	3858.87	7.81778	4.701e-11	49.72	6.699e-06
TGGGGAGGGGAGGASAAASEPKPEDSWR		1	1	12	14345	0	2415.09	7.81773	3.745e-15	97.6	1.056e-13
KHDMLEADVAHHADTCEQIR	1xOxidation [M4]; 1xCarbamidomethyl [C16]	1	1	4	14916	1	2392.08	7.81657	3.786e-10	50.07	3.2e-08
SFGCLTEHGINYQEIDPAINQPQFVVQK	1xCarbamidomethyl [C4]	1	1	6	18834	0	3232.57	7.81594	9.647e-13	64.86	1.213e-11
ADPYAFAKDFLAGGISAAVSK		1	1	10	18607	1	2099.08	7.81083	7.803e-13	124	1.112e-14
CLSQDVPKAVEILSDIIQNSR	1xCarbamidomethyl [C1]	1	1	4	13504	1	2385.24	7.81067	4.016e-15	73.89	2.407e-11
GPAPVNASLEQDIIDETLYYFK		1	1	4	13111	0	2483.23	7.80298	4.6e-09	128.21	4.354e-13
IIAELENIDDECEEKDIDFVK	1xCarbamidomethyl [C12]	1	1	12	20144	1	2537.2	7.801	1.916e-13	104.12	1.805e-12
THHLVTVEQGWPQSGIGSEICAR	1xCarbamidomethyl [C21]	1	1	31	19467	0	2562.25	7.80055	2.514e-14	102.3	1.234e-12
SMSGTSSSSGPAGSISDSLTHPISSLSPYQNK	1xOxidation [M2]	1	1	4	13618	0	3183.47	7.79989	1.802e-16	77.01	7.041e-14
LEGAQEAQLYLQILQEQHK		1	1	2	17481	0	2239.17	7.79838	1.695e-12	64.37	8.376e-11
THAFYNIGTCDTYTTDKLR	1xCarbamidomethyl [C10]	1	1	2	10388	1	2277.06	7.79611	5.875e-15	76.13	1.161e-14
IITHPNFNGNTLDNDIMLIK		1	1	378	2	0	2283.18	7.79328	6.635e-09	89.62	3.808e-08
INPQHTIPTLVDNDFVLWESR		1	1	76	18702	0	2494.27	7.79128	5.439e-12	105.57	1.683e-11
ITENDDFTIHCSATGKPAPMVMLTPPR	1xOxidation [M]; 1xCarbamidomethyl [C11]	1	1	53	17419	0	3015.44	7.78913	1.825e-13	49.22	9.973e-06
TTGIVMDSGDGVSHTVPIYEGYALPHAILR	1xOxidation [M6]	1	1	70	17585	0	3185.59	7.78659	3.829e-14	85.09	1.07e-10
GHLDNISNNMFIGATNIENNEMNK	2xOxidation [M10; M22]	1	1	10	20416	0	2722.22	7.78633	5.331e-12	111.69	1.839e-09
HPLATAAEAINLEDYTHFNK		1	1	2	16801	0	2255.11	7.78185	4.068e-13	82.32	8.515e-12
IDASHWLLGDTMHPSSVQK		1	1	2	11466	0	2122.04	7.77983	1.568e-12	47.89	3.607e-10
VFITHGGLLGTQEGVHR		1	1	4	11329	0	1820.98	7.77455	2.472e-08	67.83	3.145e-08
QRPVFTQPLQNIDFVAEGQTAHFECR	1xCarbamidomethyl [C25]	1	1	8	11466	0	3088.51	7.77235	8.172e-18	101.51	7.704e-14
ADKRPAESATVEQVELSSKPEDSGK		1	1	4	10479	1	2658.32	7.77173	1.518e-13	38.95	2.033e-12
GHIIDGLSELPLVVSDDIQK		1	1	242	10185	0	2148.15	7.77025	1.404e-15	121.41	7.544e-15
ADDPSAYIDVVETASKNDSWEDLVR		1	1	4	13300	1	2795.3	7.76998	5.421e-16	55	1.447e-14
LATLTPGFSGADIANVCNEAALHAAR	1xCarbamidomethyl [C17]	1	1	8	18857	0	2640.32	7.76881	5.892e-17	101.8	5.75e-15
YFHDKPIPSLATEPLFGSTR		1	1	14	12412	0	2276.17	7.76513	4.192e-12	85.59	5.138e-09
NLFPFFDMAYQGFASGDVDKDALAVR	1xOxidation [M8]	1	1	8	17332	1	2910.38	7.76369	6.208e-17	94.97	3.325e-14
AGVNDVIVLCDTYQPDGKPTASNHR	1xCarbamidomethyl [C10]	1	1	152	11972	0	2727.32	7.75684	8.76e-11	109.39	4.871e-16
TDGPITEFPVEGLVPGHR		1	1	22	15705	0	1920.98	7.75501	5.437e-13	88.03	4.788e-09
DHLYQLEQEQDLVGKPK		1	1	8	18949	0	2040.04	7.75149	1.662e-11	86.23	5.007e-10
FPWMNTEGIALGCHGLEK	1xCarbamidomethyl [C13]	1	1	12	17197	0	2059.97	7.75146	5.627e-13	59.01	2.682e-10
HLDFNNIVVQLTNPTAPGYSNR		1	1	93	20371	0	2470.25	7.75051	2.954e-12	111.53	6.853e-12
IVNSFLMEGASVGDGTVLNHCILGER	1xCarbamidomethyl [C21]	1	1	2	16226	0	2788.38	7.75027	2.975e-11	81.04	9.7e-11
AALQAEEHVSDAAGATALK		1	1	6	14916	0	1852.94	7.74962	4.451e-12	108.36	2.635e-11
TSRPNTAVIYENDEKFEIGK		1	1	32	15662	1	2311.16	7.74632	5.733e-12	71.3	1.972e-09
GKAEHIVISGHDGGTGASSWTGIK		1	1	8	20917	1	2365.19	7.7434	2.051e-11	73.31	3.044e-09
LDAFGFNAIVVDGHDVEELCK	1xCarbamidomethyl [C20]	1	1	16	15662	0	2348.12	7.74048	6.305e-10	105.15	6.366e-10
TDADFGDGGAFPEIHVAQYPLGMGAPGNASK		1	1	2	14830	0	3090.43	7.73863	7.523e-15	47.74	3.551e-13
IPTVHPNVNYDDCVEFLKR	1xCarbamidomethyl [C13]	1	1	8	11158	1	2316.14	7.73725	9.948e-15	68.16	8.05e-13
SGGSVLDRPLSSGTQSFDTIKENWPLTK		1	1	8	19118	1	3020.53	7.73606	2.315e-19	80.69	2.337e-16
YNAHGATDVTGFGLLGHAQTLASHQK		1	1	4	11731	0	2694.34	7.73594	3.628e-13	52.72	1.319e-13
IAAGSSRPENVVGMHYFSPVDK		1	1	11	11671	0	2361.17	7.73566	1.028e-14	52.8	9.484e-09
SGYLVHPNQQIEMVCAELSNDAK	1xOxidation [M13]; 1xCarbamidomethyl [C15]	1	1	10	16909	0	2619.22	7.73413	5.152e-12	73.16	7.828e-11
SPTIEEEDEPQVIHVVPETSK		1	1	8	21012	0	2363.16	7.73406	6.112e-14	77.94	1.716e-13
GPGGSELPKEVLDELTQFTSK		1	1	2	15426	1	2232.14	7.73354	1.477e-13	81.95	2.212e-12
VPYNPFDLTKVWPQNEFPLIPVGR		1	1	12	20644	1	2826.5	7.73274	4.914e-14	98.26	1.478e-12
VPLDPEEEALAVNMPSCEVENNCSPHANCEWR	3xCarbamidomethyl [C17; C23; C29]	1	1	2	19626	0	3753.6	7.7323	1.548e-15	52.38	1.842e-12
KAVCDTSILQATAQLEPVGR	1xCarbamidomethyl [C4]	1	1	24	12790	1	2157.13	7.73066	5.065e-17	151.97	2.337e-16
DVCEQGFGDELNGVADAVFLDLPAPQLAVPHAAK	1xCarbamidomethyl [C3]	1	1	4	10965	0	3563.75	7.72899	3.719e-15	81.32	3.1e-14
APEQSQAAASTSAGHSQK		1	1	8	14603	0	1755.83	7.72697	1.748e-12	140.38	5.269e-14
MLCAGYQQGGKDACQGDSGGPLVADGK	1xOxidation [M1]; 2xCarbamidomethyl [C3; C14]	1	1	4	12990	1	2756.21	7.72635	5.465e-13	77.74	2.681e-13
SASAAGQIPVVSAASAAGLPSNNVR		1	1	143	11948	0	2295.21	7.7215	1.685e-11	135.37	2.88e-13
FGHISNYQTLLVGTGGVKEEQLK		1	1	4	13993	1	2518.33	7.72064	2.87e-11	44.47	1.457e-10
SLHIAGMVGSIDNDFCGTDMTIGTDSALHR	1xOxidation [M]; 1xCarbamidomethyl [C16]	1	1	5	11618	0	3207.45	7.7188	1.013e-09	39.02	1.391e-09
KVTPFVLGALIAMYEHK		2	2	18	20623; 21656	1	1917.07	7.71691	2.962e-14	89.86	1.699e-14
FMQNPTEPPPPPAPEAPWEDEPSEVVHLNEETFKPFLK		1	1	2	17859	0	4371.1	7.71475	8.687e-12	25.54	7.155e-10
DKEAFVTADEFGHDLEHVEVLQR		1	1	16	12282	1	2684.3	7.71413	3.79e-12	51.32	2.797e-12
NSPLVTELSLYDIVHTPGVAADLSHIETQSK		1	1	33	18719	0	3334.72	7.71382	1.519e-14	84.08	5.672e-16
TKTNSGVEFSTSGHSNQDTGK		1	1	54	16526	1	2182	7.7129	2.327e-16	138.45	6.616e-14
IMNESLMLVTALNPHIGYDK	1xOxidation [M7]	1	1	2	18736	0	2275.15	7.71278	3.21e-15	68.43	6.556e-15
LFDKPLAAESAVEELDIENLPAPELK		1	1	6	10162	0	2851.5	7.71123	7.846e-15	88.07	4.409e-10
VVAADPEPYCIVAPETVIHCEGNPIKR	2xCarbamidomethyl [C10; C20]	1	1	26	12223	1	3034.51	7.71047	3.268e-14	64.9	4.257e-10
VGYAQDDTPKADIPSVVGVGPADPVMNSDLETK	1xOxidation [M26]	1	1	2	19583	1	3401.64	7.70791	2.836e-14	100.11	1.651e-13
LEDGGSYYCQVQDKPHHR	1xCarbamidomethyl [C9]	1	1	8	15040	0	2188.98	7.70731	1.885e-09	58.59	1.135e-08
FGTLYEFGTTADVLYIASGSSPDWAHGTHGTPVAATFEFR		1	1	32	16641	0	4277.03	7.7073	1.237e-13	44.97	9.633e-11
MPLAESTEYGNSLFNVHVLK		1	1	18	18990	0	2249.13	7.70137	1.755e-14	88.82	3.746e-12
MNPQHTIPTLDDNGFYLAESR		1	1	12	18916	0	2419.13	7.70131	1.11e-14	102.29	6.14e-11
GSQISLHLKEEALDFLEDDTVK		1	1	4	13620	1	2487.26	7.70104	1.418e-15	134.84	2.337e-16
NRPIAESLQLFEDMKNGK		1	1	4	21163	1	2090.07	7.7007	1.557e-12	96.78	2.818e-11
LQEEGLLNEDPIGLDLSTGEPMKPVDLGIFDNYIVKK		1	1	2	21087	1	4100.11	7.70018	1.31e-14	61.05	1.22e-11
GTSIAHCPSSNTNLGSGFCDVLR	2xCarbamidomethyl [C7; C19]	1	1	22	20204	0	2450.12	7.69834	2.001e-10	111.58	4.954e-11
MNPEAVSHLEHICSLDIDSTTPFVR	1xCarbamidomethyl [C13]; 1xAcetyl [N-Term]	1	1	74	17469	0	2910.38	7.69791	2.428e-15	90.9	5.958e-09
AVQHYEQAADYFKGEESTSSANK		1	1	6	17922	1	2560.16	7.6953	1.045e-14	94.53	5.093e-13
NLVGVSHTEAEAKAEAEEIQVR		1	1	39	12598	1	2380.21	7.69517	4.226e-15	129.28	1.26e-15
KGESQTNVEIVGDQDFTK		1	1	32	13148	1	1994.97	7.69218	1.209e-14	131.74	1.371e-12
HVPTLAVLKPGVVTVYENEGAVKK		1	1	85	19101	1	2548.45	7.69169	5.548e-09	55.78	1.133e-10
MHEISAEGVTLVEDINKK		1	1	9	13302	1	2013.03	7.69012	4.977e-11	70.38	1.682e-08
QVGVVTIVGHEFTHQFFGNLLAPK		1	1	39	15935	0	2638.41	7.68817	1.939e-14	66.26	7.441e-13
HLDACETMGNATAICSDK	2xCarbamidomethyl [C5; C15]	1	1	10	15373	0	1993.84	7.68733	9.134e-17	149.31	5.913e-16
YRGHLDNISNNMFIGATNIENNEMNK	1xOxidation [M24]	1	1	4	20416	1	3025.39	7.68558	6.253e-15	86.18	1.023e-13
TNVQDGEAGGITQQIGATNVPAENIKEQTR		1	1	2	20364	1	3139.56	7.68454	9.108e-17	82.93	3.524e-14
AYHEQLSVSEITNACFEPANQMVK	1xCarbamidomethyl [C15]	1	1	4	21276	0	2766.29	7.68348	4.076e-11	81.96	1.191e-10
KPRFDLASLMELHGDGGGK		1	1	20	19336	1	2028.03	7.68314	9.662e-16	74.54	9.545e-12
SDGVNLIDAWKEVHSGMGAAEYVSDK		1	1	6	14209	1	2778.3	7.68246	2.985e-13	94.61	1.314e-10
AASNALLQHPILNSSFDESSESVIYK		1	1	2	20573	0	2820.41	7.68202	4.288e-11	105.56	6.11e-12
IRDAGVVGLPDEAAGELPMAFVVK		1	1	6	16935	1	2454.31	7.67895	5.019e-13	75.2	5.829e-12
FQGHAGANNNNLEK		1	1	4	11123	0	1513.71	7.67882	5.18e-11	67.02	1.432e-09
LAAEQFPNNEAIVACHEAGAR	1xCarbamidomethyl [C15]	1	1	12	15189	0	2268.08	7.67801	4.523e-12	72.64	1.978e-11
LLGGENIGATGMEVHALSSAAKPVCTWAAR	1xCarbamidomethyl [C25]	1	1	2	11725	0	3067.55	7.67596	2.072e-14	62.55	2.415e-12
SPFTDLTASMVNFQQYHK		1	1	34	16517	0	2114	7.67541	3.854e-15	105.31	1.863e-14
AGATCIGVIEHDGSIFNPQGIDPK	1xCarbamidomethyl [C5]	1	1	163	18688	0	2496.22	7.67533	3.476e-14	102.98	4.575e-09
AQVTLDSILKESGQTAIPIQK		1	1	5	13617	1	2240.25	7.67318	1.468e-15	87.8	2.396e-13
VLVVDKPSPPIGPLEVSEITPESCTLSWK	1xCarbamidomethyl [C24]	1	1	6	15705	0	3177.68	7.67008	3.007e-13	76.68	2.966e-09
TYKPTDATTNPSLILSAAGMEQYQHLIDK	1xOxidation [M20]	1	1	9	19205	0	3222.6	7.66988	5.592e-16	66.95	2.811e-16
GQLLGHSGWVTQIATNPK		1	1	38	21137	0	1907.01	7.66964	1.228e-12	108.75	1.664e-14
EGEKEEAAATGEEKPVEEPVLEQTPEK		1	1	2	18764	1	2953.42	7.66908	4.769e-15	79.34	7.09e-11
IAQSSVNWASLAERVPPNQKPNLAAFK		1	1	80	15637	1	2936.57	7.66737	9.623e-15	72.31	1.633e-11
HTALLGEIAFHTYAGALNEPEEK		1	1	4	15940	0	2511.25	7.66727	1.499e-10	54.75	2.818e-10
LAVVANPSHLEAVDPVVQGK		1	1	97	19419	0	2043.12	7.66652	7.527e-15	117.39	1.484e-14
SNLDDAVYHLDSETSSSGVLQVTR		1	1	14	18899	0	2593.24	7.66351	1.189e-15	147.13	6.273e-15
MDYADVATTVFTPLEYGCVGLSEEAAEAAHGK	1xCarbamidomethyl [C18]	1	1	24	14419	0	3402.55	7.66337	7.839e-15	122.71	1.167e-13
LFGDENSEGAHVPFNFEVLSNTFK		1	1	135	12309	0	2698.28	7.66059	9.171e-14	87.76	2.62e-15
DPEEAEKEQAAIEAAAPVVK		1	1	30	19193	1	2095.06	7.65779	2.076e-14	106.83	3.535e-13
MTHDQFNINLQTGPNTNPR		1	1	134	20351	0	2198.04	7.65744	1.174e-10	120.53	1.871e-11
VLHEAEGHVVTCETITGEVYR	1xCarbamidomethyl [C12]	1	1	58	12331	0	2399.17	7.65728	7.284e-13	107.34	1.092e-10
KIEELGATLEEHLILDNR		1	1	36	12282	1	2093.12	7.65708	1.203e-18	118.24	3.039e-09
KPLCVVSVLPHILDCNAECR	3xCarbamidomethyl [C4; C15; C19]	1	1	18	18706	0	2380.19	7.65646	6.981e-15	74.69	1.517e-10
RPYTEGLGLENVGIVKDDR		1	1	36	20015	1	2131.11	7.65489	3.602e-12	86.94	1.885e-10
VEDMADLTYLNEAAVLHNLR	1xOxidation [M4]	1	1	48	18311	0	2303.13	7.65121	2.442e-14	118.84	1.792e-12
AIETGLVDPIQGGETTVGEFVTK		1	1	50	16592	0	2361.22	7.65108	3.512e-10	135.17	1.703e-13
KDLYANSVLSGGTTMYPGIADR		1	2	4	13074	1	2329.15	7.65104	1.091e-16	124.83	1.781e-15
SGDIVFAQGAAATPVHLLDAMTK		1	1	75	20688	0	2313.19	7.65087	1.414e-15	110.5	2.56e-16
STNQLFTPSVNALIKSVILQER		1	1	4	21090	1	2458.37	7.64992	3.933e-13	87.05	1.613e-12
LPDHVTMEEGALLEPLSVGVHACR	1xCarbamidomethyl [C23]	1	1	18	14367	0	2630.31	7.64511	3.972e-12	86.6	4.918e-11
LGVEDLMSSVGGGGGGSSEDKVK		1	1	4	10258	1	2165.04	7.6443	6.007e-17	106.07	4.334e-14
AGYTHEEAVNLTSLELASVAEAHCR	1xCarbamidomethyl [C24]	1	1	6	19203	0	2728.3	7.64375	4.573e-11	82.4	1.656e-09
ENTEGEYSGIEHEIVDGVVQSIK		1	1	122	13179	0	2532.21	7.64357	9.345e-14	129.78	1.992e-15
TGGQPTIPPPPPGIVPNAAQLASMQGQQVVVAK	1xOxidation [M24]	1	1	2	12278	0	3264.74	7.64337	3.237e-12	51.61	1.065e-11
ELESQLAEIQEDLEAEKLAR		1	1	6	11433	1	2314.18	7.64011	1.72e-12	91.03	5.973e-12
VGRPSNMPQAQQVIDEIQEEAK	1xOxidation [M7]	1	1	18	15308	0	2483.22	7.63813	1.688e-11	85.86	3.874e-12
IKAPENLDEIDLEQVQNQNIVK		1	1	14	13561	1	2550.34	7.63597	2.526e-10	107.06	5.148e-12
GIQHVATHATEYAISGNVGGVGGGR		1	1	4	15553	0	2408.21	7.6329	2.724e-13	60.89	3.151e-10
IYGWQPEFYEDVDDLPTEMPDDLVSHIR	1xOxidation [M19]	1	1	181	11665	0	3395.54	7.63176	2.642e-13	87.58	1.806e-09
NDANPATHCFVTSPELVTALSIAGTLNFNPLTDELTGSDGKK	1xCarbamidomethyl [C9]	1	1	19	20416	1	4416.17	7.63119	7.162e-09	71.59	1.274e-10
AAAAVAANNQHAITNNNDGQHTSISVQVQK		1	1	4	13893	0	3072.52	7.62524	7.335e-13	62.49	1.144e-11
CNDRLETAVQLSWASGSNATK	1xCarbamidomethyl [C1]	1	1	76	16526	1	2308.1	7.62523	2.339e-14	123.64	1.352e-13
LTTEAGQQLLDREHYAAAEVQEK		1	1	46	12282	1	2600.3	7.62421	8.383e-13	75.12	1.053e-09
TAENNHNAIIDSLDMNYMK		1	1	8	11897	0	2193.99	7.62169	2.06e-12	109.64	6.473e-08
GHFGPINSMAFHPDGK	1xOxidation [M9]	1	1	16	12686	0	1727.8	7.62113	1.795e-10	91.39	2.584e-09
FFEEVNDPVKNDVNAAIDEK		1	1	30	14775	1	2293.1	7.62055	5.528e-15	138.14	5.827e-15
NKFSEEDTLIVVTSDHSHSVSFSGYPNR		1	1	2	14208	1	3152.49	7.6202	4.551e-13	28.85	4.319e-11
EVLCEVQKDLVEHGTSGMSVMEMSHR	1xCarbamidomethyl [C4]	1	1	8	17467	1	2988.37	7.61933	2.006e-15	79.17	1.767e-13
HSDHSVEASQVAHAQKPPAPVHTKPVNHIQQPR		1	1	8	19238	0	3627.86	7.61894	1.422e-05	17.65	1.339e-10
EKLSSMPAGGGAAAAAPAAAGGAGAAAAPAAEK	1xOxidation [M6]	1	1	10	13305	1	2737.36	7.61851	1.158e-13	118.46	2.674e-14
ELESQLAEIQEDLEAEK		1	1	22	11433	0	1973.95	7.61843	1.236e-12	111.48	3.055e-08
AAIRDPDPVVVLENEMLYGVGYPVSDQVLDK	1xOxidation [M16]	1	1	21	19467	1	3417.72	7.61724	3.993e-13	99.15	1.279e-09
LPQTQSGSDISSPLIQDDGDGK		1	1	20	20589	0	2258.08	7.61604	4.389e-17	171.98	2.399e-16
KAGGLGNLEYPLLADLTK		1	1	69	17812	1	1873.04	7.61023	1.566e-13	126.83	1.387e-13
HVIDAHTAPTPAVLEIPSK		1	1	12	10696	0	1996.09	7.60965	6.763e-12	77.19	3.807e-10
MNVPVIGGHSGVTIIPVLSQTKPGVNFPQDK	1xOxidation [M1]	1	1	48	18719	0	3245.74	7.60811	2.34e-11	50.13	1.443e-09
TDLDDLKQELDIDYHK		1	1	397	10450	1	1960.95	7.60807	8.609e-08	103.52	4.201e-10
SGSTAGQQHATSGGDLQSGEDSR		1	1	2	13942	0	2232.97	7.60531	3.275e-14	74.71	1.884e-12
QAEVLLSQQEHVLSKDDTPVNLEQAENQLK		1	1	6	18990	1	3403.73	7.60068	6.055e-08	52.93	1.793e-08
MDYADVATTVFTPLEYGCVGLSEEAAEAAHGK	1xOxidation [M1]; 1xCarbamidomethyl [C18]	1	1	30	14419	0	3418.55	7.60013	1.146e-14	104.13	3.954e-14
NNRPPMGGGGGAGGPER		1	1	2	17534	0	1580.73	7.59741	1.648e-14	88.07	6.859e-12
SEIDLQNIKDEFEQMYNK		2	2	14	18657; 18658	1	2244.05	7.59625	1.863e-12	94.64	3.541e-11
GAPQLHYPGADMNYFQR		1	1	10	11492	0	1964.91	7.59033	1.876e-09	70.37	7.349e-09
MEAESLSDKYSGVSADSETALQAATAHSK	1xOxidation [M1]	1	1	18	20793	1	3000.37	7.58746	3.429e-14	112.34	1.057e-12
LVEAFQYTDTYGEVCPANWKPGSK	1xCarbamidomethyl [C15]	1	1	34	15818	0	2760.3	7.58719	1.55e-11	98.95	1.102e-07
SDKFPGEATEELCDPTDSVVCDPTCAGR	3xCarbamidomethyl [C13; C21; C25]	1	1	2	21301	1	3113.31	7.58525	5.737e-14	63.2	1.544e-12
QAEQELSDAHEQLNEVSAQNASIAAAKR		1	1	16	18310	1	3008.47	7.58475	2.152e-16	116.7	1.93e-14
HTVIGEVTEGHEVLR		1	1	4	11883	0	1675.88	7.58461	6.413e-11	60.59	3.412e-09
GHHLQCVEDMVHHIYTGGASFK	1xOxidation [M10]; 1xCarbamidomethyl [C6]	1	1	22	11907	0	2539.16	7.58332	9.936e-08	48.3	5.924e-08
EGQDEVASLLLDNEANVEAVTK		1	1	6	14035	0	2344.15	7.58278	1.682e-13	114.28	4.249e-13
APLFALEHCIAPFLESCDPNR	2xCarbamidomethyl [C9; C17]	1	1	6	17837	0	2457.17	7.58227	7.214e-13	65.4	2.93e-12
AMATATSTKEDLNELLKPLAR	1xOxidation [M2]	1	1	7	17714	1	2289.21	7.57746	7.389e-14	48.16	5.462e-10
SGDIVFAQGAAATPVHLLDAMTK	1xOxidation [M21]	1	1	50	20688	0	2329.19	7.5768	5.37e-14	106.97	1.543e-09
HVMTNLGEKLTDEEVDEMIR		1	1	22	19025	1	2359.13	7.57557	1.966e-14	111.38	1.754e-12
VKAVNPEGESEPLETAGTVVAK		1	1	6	15705	1	2225.17	7.57554	4.116e-14	114.38	4.676e-11
GRPEAATVAVGVSQWHLK		1	1	26	14429	0	1906.03	7.57441	1.143e-14	65.94	2.04e-13
NSAFDKPTKPAAAPVPETTTSSKPGK		1	1	52	11591	0	2627.37	7.57425	1.692e-12	42.09	2.531e-12
SLATVVAHEIAHSWTGNLVTNR		1	1	35	19762	0	2376.24	7.57192	1.539e-11	86.41	3.716e-13
LGPLGFLSLPAAGIAGNMGLKDQR		1	1	6	20045	1	2396.31	7.5715	7.519e-17	93.1	1.917e-09
YLFLTSKPCIYLVNLSDKDFIR	1xCarbamidomethyl [C9]	1	1	6	11149	1	2705.44	7.57142	1.43e-12	53.4	5.217e-10
QFGYVVLTTSGGIMDHEEAR		2	2	4	19827; 13775	0	2210.05	7.57113	2.951e-12	90.46	4.95e-11
EQLEAVEADRQQLAEELLK		1	1	6	14980	1	2212.15	7.56597	3.701e-11	86.47	6.531e-09
YHIQVCTTTPCWLMGSDEVLECCK	4xCarbamidomethyl [C6; C11; C22; C23]	1	1	4	10562	0	2987.29	7.56435	1.188e-11	81.64	1.531e-10
EACNHAAHEAGDKADEAACGIAR	2xCarbamidomethyl [C3; C19]	1	1	4	10150	1	2424.04	7.56371	1.669e-13	70	3.992e-10
SLSETIQHADQLFDENNFQEAYDLLQK		1	1	4	12346	0	3196.51	7.56026	4.222e-11	76.97	3.407e-08
GPINTNLSAPIHAEAPEFIEMSVEQEILVTGIK		2	2	62	16097; 21539	0	3547.84	7.55871	2.046e-10	112.76	2.337e-16
GPSSYPNPPVPPSVVYQGELPLTSMQVLQEKER		1	1	2	16286	1	3623.84	7.55835	1.211e-15	60.81	2.518e-13
DVSFPNSSGVLGTVAGVSHDDVLSK		1	1	8	16934	0	2487.24	7.55522	3.793e-17	95.99	8.728e-15
QEAFLANEDLGDTLDSVEALIK		1	1	6	12282	0	2391.19	7.55287	2.882e-09	129.26	9.585e-13
TFEHVPSEIGAEEAEEVGVEHLLR		1	1	20	16048	0	2677.31	7.55015	2.232e-16	68.24	5.482e-13
YPIEHGIITNWDDMEKIWHHTFYNELR	1xOxidation [M14]	5	6	11	20164; 20166; 17267; 13074; 17584	1	3473.64	7.54772	1.282e-09	34.72	1.302e-07
HGGEDYLFALLTGYCDAPAGVVLR	1xCarbamidomethyl [C15]	1	1	28	12598	0	2594.27	7.54677	1.185e-13	93.61	3.604e-13
KIGYNPAAVAFVPISGWHGDNMLEPSTK		1	1	39	11359	1	2999.51	7.54584	1.081e-11	79.09	1.382e-14
HNDAVAEMAEQVDQLNK	1xOxidation [M8]	1	1	40	18310	0	1927.88	7.54477	1.17e-14	142.26	1.793e-13
VETGVLKPGTVVVFAPVNLTTEVK		1	1	342	11359	0	2497.43	7.54222	6.224e-11	94.51	4.936e-12
HQETLQEIIFVAETDSSK		1	1	16	11621	0	2075.03	7.54043	1.087e-14	140.66	1.805e-14
GPTFDWEDPLNLESQLKEDEIAIR		1	1	4	14740	1	2815.38	7.53605	1.28e-15	80.52	1.236e-13
TDMRPSPYGVDNALVNHFLAQQLR		1	1	10	11168	0	2742.38	7.53551	8.704e-17	72.76	1.483e-12
MLWSLDGSTVTTVTHPQEIEVR		1	1	4	20423	0	2499.25	7.53389	3.479e-17	81.67	1.238e-13
SIESLRPLLESPQESLTDQGYFDCLDTVLEK	1xCarbamidomethyl [C24]	1	1	6	11394	0	3582.75	7.53192	4.348e-14	98.37	4.799e-10
RSQAALEQEVESLGAQLDASTGR		1	1	20	12164	1	2416.21	7.52996	4.095e-13	135.03	2.337e-16
EALEHQINVFMDEVK		1	1	34	12760	0	1801.88	7.52958	5.325e-10	96.73	7.811e-11
GAHGIIVVYDCTDHDSFENVK	1xCarbamidomethyl [C11]	1	1	26	17592	0	2376.09	7.52582	7.762e-17	74.44	3.524e-10
GGDPNYADVGHLCTLTQTGEGACNGDSGGPLVYDGK	2xCarbamidomethyl [C13; C23]	1	1	12	20033	0	3652.59	7.52461	3.064e-13	140.34	4.848e-10
KDHSDVSNQLYACYAIGK	1xCarbamidomethyl [C13]	1	1	70	10470	1	2068.98	7.5233	1.362e-14	111.85	7.213e-12
YCNTIHAVSETMGPTPR	1xOxidation [M12]; 1xCarbamidomethyl [C2]	1	1	65	11333	0	1949.88	7.52256	3.325e-12	89.74	3.252e-13
MAGSVEAVSNALDELHR	1xOxidation [M1]	1	1	6	11116	0	1814.87	7.52003	1.07e-11	119.39	5.357e-11
LTALENEADAIEGEHPEEAALIR		1	1	104	18990	0	2491.23	7.51801	1.628e-14	135.79	1.464e-12
WATHGAPSELNSHPQR		1	1	28	14256	0	1787.86	7.51773	4.255e-11	91.84	8.238e-09
AAIRDPDPVVVLENEMLYGVGYPVSDQVLDK		1	1	6	19467	1	3401.73	7.5176	1.885e-09	34.89	1.75e-08
TNLVEVRPATDEAVFENLDKPGEK		1	1	22	10231	0	2671.36	7.51613	4.946e-14	73.86	8.201e-08
ARDEILASGGSISHHHGVGK		1	1	26	18686	1	2028.04	7.51592	1.542e-14	64.5	9.26e-11
LLLETQQAASTLMAHAAASGVR		1	1	14	14325	0	2239.19	7.51535	1.606e-12	103.71	6.647e-11
RFEANQAYDDQAVTFNSITIVAK		1	1	4	14169	1	2601.29	7.51398	3.994e-11	74.24	1.765e-12
MRYVAAYLLAVLGGNAAPSNSDIEK		1	1	12	13305	1	2623.35	7.5105	7.962e-15	76.08	2.953e-13
SDEGELNNELTQEELDELAKDDFYTR		1	1	2	18491	1	3073.38	7.50996	5.479e-15	71.03	3.558e-13
DIKFPIEFDAYELCTPELQEK	1xCarbamidomethyl [C14]	1	1	4	19982	1	2585.25	7.50988	2.226e-09	62.75	3.253e-08
APDVVQSEFTSQDLFNSVYAQK		1	1	8	19959	0	2473.19	7.5097	1.205e-13	110.35	1.409e-13
QTYFLPVIGLVDSDKLKPGDLVGVNK		1	1	8	14478	1	2815.56	7.50925	4.853e-10	43.17	3.892e-08
VAEFPSIVSVETIGQSYEDRDMK		1	1	82	16641	1	2600.25	7.50865	3.033e-14	108.2	5.846e-14
KASAFNSWFENAEEDLTDPVR		1	1	12	12282	1	2426.13	7.50691	4.311e-13	117.33	3.165e-13
RGHVFEDSQVAGTPMFVVK		1	1	31	17373	1	2104.06	7.5059	2.135e-11	81.64	1.657e-07
QNELIHGIGIEDENGNVVGSSR		1	1	6	16893	0	2337.14	7.5043	2.169e-13	115.7	9.611e-14
ERPVAPDCLQNHEYGVDK	1xCarbamidomethyl [C8]	1	1	2	15867	0	2126.99	7.50258	5.042e-11	53.64	1.89e-08
TATQTAEGSTSSGAADAPSSSPHEK		1	1	4	11004	0	2375.06	7.50236	2.354e-10	48.65	1.323e-08
HQEIVSDFNEQIETLTK		1	1	77	15916	0	2031	7.501	9.158e-14	124.84	9.526e-10
YSNLCALCPNASSCSYDGFDNGHQSALQCLER	4xCarbamidomethyl [C5; C8; C14; C29]	1	1	4	20347	0	3694.54	7.50073	3.329e-14	80.62	3.018e-13
KEAESCDCLQGFQLTHSLGGGTGSGMGTLLISK	2xCarbamidomethyl [C6; C8]	1	1	8	16416	1	3439.63	7.49709	1.02e-12	65.1	9.79e-11
GELKPVEGADEPALSVTGSYEYTDPNGQR		1	1	4	16314	0	3079.45	7.49705	5.036e-13	84.63	3.087e-11
SADSIDKVVSAGDHVINNK		1	1	26	16261	1	1969	7.49692	3.523e-13	94.01	3.211e-12
GHPLGATGLAQCSELCWQLR	2xCarbamidomethyl [C12; C16]	1	1	6	17687	0	2254.09	7.49614	2.072e-13	104.47	1.53e-14
KLLEDVHLESEETAHILK		1	1	22	15916	1	2104.13	7.49573	4.245e-10	79.98	2.402e-07
YNYQRPPTACAVNEATCMNGDCILK	3xCarbamidomethyl [C10; C17; C22]	1	1	24	17419	0	2946.3	7.49325	1.617e-11	68.46	5.486e-11
LEKTENEILELSQNAVNLK		1	1	12	15512	1	2185.17	7.49231	4.321e-14	126.81	1.46e-12
TGGIAQDTPVDLVLSCVDNFEAR	1xCarbamidomethyl [C16]	1	1	10	17776	0	2477.2	7.49221	5.28e-12	129.49	4.197e-13
RALAEVGLEEALLDHGIPMSGR		1	1	4	16357	1	2334.22	7.49022	3.423e-16	74.99	1.69e-13
SQDKNNAYTYVINNPYTLPYVSR		1	1	56	17459	1	2720.33	7.48844	6.484e-10	109.79	1.195e-07
ICWVGHDSAINIGMANGGNVGIK	1xCarbamidomethyl [C2]	1	1	8	11898	0	2383.16	7.48685	1.831e-12	113.08	2.412e-11
KTEGFDIESEQPATIDVTTK		1	1	47	15330	1	2209.09	7.48537	9.234e-17	134.04	1.845e-14
GPSSYPNPPVPPSVVYQGELPLTSMQVLQEKER	1xOxidation [M25]	1	1	4	16286	1	3639.84	7.48462	1.657e-12	53.65	1.976e-11
ALAELEDFVNESWDDKDSR		1	1	8	18147	1	2239.01	7.48385	7.165e-13	118	6.384e-13
DLNSENIVESIVSEGLVTVR		1	1	24	12254	0	2173.13	7.48303	3.711e-15	119.74	2.582e-12
DNCALVNNCQLCSNENETACNGNLFPHGR	4xCarbamidomethyl [C3; C9; C12; C20]	1	1	14	17501	0	3378.41	7.48117	5.675e-12	108.7	3.004e-15
KVSQAIEGHAASFATFK		1	1	4	13300	1	1791.94	7.48003	6.802e-15	104.41	1.68e-12
IPTNSTTFTSETEGTPTSVDFVKDQIDR		1	1	4	19503	1	3086.48	7.47842	6.879e-17	93.1	1.892e-14
ASPVSSALEQYYNSPSYLEFEDEKR		1	1	4	18960	1	2909.35	7.4784	1.332e-13	88.43	1.196e-11
HIADLAGNANIILPVPAFNVINGGSHAGNK		1	1	24	11631	0	2994.59	7.47749	5.115e-15	72.29	2.337e-16
LGSLGFLHLPSHGIEGNAGLK		1	1	18	20044	0	2117.15	7.47721	1.07e-10	92.47	1.428e-10
TPSQDLDELASLLQIPLVAGTVNR		1	1	8	17532	0	2550.38	7.47634	3.329e-12	102.56	2.266e-12
AVISRPAPEFEATAVVEGAFK		1	1	6	11450	0	2189.16	7.47314	8.818e-10	83.11	9.232e-10
EATAEFDDVGHSSDAKEQMK		1	1	18	10417	1	2194.96	7.47308	2.407e-15	122.64	4.071e-14
ISYKEGNPGIFIESNIHAR		1	1	10	16641	1	2145.11	7.47091	1.217e-13	65.05	4.001e-10
SDKIDVNEYDQTNVPHIYAVGDVLYK		1	1	43	14419	1	2995.47	7.46975	4.07e-16	78.9	1.381e-12
NQHPEFPSDLYLILEAADAK		1	1	50	19118	0	2271.13	7.46824	3.25e-14	88.62	2.31e-09
TAAVAQGGSGAATAPASGQSTGMALR		1	1	6	10972	0	2289.13	7.46739	2.936e-18	144.98	2.245e-16
KADIGVAMGIAGSDVSK		1	1	414	10450	1	1618.85	7.46697	8.151e-15	162.7	4.682e-14
VCVDHPASAAGSSNADSAR	1xCarbamidomethyl [C2]	1	1	12	13816	0	1871.83	7.46428	1.609e-14	115.05	1.021e-12
ALHTTVSKDEGTDGDTGSILHLALASHPVDGAAER		1	1	6	20758	1	3541.75	7.46153	3.235e-09	41.08	3.701e-08
HGLPGSYFGYSVAGHSQR		1	1	4	20968	0	1919.91	7.4601	5.42e-15	61	3.932e-14
LESYSEQELIDCDKVDNGCGGGYMDDAFK	2xCarbamidomethyl [C12; C19]	1	1	4	10464	1	3315.38	7.4597	3.519e-14	76.72	4.636e-12
SGETEDTFIADLVVGLSTGQIK		1	1	94	11631	0	2280.16	7.45809	1.614e-13	124.53	5.807e-14
SVNKDPTYSDYYVWHPGK		1	1	154	12309	1	2156.01	7.45604	3.227e-11	76.37	2.581e-08
ELQELPQHSSADQSNSLKPPPTNASESNLK		1	1	16	11244	0	3246.59	7.45196	1.864e-15	52.92	2.579e-12
NYDFHWAEVGASDAPCAETYHGEK	1xCarbamidomethyl [C16]	1	1	18	19104	0	2754.15	7.45195	3.49e-17	79.25	4.876e-11
QRFEDCVLYEQPDHER	1xCarbamidomethyl [C6]	1	2	8	21442	1	2120.95	7.44945	7.821e-11	43.64	3.228e-10
HLFSGTDTCTAIVCHPDK	2xCarbamidomethyl [C9; C14]	1	1	4	18122	0	2058.94	7.44529	2.016e-12	58.14	1.232e-10
EGTDTSQGKPQLVSNINACQSIVDAVR	1xCarbamidomethyl [C19]	1	1	18	13145	0	2887.42	7.44515	9.266e-13	100.34	1.688e-10
VSAINAEGESKPLEMAGDFIAK		1	1	16	15705	0	2277.14	7.44376	1.358e-14	102.27	1.949e-13
DNMLMDDDKTLQDCGITVVTAK	1xCarbamidomethyl [C14]	1	1	2	10223	1	2483.15	7.4414	9.108e-15	126.84	1.541e-12
QGITESTENGDTGDGDADGELEATDDQKQDVK		1	1	2	11318	1	3338.43	7.43952	1.934e-16	82.58	7.764e-14
EHAPYDCIHVGAAAPETPQELINQLKPGGR	1xCarbamidomethyl [C7]	1	1	4	11016	0	3268.62	7.43918	4.74e-12	55.64	9.776e-10
HNDAVAEMAEQVDQLNKLK		1	1	4	18310	1	2153.07	7.43593	4.944e-13	93.6	1.037e-11
KPGVHKPSCKEPLDTGSCEATQAR	2xCarbamidomethyl [C9; C18]	1	1	12	13067	1	2653.28	7.43469	1.173e-13	48.23	5.11e-13
MEDQIAALNAQLAQSQAELTNLR		1	1	6	18079	0	2528.28	7.42911	2.123e-13	123.59	3.648e-13
LQCCPTSDGAACCIVASESFVKR	4xCarbamidomethyl [C3; C4; C12; C13]	1	1	4	17687	1	2616.17	7.4285	1.98e-17	67.64	1.942e-13
SQTAETCVEELFDYLHELDHCVSK	2xCarbamidomethyl [C7; C21]	1	1	13	13435	0	2910.29	7.42694	6.518e-13	104.36	9.925e-13
RLDAFGFNAIVVDGHDVEELCK	1xCarbamidomethyl [C21]	1	1	2	15662	1	2504.22	7.4262	2.324e-14	62.82	2.298e-13
LKGIHNALVEHADAEK		1	1	24	14325	1	1744.93	7.42615	2.248e-06	98.94	2.069e-09
TGGAGSESDASLLPPVEVQGLLER		1	1	16	14915	0	2382.21	7.42528	1.245e-11	101.13	1.293e-08
ICWVGHDSAINIGMANGGNVGIK	1xOxidation [M14]; 1xCarbamidomethyl [C2]	1	1	2	11898	0	2399.16	7.42456	7.519e-12	65.08	2.073e-10
GTRGEHSEAEGGIYDISNK		1	1	26	12221	1	2019.94	7.42367	1.379e-13	94.45	4.026e-12
FGGDPNNVTIFGESAGGASVHLHYLSEGSRK		1	1	2	20045	1	3203.55	7.42357	1.396e-10	22.28	2.073e-10
KPTAQEIALATVTALRR		1	1	273	20732	1	1839.08	7.42305	2.363e-13	67.19	6.072e-09
INHSCSPNAETVFPNSNHILALR	1xCarbamidomethyl [C5]	1	1	4	14392	0	2591.28	7.42242	3.117e-12	71.12	9.163e-12
IYECHVGIATEEYGVGTYR	1xCarbamidomethyl [C4]	1	1	2	19458	0	2217.03	7.42222	1.005e-10	87.03	1.981e-11
LETGRFPAPQEMFQIIDNHLQFANK		1	1	4	15230	1	2944.48	7.42088	5.792e-16	49.27	9.017e-15
MTHDQFNINLQTGPNTNPR	1xOxidation [M1]	1	1	78	20351	0	2214.04	7.42009	2.311e-09	134.11	2.247e-11
IFCCHGGLSPDLNHMEQIK	2xCarbamidomethyl [C3; C4]	1	1	2	10264	0	2256.04	7.41932	3.444e-09	43.75	1.812e-08
IPCSVLMGANLAGEVAEEKFCETTIGCR	3xCarbamidomethyl [C3; C21; C27]	1	1	6	11494	1	3112.46	7.41722	8.628e-18	105.33	2.337e-16
KMDLDEEDITSSEGGEYSAK		1	1	2	14430	1	2203.95	7.41432	6.68e-17	148.98	9.851e-15
DCDAGHPDAPYIVSKFWGSFFTTR	1xCarbamidomethyl [C2]	1	1	4	15766	1	2774.27	7.41155	4.805e-12	52.75	3.066e-10
VQSNIPEHADFTLQAMSMFEEK	1xOxidation [M]	1	1	48	16745	0	2568.17	7.40975	3.621e-11	66.27	1.941e-10
VSSQTANVSISKPETQQLNLETR		1	1	34	14345	0	2530.31	7.40927	2.195e-10	103.09	7.431e-12
TIGHLDINAHACVTGKPINQGGIHGR	1xCarbamidomethyl [C12]	1	1	58	18688	0	2736.41	7.40897	5.521e-10	51.52	5.043e-12
YGLFDFEYMHQCQGTSESSK	1xCarbamidomethyl [C12]	1	1	56	16110	0	2414.01	7.40822	6.04e-13	129.91	2.977e-11
CPPIDDPESPPVLLPHPTDCEK	2xCarbamidomethyl [C1; C20]	1	1	50	21436	0	2513.17	7.40729	9.982e-12	69.76	2.788e-11
IPYHLSFVQGPQEGGEKK		1	1	8	15015	1	2014.04	7.40702	1.848e-09	54	6.43e-09
TPAHGYNGEGCCLQTPYGCCPDNVVAAR	4xCarbamidomethyl [C11; C12; C19; C20]	1	1	6	13067	0	3124.31	7.40449	3.223e-15	88.99	2.8e-14
TSAGDANASATGSGPGIGDVKDDFSLK		1	1	6	12643	1	2538.2	7.40408	6.605e-18	118.94	4.363e-15
VNASENIVGWWASGHEVTNHSSVIHEYYAR		1	1	6	21014	0	3412.61	7.40303	5.127e-11	28.3	4.434e-07
ETVVEVPNTTWTDIGGLENVKR		1	1	25	12223	1	2457.26	7.401	1.57e-13	99.46	8.76e-12
ALQDPNVCAFMVEPIQGEAGVVVPDEGYLRK	1xOxidation [M11]; 1xCarbamidomethyl [C8]	1	1	18	18087	1	3417.68	7.39712	3.98e-13	66.31	3.227e-09
LNEIEQKVPETNVEQQLVTNVPTQLCR	1xCarbamidomethyl [C26]	1	1	8	12677	1	3179.64	7.39696	2.339e-13	104.73	5.072e-11
LEPVRPTIEVSPPFIDQDEYSSAEVR		1	1	166	17419	0	2973.48	7.39653	3.944e-13	106.66	1.758e-12
INCGQVEELIVQAENELTLAR	1xCarbamidomethyl [C3]	1	1	44	12215	0	2399.22	7.39627	1.366e-09	123.06	7.564e-16
AGKPVICATQMLESMIK	1xCarbamidomethyl [C7]	1	1	46	17469	0	1876.97	7.39287	2.346e-10	83.68	3.846e-12
LHEEPAENLTDIDDVVTMAASK		1	1	12	11456	0	2398.14	7.39242	1.915e-13	119.55	1.058e-12
NMYCCGAGTAADTEMTTQMIASNLELHR	2xCarbamidomethyl [C4; C5]	1	1	4	16446	0	3146.35	7.39217	3.53e-13	121.44	4.786e-13
VLYHGQPVGIVLAETYDEAYR		1	1	10	19118	0	2393.21	7.38887	3.376e-10	100.39	3.677e-11
TAPLFNNSDDFDSNLNASTEQLDDGEPPFRK		1	1	30	14872	1	3454.57	7.38805	3.413e-17	78.01	1.534e-12
YTIQLHDTAGQEEYDKIR		1	1	14	18900	1	2180.06	7.38537	1.053e-14	67.46	7.384e-10
YPVKPTFPAVGGNECVGEVVAIGPNAGNSLK	1xCarbamidomethyl [C15]	1	1	20	19240	0	3141.6	7.38509	3.415e-13	73.77	7.239e-14
DPVAYHYTNQGSTEILSEK		1	1	10	18302	0	2152.02	7.38461	3.24e-11	102.76	7.739e-11
SFKGPGVLVCSIDNMPTQLPR	1xCarbamidomethyl [C10]	1	1	46	19900	1	2316.18	7.38457	7.055e-13	109.12	5.584e-11
TGDGVKPDFTFSGHQK		1	1	14	16899	0	1720.83	7.3845	7.942e-09	75.71	9.205e-09
GGEATQNASSPQGDESGKVGEPMDIQEDK		1	1	4	16698	1	2961.3	7.38256	1.094e-14	70.35	4.732e-08
KSFTPDYGAEGIFGGQLLGVK		1	1	6	18082	1	2184.13	7.38234	3.032e-18	136.97	6.353e-16
LYEEVVEIDEKLNGKPLTYDAVQGMR		1	1	6	12415	1	3009.52	7.38205	9.293e-13	56.6	2.428e-11
LSGDVNRYETGDEDNFSQPAVFYR		1	1	64	20644	1	2779.26	7.38143	1.864e-12	88.72	2.04e-08
SVAVDDDLFNHLDFLIANDVR		1	1	28	14335	0	2388.18	7.38117	2.546e-13	129.37	3.384e-13
TNSGVEFSTSGHSNQDTGK		1	1	219	16526	0	1952.86	7.37977	3.154e-13	137.67	2.2e-13
CQIHLQAGAAVNPR	1xCarbamidomethyl [C1]	1	1	16	14194	0	1534.79	7.37891	1.089e-08	83.02	2.26e-08
KELEEPFEQTQIGSSAMPYK		1	1	6	21316	1	2312.11	7.37872	1.641e-15	118.49	8.76e-14
SFHQEGDQAPQVAEASEHQR		1	1	4	11465	0	2251.01	7.37798	5.24e-13	73.77	9.33e-11
NHASATSTTVLHLTPEQEK		1	1	4	16663	0	2064.04	7.37772	4.9e-11	105	8.372e-12
IQAIENDLDQTQETLMQVNTK	1xOxidation [M16]	1	1	83	10120	0	2448.19	7.3771	2.986e-10	135.48	2.105e-12
LIDEGHEDAGSYADLISQLTQK		1	1	49	18990	0	2403.17	7.37702	4.774e-10	100.17	2.337e-16
EAFLNAEEVDSKGDNVEALIK		1	1	67	12282	1	2291.14	7.37612	5.385e-14	122.72	3.952e-14
EHLEKPVPVSQVFSQDEMIDCVAVTK	1xOxidation [M18]; 1xCarbamidomethyl [C21]	1	1	2	14387	0	3001.46	7.3745	3.287e-14	57.55	5.044e-14
LNFSHGSHEYHANTIK		1	1	76	17469	0	1854.89	7.37449	4.491e-10	102.99	2.1e-13
SCATDSGTVEGSILLLAEKFPER	1xCarbamidomethyl [C2]	1	1	174	18379	1	2480.23	7.3717	5.67e-12	156.37	2.337e-16
NEVPPHLFAVSDGAYVNMLTNHENQSMLITGESGAGK	2xOxidation [M18; M27]	1	1	6	18311	0	3959.85	7.37149	1.727e-09	21.87	9.473e-09
MNVPVIGGHSGVTIIPVLSQTKPGVNFPQDKITALTER		1	1	11	18719	1	4014.18	7.37032	1.638e-11	45.66	2.617e-09
LEHPTTDGETLTHLLK		1	1	6	11533	0	1804.94	7.36964	1.176e-09	52.98	1.126e-07
HDAATNYVDASNCYK	1xCarbamidomethyl [C13]	1	1	7	17922	0	1728.73	7.36931	7.217e-13	108.82	8.509e-12
TTDLEPDLQTNEAFFQLLSPDGSNAHVK		1	1	4	17834	0	3087.49	7.36911	1.961e-13	70.3	3.204e-13
AGVYPEKDTPANGDEESSESGPTGQSLDPQLER		1	1	8	13296	1	3460.56	7.36911	8.863e-16	106.97	4.336e-12
AVSDAAAGEYSSATETLETAISLIK		1	1	8	18444	0	2498.25	7.36579	3.271e-13	104.38	1.131e-12
DGNVLLHEMQIKHPTASLIAR		1	1	4	21087	1	2343.26	7.36515	1.132e-12	68.62	1.094e-11
TGKPLSVELGPGIMGSIFDGIQRPLK	1xOxidation [M14]	1	1	21	10224	0	2726.49	7.36437	5.338e-14	81.93	8.885e-14
GEIIGCFGLTEPNHGSDPSSMETR	1xCarbamidomethyl [C6]	1	1	28	14740	0	2591.15	7.36435	5.417e-15	92.21	9.157e-08
SLPSVETLGCTSVICSDKTGTLTTNQMSVSR	2xCarbamidomethyl [C10; C15]	1	1	4	19094	1	3329.6	7.36335	1.203e-16	106.46	1.048e-14
VEDGDHMYAFVGSGPPNGSGLHR		1	1	18	15550	0	2399.08	7.35935	4.78e-11	52.8	5.99e-09
APAMLLPHESTVAHEQR	1xOxidation [M4]	1	1	6	16290	0	1902.95	7.35901	4.682e-11	52.79	8.256e-09
CPEALFQPSFLGMEACGIHETTYNSIMK	2xCarbamidomethyl [C1; C16]	1	1	95	17742	0	3231.46	7.35589	7.752e-13	74.62	7.758e-15
RGCTQELTSAEMAACK	1xOxidation [M12]; 2xCarbamidomethyl [C3; C15]	1	1	14	11510	1	1828.8	7.35586	2.329e-07	82.03	1.718e-06
VTQSITLLPGDVILTGTPAGVGMHR		1	1	43	20020	0	2533.38	7.35444	3.285e-08	70.76	2.121e-10
ISVEDALAHPYLEQYYDPDDEPVAEEPFR		1	1	8	15234	0	3407.56	7.35416	1.173e-13	76.2	9.894e-14
TAETIDKDGWHHTGDIGQWLPNGTLK		1	1	4	20721	1	2890.41	7.35139	2.188e-15	60.15	2.884e-12
QDPVVPEVQAPDVNFVDHNRLEDGDEGDAGVGAVDPDLDEPPVVK		1	1	2	12442	1	4764.25	7.35105	7.671e-08	51.5	6.025e-10
YESVVVTEVTPELQFYAQHTDQGAKLEELMTK		1	1	2	12254	1	3683.81	7.35036	1.26e-14	66.78	2.852e-14
HQGVMVGMGQKDSYVGDEAQSK		6	6	12	17742; 17585; 20164; 20166; 17267; 17584	1	2351.08	7.35034	1.159e-14	95.04	7.926e-16
AGYTGKVEIGMDVAASEFHK		1	1	4	11631	1	2110.03	7.35003	2.706e-14	80.5	3.822e-14
MPVLNITGALSPHIDDTVTFNGR		1	1	6	15032	0	2468.26	7.34894	6.702e-16	86.07	1.303e-14
NMYCCGAGTAADTEMTTQMIASNLELHR	1xOxidation [M]; 2xCarbamidomethyl [C4; C5]	1	1	19	16446	0	3162.34	7.34644	9.87e-11	139.44	1.572e-13
KTGQAAGFSYTDANK		1	1	49	13805	1	1558.75	7.34632	4.038e-12	124.12	2.276e-14
KAETTDAPSAEASADTK		1	1	4	20364	1	1692.79	7.34562	2.592e-14	127.24	9.801e-13
IEGDRIVCAAYSHELPR	1xCarbamidomethyl [C8]	1	1	34	20248	1	1985.99	7.3446	2.589e-13	79.05	7.426e-11
KNESTDPIVLSGTHVMEGSGK		1	1	8	15373	1	2186.08	7.34319	5.756e-15	117.51	9.797e-14
YGQNTLIQFEDFGNHNAFR		1	1	14	17612	0	2271.06	7.34275	1.779e-12	67.99	9.671e-09
IQAIENDLDQTQETLMQVNTK		1	1	116	10120	0	2432.2	7.34207	2.013e-10	151.56	3.425e-13
YQLDSSLIGSNPGLGFRPTPPEYQNVESSLIWYR		1	1	4	13752	0	3883.93	7.34204	2.229e-14	56.57	3.521e-13
GPLVNAEYYPGWLTHWQEAHMAR	1xOxidation [M21]	1	1	6	15542	0	2742.29	7.34192	4.319e-12	54.21	6.723e-10
LPSLDFADLTSQMHKQEVEVFLPK		1	1	18	15989	1	2772.43	7.34182	8.418e-12	38.86	1.677e-09
ERECEGPPECPGQWFAGPWTDCDK	3xCarbamidomethyl [C4; C10; C22]	1	1	6	13067	1	2908.18	7.34173	3.079e-15	67.23	1.151e-11
LVHFFSFNKFPLIQK		1	1	12	11399	1	1865.05	7.34118	1.065e-09	54.79	9.188e-11
KFVTAQALPLIVDFSHETAQK		1	1	6	12302	1	2343.27	7.34074	3.422e-19	94.45	2.337e-16
GGAVGPSSGPAASVPAAGEPSGMSGSNTANYHNFIGR		1	1	2	17780	0	3429.59	7.34018	5.184e-19	91.32	2.82e-16
QARPYGVGAQQFYEKAEVAPK		1	1	6	11730	1	2337.2	7.34013	4.353e-13	87.53	2.086e-11
QLFHPEQLITGKEDAANNYAR		2	2	55	21367; 21276	1	2415.21	7.33799	8.167e-12	104.12	1.205e-13
RIVEMYVHEDYSGGVGPNDIAVFR		1	1	34	18034	1	2723.32	7.33711	1.256e-14	82.8	4.154e-14
AHLVLDLHQQVDGLQEAEK		1	1	33	13377	0	2143.11	7.33673	7.945e-13	126.23	7.627e-13
AEASGTGPAVHPDIATVTYCYGMR	1xCarbamidomethyl [C20]	1	1	79	20352	0	2524.16	7.33325	1.32e-12	87.29	1.877e-11
IQEDGALHAYIDPQDAAAICR	1xCarbamidomethyl [C20]	1	1	22	16698	0	2327.11	7.33323	2.045e-11	81.41	6.553e-11
GSNALMVEIFADHPGQSADPAAAK		1	1	35	18311	0	2397.15	7.33307	2.129e-12	105.19	7.092e-11
MGAIVAVTGDGVNDSPALKK		1	1	140	10450	1	1943.03	7.3304	8.221e-08	115.09	2.581e-10
FVDGLMIHSGDPCNDYVDTATR	1xCarbamidomethyl [C13]	1	1	69	18714	0	2483.1	7.32915	9.807e-12	92.94	1.212e-12
FPAVAVAGLGDASKWDELDEIDGAK		1	1	6	10797	1	2574.27	7.32868	1.725e-14	79.95	1.227e-14
DHSDVSNQLYACYAIGK	1xCarbamidomethyl [C12]	1	1	73	10470	0	1940.88	7.32844	1.377e-14	123.09	6.801e-13
NLPALEQQLLATTSATEVESVLDR		1	1	14	14289	0	2598.36	7.32691	5.198e-12	113.03	3.466e-13
SQDNTSEEGICEALAGFHTADPDIHEK	1xCarbamidomethyl [C11]	1	1	2	21304	0	2971.3	7.32606	5.156e-13	44.37	5.745e-11
SDGVNLIDAWKEVHSGMGAAEYVSDK	1xOxidation [M17]	1	1	14	14209	1	2794.3	7.32601	1.096e-09	68.87	8.696e-09
VKANDEEGEEEDGEAEEEEQEDVKPGK		1	1	8	11908	1	3018.28	7.32596	2.909e-08	100.09	2.994e-12
ALASQALAHSNQLIIDK		1	1	10	17834	0	1792.99	7.32487	4.547e-10	109.32	1.395e-11
NVIEHLNTAQEQQTNGFVYDK		1	1	4	15908	0	2448.18	7.32202	2.347e-10	121.37	2.19e-11
TYDEEDDPNATLPIEQKDQSGLDNPAFK		1	1	7	16745	1	3150.44	7.32122	6.152e-12	77.9	8.26e-10
SLQDIIAILGMDELSEEDKLTVAR	1xOxidation [M11]	1	1	44	21539	1	2675.38	7.32062	2.065e-13	117.04	1.391e-14
ALGGIVLTASHNPGGPENDFGIK		1	1	14	16837	0	2264.17	7.31889	2.923e-15	129.03	2.31e-14
GVDLDQLLDMKQEALVELMHSR	1xOxidation [M]	1	1	27	15802	1	2556.28	7.31796	2.652e-14	101.66	1.148e-10
APAEDIIKYQDQLLTPNELENR		1	1	2	19119	1	2570.31	7.31633	2.998e-13	85.23	1.083e-11
NADMGEEMQQDAVDCATQALEK	1xOxidation [M]; 1xCarbamidomethyl [C15]	1	1	120	17491	0	2470.02	7.314	2.062e-13	152.28	3.46e-14
HDWATLTESVQNHIK		1	1	36	14419	0	1778.88	7.31072	1.491e-09	84.92	2.562e-09
HVVSINADKITDTDADSIPSGK		1	1	32	18700	1	2283.15	7.30966	3.428e-15	117.32	1.199e-11
GGVLHAHDTAIGSTELIVR		1	1	5	14589	0	1946.05	7.30934	3.419e-10	76.8	2.376e-13
DLHGETPYLVMFGPDICGPGTKK	1xCarbamidomethyl [C17]	1	1	2	13698	1	2532.23	7.30928	2.299e-12	67.54	1.577e-10
TVIDSWLDIIPAGHTPNWVLGNHDK		1	1	70	12310	0	2798.43	7.30695	2.155e-11	56.54	6.615e-12
VSAINAEGESKPLEMAGDFIAKNPFDEPSAPR		1	1	4	15705	1	3387.65	7.30656	3.715e-14	73.28	2.785e-11
ALAEVGLEEALLDHGIPMSGR		1	1	24	16357	0	2178.12	7.30535	1.724e-16	132.73	5.437e-15
GTLNNVCSCELEQHVASSCTVGK	3xCarbamidomethyl [C7; C9; C19]	1	1	227	19501	0	2550.14	7.3051	1.052e-12	140.77	7.743e-14
HETGCLECFCSGVTK	3xCarbamidomethyl [C5; C8; C10]	1	1	33	17419	0	1784.74	7.30497	4.234e-10	141.9	3.163e-13
SQAALEQEVESLGAQLDASTGR		1	1	80	12164	0	2260.11	7.30359	1.861e-10	145.96	1.512e-13
SPMVDFGYDISDFRDIHEEFGTMADFER	1xOxidation [M3]	1	1	6	15125	1	3342.44	7.30285	2.693e-09	45.12	7.267e-08
DEELSDEQKELNLQEFIK		1	1	4	18710	1	2207.07	7.30178	2.97e-13	133.08	5.375e-12
GAPSTNGELAAGGDDELDKNNNSNR		1	1	11	13878	1	2516.12	7.29886	3.336e-13	89.8	2.956e-10
LNTEESVIPYEYHHFDFCPIDEANSPVENLGQVVFGER	1xCarbamidomethyl [C18]	1	1	4	19749	0	4451.06	7.29883	5.69e-13	59.99	2.474e-14
FGKPCELSFEEETCGRPLGLAFDTK	2xCarbamidomethyl [C5; C14]	1	1	20	17066	0	2888.36	7.29818	2.481e-10	50.06	5.309e-09
KANDSVGTTDTKPSIDSDASGAGGATKPTETVK		1	1	2	19426	1	3206.57	7.29628	2.881e-15	61.33	2.312e-11
SPSSADNQCHVFCELEPTQPAAAIIQFANK	2xCarbamidomethyl [C9; C13]	1	1	2	13077	0	3330.55	7.29536	4.589e-13	72.5	3.99e-12
DAAAGPIEQNCHLAIGYDAFGR	1xCarbamidomethyl [C11]	1	1	8	15210	0	2346.09	7.29177	8.519e-15	114.86	7.128e-14
IHVHESFEALHK		1	1	6	18114	0	1446.75	7.2911	2.049e-08	48.38	7.736e-07
EDSTDEEEDVKVEEEEPTDSDKPK		1	1	28	13620	1	2779.18	7.29024	1.774e-08	62.99	6.275e-08
DRGVVEESNLFDSIEQAAK		1	1	48	15935	1	2107.03	7.2902	1.074e-08	121.36	8.949e-12
VFENRDNPVNTDLINSIQQNLECCGK	2xCarbamidomethyl [C23; C24]	1	1	30	19696	1	3077.44	7.2899	1.528e-14	116.87	4.737e-16
NQFHLQVDSMTVHGETRPTGK		1	1	11	17420	0	2382.16	7.28841	2.551e-08	36.08	7.202e-06
EEEIAQIHEETGFTPNQIER		1	1	44	10047	0	2370.12	7.28702	4.746e-11	111.65	3.142e-14
MGTELTADHLGEEWKGYVLK		1	1	26	10060	1	2277.12	7.28563	3.98e-14	101.49	1.645e-13
VMENVEHYDELEELAEDMQIR	1xOxidation [M]	1	1	4	18068	0	2608.15	7.28177	9.155e-13	59.37	2.33e-11
SHFVSNVDGTHIAETLK		1	1	66	20623	0	1854.93	7.28114	1.863e-10	94.52	2.118e-09
YTHSTTQDYPSISQINLK		1	1	32	17790	0	2096.03	7.28086	1.616e-12	93.24	1.329e-10
VAEHTEYGGLGLESTGHIPAGQR		1	1	2	10369	0	2379.17	7.27952	2.426e-16	62.96	2.334e-11
DEDLGQYQCFAENEHGTATSNSVFVR	1xCarbamidomethyl [C9]	1	1	4	14436	0	2974.29	7.2792	4.098e-13	87.48	1.004e-12
GITFDSGGISLKPSANMDQMR		1	1	55	10797	0	2225.07	7.27798	5.539e-14	108.29	8.384e-14
TEQGEQTAEQTEEMKQELEEQTNR	1xOxidation [M14]	1	1	14	15273	1	2882.26	7.27636	8.767e-14	83.67	4.067e-12
IHPSHQTLYIPYGGSEIPIKNYEVLIEH		1	1	31	19451	1	3247.68	7.27609	1.691e-10	21.48	3.397e-07
THFYNATQNADENVTQWYGR		1	1	24	11456	0	2415.07	7.27298	3.188e-13	107.41	1.62e-12
TTVQTMHDGTDIECCSGDHGQLLPR	2xCarbamidomethyl [C14; C15]	1	1	4	20250	0	2828.24	7.27293	9.816e-16	65.94	6.598e-12
DANEIASLESLDNGKPFPNAMYDVQGSIK		1	1	9	14028	0	3123.49	7.27165	5.388e-10	69.88	2.157e-11
NHGVIMADANKENTLNQLAGAAFGAAGQR		1	1	28	17950	1	2939.45	7.26854	1.864e-11	109.27	2.276e-12
GNAGQCDEEEELEEFENEDFQALTEKEESHLSK	1xCarbamidomethyl [C6]	1	1	6	12294	1	3870.64	7.26815	6.663e-11	79.28	2.896e-09
ISNLSEAMTEADLEELVKK		1	1	12	11591	1	2120.08	7.26778	3.231e-12	127.61	8.78e-12
THDTHMDVANLEPGQEYLFR		1	1	8	15705	0	2373.09	7.26735	9.446e-12	78.54	4.125e-10
FSDDGKLYAYGLSQSGSDWTK		1	1	8	15206	1	2325.07	7.26714	1.113e-13	103.71	1.174e-09
TAEELQAAEDKVNHLNK		1	1	159	18310	1	1909.96	7.26643	8.67e-10	117.08	7.35e-12
NHGDSPHTDEHSYDHMVEDLVQLYK		1	1	4	20280	0	2966.3	7.26594	2.339e-11	50.67	1.269e-09
AGSNGGDDVYHYDPDAAHYLDEK		1	1	14	10707	0	2509.05	7.26286	7.756e-13	105.27	2.903e-13
QDEPVKDGTMTTVSGWGNTQSASESNAVLR	1xOxidation [M10]	1	1	77	12990	1	3181.47	7.26231	1.437e-13	138.02	4.077e-14
INCGQVEELIVQAENELTLARK	1xCarbamidomethyl [C3]	1	1	8	12215	1	2527.32	7.26185	7.389e-11	94.45	2.892e-11
TNNAISPYGSSTHSVAIVEDEWQNYEDGNTVNR		1	1	45	17419	0	3667.65	7.25938	1.227e-10	81.53	1.656e-14
GHFGPINSMAFHPDGK		1	1	26	12686	0	1711.8	7.25879	6.606e-11	91.94	1.627e-10
SQTDLELEVENMGAHLNAYTSR	1xOxidation [M12]	1	1	20	13504	0	2494.15	7.25777	4.117e-14	125.48	5.967e-13
FAALHGIGTAHEGYDALAK		1	1	26	14027	0	1941.98	7.25483	6.585e-08	64.32	4.206e-08
GRQVDAQVIQNILPAAVESYK		1	1	16	18956	1	2299.24	7.25289	9.043e-13	87.72	1.707e-13
VADTAEYGLTSAQFHPDGLIFGTGTEDSQVK		1	1	12	19703	0	3254.55	7.24897	5.067e-12	65.38	3.464e-10
LTEETSNTLDSTHHAVVR		1	1	28	19207	0	2009.99	7.24745	6.252e-09	88.73	2.613e-08
NQQLNLVNNLNAIELDLKEHK		1	1	10	12911	1	2460.32	7.24607	7.556e-13	98.77	8.609e-12
LGKDLNSENIVESIVSEGLVTVR		1	1	6	12254	1	2471.34	7.24168	1.122e-10	84.78	4.558e-11
GHVVNHDGMQQADVYIEDGTVR		1	1	6	10250	0	2440.13	7.24048	5.453e-11	84.77	3.762e-10
AGDHGFHIHEFGDNTNGCMSTGAHFNPHGK	1xCarbamidomethyl [C18]	1	1	14	16711	0	3249.38	7.24041	3.901e-09	57.85	9.671e-10
AQVLVAHPVNPPYYVPLVEIVPAPWTKPEYTTK		1	1	88	11333	0	3717.01	7.24006	1.668e-17	72.91	2.337e-16
GTAYEFLCSEGLAFNDDTKVCEPATR	2xCarbamidomethyl [C8; C21]	1	1	28	20276	1	2951.32	7.23973	4.212e-15	78.24	6.888e-14
HCESAESVAGLAEQLFEVAGAK	1xCarbamidomethyl [C2]	1	1	2	17979	0	2303.1	7.23795	1.041e-12	81.6	3.607e-11
QDGCDAERVDDIAEQLVYGDTAPR	1xCarbamidomethyl [C4]	1	1	8	14208	1	2693.21	7.23712	4.267e-13	49.05	0.0001663
NLVLTHDELTAAQESVAYGCIK	1xCarbamidomethyl [C20]	1	1	2	18159	0	2432.21	7.23424	6.87e-09	60.1	3.749e-08
AVNALGEAVTSATCVVHTR	1xCarbamidomethyl [C14]	1	1	18	11466	0	1956	7.23408	3.857e-11	108.82	4.765e-11
IVHYPEQYTIEPLNVTNLAGRDPK		1	1	10	18342	1	2767.44	7.2318	7.985e-13	89.95	5.536e-11
HAELNVPLPFIPGHEFSGEIVEIGK		1	1	2	20019	0	2729.43	7.23152	1.666e-11	65.86	3.19e-10
ASSKDETPADTPADTPAAPTPSDSQR		1	1	56	15481	1	2613.19	7.2295	1.004e-13	75.05	8.085e-06
NVGESLAAGGGNVGGNQGPNR		1	1	20	14136	0	1924.92	7.22933	6.678e-14	154.14	1.844e-15
KHQEIVSDFNEQIETLTK		1	1	51	15916	1	2159.1	7.22927	4.466e-12	96.41	2.769e-11
TSPFFNHLSAISESIPALGWVCVAPTPGPYVK	1xCarbamidomethyl [C22]	1	1	7	18290	0	3442.75	7.22839	6.416e-13	59.28	2.937e-10
FISWKGDEVGQSAEDFLLYHK		1	1	21	18929	1	2469.21	7.22594	6.368e-11	72.55	4.667e-11
LEADINELEIALDHANK		1	1	58	18310	0	1907.97	7.22522	3.96e-11	98.77	2.164e-09
GHIIDGLSELPLVVSDDIQKYQK		1	1	10	10185	1	2567.37	7.22472	3.047e-14	106.72	4.716e-12
TVAGQHSAQDLEVHLVPTLQR		1	1	31	17182	0	2299.22	7.22438	1.412e-12	127.3	3.397e-13
EGSSGSSSSSSGSSEEAEKK		1	1	6	19007	1	1903.8	7.22411	6.228e-14	105.35	1.355e-09
KIESIDVLDAVGSNIVVSTR		1	1	10	15687	1	2115.17	7.21875	1.897e-17	133.46	4.595e-14
SAPAIQNMPITSAICTPASGESVKAEDGYVTVK	1xCarbamidomethyl [C15]	1	1	14	19006	1	3392.67	7.21858	3.519e-11	63.04	1.662e-09
QGTVSPTSYNVVHDESGLTADQLQVYTSK		1	1	8	16803	0	3124.51	7.21703	1.808e-13	102.05	9.994e-11
SFKGPGVLVCSIDNMPTQLPR	1xOxidation [M15]; 1xCarbamidomethyl [C10]	1	1	84	19900	1	2332.18	7.21585	1.203e-10	93.96	7.168e-13
SKHEALAATGLIDHLIDR		1	1	6	17228	1	1960.06	7.21559	4.973e-12	84.63	1.632e-10
TLVANDDGEEFWIKDAEIIKPMHVTSQK		1	1	6	16638	1	3214.61	7.21399	1.838e-13	80.28	1.869e-09
MPSGQVDKPVIDDNHDGTVSIR		1	1	4	18667	0	2380.16	7.21368	2.545e-12	69.65	3.891e-09
FGDSATDRPGPNPQTTMVSEDVFMQFITNKEEEQK	1xOxidation [M17]	1	1	2	11591	1	3989.82	7.21355	3.825e-12	65.25	1.293e-11
SQAVLTIAHETAHQLFGNR		1	1	26	10941	0	2093.09	7.21303	1.796e-10	110.61	2.791e-12
ALGEPLRFLLSYGNLPFDDVR		1	1	6	19484	1	2392.27	7.21245	1.584e-12	60.4	1.034e-09
QSGLVMLLPHGMEGMGPEHSSAR	1xOxidation [M]	1	1	19	19419	0	2437.14	7.21146	2.844e-13	77.15	3.328e-11
KPLLESGTLGTLGNIQVVVPFLTESYSSSQDPPEK		1	1	2	15075	0	3730.94	7.20933	2.254e-13	95.39	7.267e-12
LDERPIPEPAFNEVVVEVDSCGICGTDIHFLK	2xCarbamidomethyl [C21; C24]	1	1	8	14368	0	3655.78	7.2083	3.063e-14	82.96	7.317e-15
RLDELGHLENYSTSSVSPAQK		1	1	2	17342	1	2331.16	7.20827	9.973e-15	63.3	6.395e-12
FQSSAVMALQEASEAYLVGLFEDTNLCAIHAK	1xOxidation [M7]; 1xCarbamidomethyl [C27]	1	1	20	20871	0	3529.7	7.20622	9.1e-16	84.5	2.368e-13
TEQGEQTAEQTEEMKQELEEQTNR		1	1	14	15273	1	2866.26	7.20528	7.852e-10	98.66	1.345e-10
KGYIHNEQNIAMIGPK		1	1	19	15687	1	1812.94	7.20518	3.267e-13	97.93	1.236e-10
TLEDKESTLSDLNNLPSQSDSVK		1	1	10	16423	1	2520.23	7.20358	2.918e-15	117.07	3.189e-14
KPADEGEEDGEEEEADDAYQPSGK		1	1	24	16467	0	2595.05	7.20243	6.328e-12	98.41	1.242e-09
KQEIHHLTQELGSVK		1	1	6	13326	1	1746.95	7.20235	2.413e-09	110.34	2.107e-10
SITTVLGDNLNTFPGYVATELHAR		1	1	188	20045	0	2589.33	7.20215	2.44e-12	133.78	2.337e-16
GHVCNEAASDGGFAALTAIVR	1xCarbamidomethyl [C4]	1	1	4	11906	0	2116.02	7.19905	2.219e-17	153.58	2.722e-16
RPDNVPYPSVWHTFQAK		1	1	30	14836	0	2042.02	7.19635	4.525e-12	64.96	4.127e-12
STLSVHVISTADAPDAEEPPAAAEEADPTAALNITK		1	1	6	16714	0	3602.77	7.1959	4.238e-12	65.92	3.446e-10
NIHLRPGMVCTVEPGIYIPQNK	1xCarbamidomethyl [C10]	1	1	12	13479	0	2536.32	7.1954	9.442e-12	57.78	1.201e-09
VLVVGNPANTNALVCSHYAPSIPKENFTAMTR	1xOxidation [M30]; 1xCarbamidomethyl [C15]	1	1	10	13832	1	3487.75	7.19481	3.895e-11	25.74	1.206e-09
LALSLADGLEQSVPITAASNEVYK		1	1	28	14024	0	2489.31	7.19443	4.475e-14	116.39	3.609e-13
TGEPVSEQQIICLVQENEK	1xCarbamidomethyl [C12]	1	1	6	14547	0	2201.08	7.19327	9.85e-13	120.12	1.232e-11
TFDDGTSDKQFGQALVAGIDR		1	1	36	18573	1	2241.08	7.19077	3.683e-16	168.39	6.544e-15
NMFTQELEGSEDCLHLNVYTPTVDSR	1xOxidation [M2]; 1xCarbamidomethyl [C13]	1	1	14	20044	0	3071.37	7.18758	3.916e-14	64.64	8.817e-12
LDGSNIVSSNICFGGIDPHFTHAIK	1xCarbamidomethyl [C12]	1	1	18	19118	0	2699.32	7.18691	6.446e-11	80.51	1.739e-13
DDSGNETGAGEHEQEEEDVICYDK	1xCarbamidomethyl [C21]	1	1	4	12597	0	2726.06	7.1861	1.042e-11	41.93	6.315e-10
TIRYPDPAIHQHDSIQYDIATGK		1	1	14	14628	1	2639.32	7.18503	1.164e-09	58.82	4.495e-13
APDTTLLEWHPAGDTFLTATTAPR		1	1	14	17972	0	2582.29	7.18497	7.557e-13	86.04	2.337e-16
EVCAELEKEQPDDSAEVK	1xCarbamidomethyl [C3]	1	1	14	15045	1	2075.94	7.1844	2.609e-14	111.01	5.305e-12
IGYNPAAVAFVPISGWHGDNMLEPSTK		1	1	183	11359	0	2871.41	7.18262	4.685e-13	66.02	5.527e-14
HVADIMGFDNQKLEELYEK		1	1	4	16816	1	2279.1	7.18259	9.141e-15	64.64	8.053e-15
GNEEAGEEEEGDEEEDGAPGTDGKK		1	1	8	12941	1	2578.02	7.18249	1.495e-13	127.54	5.713e-12
FEECNIGNMIADSLVITHATTR	1xCarbamidomethyl [C4]	1	1	2	18201	0	2492.19	7.18194	5.196e-14	90.32	3.923e-12
DLHGETPYLVMFGPDICGPGTK	1xCarbamidomethyl [C17]	1	1	38	13698	0	2404.13	7.18191	1.57e-14	106.02	3.638e-10
GHVFEDSQVAGTPMFVVK		1	1	62	17373	0	1947.96	7.17753	1.118e-14	124.21	6.785e-09
GAQYDEAAEIEDLKQADEK		1	1	109	13538	1	2122.98	7.17346	5.358e-08	157.49	9.628e-12
LMHQASLLGEAIHDSQPYGWK		1	1	16	14419	0	2381.17	7.17173	1.697e-08	69.83	2.573e-07
AEISDVANAIIDGADCVMLSGETAK	1xCarbamidomethyl [C16]	1	1	24	17469	0	2550.21	7.1693	1.219e-13	138.12	3.537e-13
IDLTALASEEVHPVVSLK		1	1	12	15923	0	1921.06	7.168	6.289e-10	88.3	2.796e-10
SQTDLELEVENMGAHLNAYTSR		1	1	16	13504	0	2478.16	7.16674	3.991e-16	128.61	1.461e-13
AGNLEDTDEKGPVLTGTYTEPLR		1	1	18	11823	1	2476.22	7.16633	4.062e-13	118.91	1.951e-12
LPETINFPAEEEKVLAYWQTEK		1	1	8	10404	1	2635.33	7.16625	4.583e-15	65.09	2.017e-07
AGAGGASGCVLEEIQCPPGSTR	2xCarbamidomethyl [C9; C16]	1	1	495	19501	0	2174	7.16521	8.914e-15	145.56	7.529e-16
ISGATKPESAVQGADLVVEAIVER		1	1	22	16079	0	2439.31	7.16432	8.933e-16	120.79	2.337e-16
EKYAELAAQIGSEGTAGEATGATSEQPKPAQPQA		1	1	2	18754	1	3386.63	7.16404	6.806e-11	72.63	5.273e-10
VSHPVHCPLFPEEK	1xCarbamidomethyl [C7]	1	1	12	11318	0	1675.83	7.16352	7.243e-08	54.58	1.116e-09
APVFTTPLSNIDSLREGESAHFEAK		1	1	10	11466	1	2716.36	7.1624	6.168e-11	42.03	3.124e-07
FHNLFPSDEEILQDPAVDDELLDYSR		1	1	2	15959	0	3077.44	7.15846	1.244e-13	88.29	8.623e-14
VGESQDKDVLIAEFPEEPSWR		1	1	22	15206	1	2431.18	7.15766	2.675e-14	107.06	7.801e-13
GAYHPSMVYTQADIAMIVEEATLR	2xOxidation [M7; M16]	1	1	4	13923	0	2698.29	7.15621	2.376e-10	85.97	3.385e-12
AAVIDHLNYDVSDAGDHTTIVASPDNLIDSSIIVGSR		1	1	6	19438	0	3850.91	7.15548	3.333e-09	64.76	3.531e-08
AIGSAIGTNECHTNSYTDPTAAK	1xCarbamidomethyl [C11]	1	1	11	11816	0	2379.09	7.15433	1.631e-15	111.19	2.085e-14
DAHHMEGGEHFSEFDHEAILGSVK		1	1	8	18274	0	2679.19	7.15234	6.118e-08	62.79	2.759e-13
APGGQEPLPEGLFWLLITGDVPSK		1	1	30	16118	0	2521.33	7.15218	1.161e-14	90.57	2.571e-11
ASEEDEALLGHLMLVGKK		1	1	14	20910	1	1940.02	7.14847	2.727e-13	91.65	4.388e-12
TIGIVPPDTQETEHLLVQEYVTHVDLATAYR		1	1	2	11424	0	3508.8	7.14842	1.912e-15	24.64	2.119e-12
DHHNAQFANLVDIAGMDVPSRPHR	1xOxidation [M16]	1	1	12	20140	0	2713.3	7.14828	1.27e-10	42.88	7.611e-09
DLNEELEALKNELLDSLDTTAAQQELR		1	1	6	11433	1	3071.54	7.148	1.188e-12	122.37	1.213e-12
VKGIEEEDVSPGFVLCDASNPIK	1xCarbamidomethyl [C16]	1	1	6	20006	1	2503.24	7.14656	1.814e-15	117.02	9.08e-14
ITGQDEEESDESQKLNATVASQQALDATR		1	1	18	12770	1	3134.47	7.14579	9.287e-15	115.39	2.257e-14
CAHEKHEYLNCEYDDYILR	2xCarbamidomethyl [C1; C11]	1	1	8	11476	1	2528.1	7.14427	1.938e-13	84.38	1.372e-12
YFDFNGPCPPFPVYQSAPVLHR	1xCarbamidomethyl [C8]	1	1	10	20515	0	2608.24	7.14335	8.458e-16	77.68	5.097e-12
YPDPAIHQHDSIQYDIATGK		1	1	125	14628	0	2269.09	7.14333	9.216e-10	86.33	9.834e-12
AMVLRPQTSDGAVGMDCASQTAK	1xCarbamidomethyl [C17]	1	1	4	20968	0	2394.12	7.14244	1.044e-11	101.49	9.961e-11
VIQGSPAYSGGLQPGDIITHINGK		1	1	12	11104	0	2422.27	7.14201	3.14e-12	107.96	1.927e-08
DISQAGNYYTELPNDGMSQEEILNQVDQYLELGHYR		1	1	4	13122	0	4202.92	7.14101	1.039e-11	60.09	4.142e-12
FLSDVDKLNEELLQSK		1	1	8	16516	1	1877.99	7.14033	1.014e-11	114.08	3.958e-11
ALEHLTNLLAEAGSGIDKVVK		1	1	4	19268	1	2178.21	7.13996	3.477e-16	76.99	9.732e-15
VGISHIMNDEDVIQVVK		1	1	10	10576	0	1895.99	7.13957	3.377e-10	102.96	2.655e-10
LEGGTIFQAAQIINHPQYNSNNLNNDVCVIR	1xCarbamidomethyl [C28]	1	1	8	20558	0	3512.73	7.13918	4.426e-12	58.15	1.503e-11
VIMTEAYSSLDIIKTYYQSSSGR	1xOxidation [M3]	1	1	6	15125	1	2628.29	7.13892	1.752e-12	70.64	5.969e-11
HASHPASEGPCTWGIDGETGQLVDMK	1xCarbamidomethyl [C11]	1	1	8	13148	0	2780.24	7.13853	1.943e-11	79.35	7.256e-10
IYGWQPEFYEDVDDLPTEMPDDLVSHIR		1	1	126	11665	0	3379.55	7.13643	3.108e-13	101.32	1.75e-13
NFVAEPMGEKPVTDLAGVGDVLGK		1	1	10	19502	0	2443.25	7.13606	1.003e-13	93.8	4.515e-12
KSQVFSTAADGQTQVEIK		1	1	10	19007	1	1937	7.13443	5.492e-13	140.26	1.335e-12
VAEFPSIVSVETIGQSYEDR		1	1	243	16641	0	2226.09	7.13247	6.803e-11	140.62	3.53e-13
IITHPNFNGNTLDNDIMLIK	1xOxidation [M17]	1	1	236	2	0	2299.18	7.13098	8.462e-13	91.89	4.484e-08
VVTGHPFDESCYESEHSVQDEEMK	1xCarbamidomethyl [C11]	1	1	22	17254	0	2839.18	7.12802	4.215e-15	71.92	1.229e-11
DVNDFFEHELQFLGEYHAHLK		1	1	4	14868	0	2588.22	7.12713	4.251e-13	68.2	1.079e-07
CTDSDHTLVNGECQLR	2xCarbamidomethyl [C1; C13]	1	1	32	19501	0	1904.82	7.12699	6.879e-11	110.46	1.785e-11
AVLCQNGQPIFSTQDHKPILPGEK	1xCarbamidomethyl [C4]	1	1	4	21414	0	2677.38	7.12665	9.912e-09	19.37	1.914e-05
FYLGAARPEGQDSSFSWSDLQAR		1	1	4	17715	0	2588.22	7.12661	1.8e-12	86.58	5.624e-07
IALANVVSDVFAVGATEIDQIK		1	1	2	19511	0	2273.24	7.12601	1.269e-12	81.9	3.73e-11
GAGAYICGEETALIESLEGK	1xCarbamidomethyl [C7]	1	1	46	13941	0	2067.99	7.12568	2.907e-09	127.36	2.942e-12
EGETVVVSGAAGAVGSVVGQIAK		1	1	21	16258	0	2085.12	7.1231	1.112e-15	108.27	8.967e-11
TILKSPAIVLLDEATSALDTQTER		1	1	2	10154	1	2585.4	7.12162	2.454e-12	81.31	3.199e-11
VIGFDPITTAEEATAAGIEKMELEQIWPLADYITVHTPLIPATR		1	1	4	15005	1	4821.51	7.12161	2.781e-11	59	4.271e-12
VFECIQPAVSAELLHEK	1xCarbamidomethyl [C4]	1	1	6	12264	0	1970.01	7.12031	7.307e-11	74.34	8.271e-11
SREYQLNDSAAYYLNSLDR		1	1	7	12798	1	2278.07	7.11999	2.208e-14	99.39	2.611e-13
VNSSCLAYYDKVCPEGYELDGDECTR	3xCarbamidomethyl [C5; C13; C24]	1	1	8	19501	1	3100.3	7.11965	8.659e-15	75.47	1.972e-11
ADRDEASPYAAMLAAQDVAEK		2	2	50	17745; 14340	1	2222.04	7.11908	3.151e-14	125.41	2.337e-16
AAEGEGAHGGSHDRYPVSQVDFSR		1	1	10	20252	1	2529.15	7.119	8.044e-05	36.99	1.653e-05
KQALLEADVMAHQDR	1xOxidation [M10]	1	1	2	12282	1	1740.87	7.11847	7.17e-09	70.25	2.379e-08
YHIQVCTTTPCWLMGSDEVLECCK	1xOxidation [M14]; 4xCarbamidomethyl [C6; C11; C22; C23]	1	1	4	10562	0	3003.28	7.11621	1.611e-10	79.4	1.519e-11
VAPEEHPVLLTEAPLNPK		6	7	1347	17742; 20164; 20166; 17267; 13074; 17584	0	1954.06	7.11577	1.699e-13	101.44	8.85e-13
MREIVHLQAGQCGNQIGAK	1xCarbamidomethyl [C12]	1	1	16	19889	1	2110.06	7.11505	2.33e-09	80.41	7.08e-07
KGQLPANTVTSVEEMDK		1	1	6	18147	1	1846.92	7.11464	6.088e-15	130.35	3.917e-12
IRDPLNAVVQVANYSHSTR		1	1	62	10611	1	2140.13	7.11331	1.736e-13	113.96	1.065e-11
APIIGIAVVDSNGVPLEFQNVPGPAPHR		1	1	26	14872	0	2864.54	7.1107	2.982e-12	78.01	9.337e-11
KYEDICPSTHNMDVPNVK	1xOxidation [M12]; 1xCarbamidomethyl [C6]	1	1	34	14191	1	2162.98	7.10945	2.223e-12	53.95	2.588e-10
LPLNIECFMNEIDVHSSMQR	1xCarbamidomethyl [C7]	1	1	4	16698	0	2433.14	7.1052	1.038e-15	71.4	6.211e-15
VGGINCEEEQGLCGQHGVR	2xCarbamidomethyl [C6; C13]	1	1	24	18706	0	2098.94	7.10405	1.371e-12	150.87	5.666e-13
EVLEELGLEHATDEDCANVR	1xCarbamidomethyl [C16]	1	1	58	16800	0	2299.05	7.10314	8.558e-14	93.8	5.327e-13
YCNTIHAVSETMGPTPR	1xCarbamidomethyl [C2]	1	1	87	11333	0	1933.89	7.10143	5.053e-11	94.35	1.744e-10
LYDKNEDGTMLLAELQHSLTALGEK	1xOxidation [M10]	1	1	8	15524	1	2805.4	7.10126	1.044e-15	95.86	5.296e-13
IEDLHTVLGQTQDHR		1	1	16	16994	0	1761.89	7.10032	2.67e-07	70.82	1.761e-08
HYQCVQTSDQLLLTEVR	1xCarbamidomethyl [C4]	1	1	12	18538	0	2090.03	7.09788	9.092e-11	138.73	5.932e-13
GNEFFCEVDEDYIQDKFNLTGLNEQVPNYR	1xCarbamidomethyl [C6]	1	1	10	16459	1	3653.65	7.0973	1.681e-14	86.18	2.741e-13
ASPVKLDSVELLAPVTNPQK		1	1	8	20020	1	2106.18	7.09651	1.313e-14	113.79	8.897e-10
WNPDQPEQKPYNQTYEVDLSACGPMVLDALIK	1xCarbamidomethyl [C22]	1	1	4	11282	0	3719.77	7.09618	6.14e-11	83.25	7.544e-14
KGILKPPAPSASSSSGSAAEK		1	1	2	15281	1	1970.06	7.09364	1.06e-13	81.02	3.496e-11
SYTGADNVVGASQIPEGPNVEHR		1	1	6	19680	0	2397.14	7.0934	3.299e-12	104.81	1.774e-08
IVNEASSHQPTAVNPASTTK		1	1	14	12580	0	2052.04	7.093	2.022e-14	90.93	2.966e-13
ALQDPNVCAFMVEPIQGEAGVVVPDEGYLRK	1xCarbamidomethyl [C8]	1	1	8	18087	1	3401.69	7.093	6.001e-16	90.09	1.297e-09
KMEEDVALIEDQNHK		1	1	6	11433	1	1798.86	7.09275	1.793e-12	126.07	4.945e-11
LIEESEHDYQTAISENYQTMSDTTFK		1	1	22	12750	0	3080.37	7.09269	6.449e-16	114.85	1.652e-14
INVVEATDQIVLHSLR		1	1	287	15935	0	1807.01	7.09254	1.067e-11	135.23	3.236e-14
TLTAVYDAILEDLVFPAEVVGKR		1	1	22	15335	1	2519.38	7.09195	1.419e-12	90.84	1.008e-14
AINTEGSEVTQADLLISDLTDSITLEK		1	1	2	15040	0	2876.46	7.09108	2.688e-13	83.22	1.405e-12
SLQDIIAILGMDELSEEDKLTVAR		1	1	172	21539	1	2659.39	7.08888	2.207e-14	129.81	2.337e-16
GQLLGHSGWVTQIATNPKYPDMILSSSR		1	1	9	21137	1	3056.56	7.08813	4.041e-13	78.34	3.476e-11
GVVDLMGSEGECTTQGLDDLAAR	1xCarbamidomethyl [C12]	1	1	199	20732	0	2394.09	7.08762	3.066e-10	155.81	9.349e-14
NNAETVLALLQTAAAESEEESEK		1	1	6	20221	0	2447.18	7.08637	1.667e-13	111.56	6.678e-13
EADIDGDGQVNYEEFVTMMTSK	1xOxidation [M]	1	1	100	19025	0	2495.06	7.08603	3.417e-12	114.9	7.48e-11
MLREELQLLQEQGSYVGEVVKPMDK		1	1	6	19715	1	2919.5	7.08586	1.123e-15	90.71	1.953e-14
LQEQLNQVQAAKEELEQR		1	1	38	18859	1	2154.11	7.08477	1.548e-12	143.4	3.055e-12
LVEAQEKEVQQEIAK		1	1	82	15637	1	1741.93	7.08299	2.335e-09	124.56	2.446e-10
LETENEQGICEGDAPAFLSENVYHPR	1xCarbamidomethyl [C10]	1	1	4	10164	0	2975.35	7.08234	4.973e-13	90.77	2.588e-12
SFLSMQKPAQAPAINLNPGEIEPNEYLAPR		1	1	6	15544	0	3295.68	7.08083	3.968e-11	78.83	1.906e-10
CAQQGHTSQLWDKYQACNER	2xCarbamidomethyl [C1; C17]	1	1	16	13435	1	2480.08	7.07786	1.007e-13	114.92	5.71e-13
YALNTHMHADHITGTGYLK		1	1	10	10845	0	2143.04	7.07769	3.734e-15	49.72	4.316e-13
SLDDLHEFVMQHLQDHGSHDEL	1xOxidation [M10]	1	1	23	11249	0	2618.16	7.0775	1.172e-08	54.9	9.765e-09
EQQIVIQSSGGLSKDEIENMIK		1	1	31	19007	1	2446.25	7.0739	4.047e-13	114.82	5.743e-13
DLVEHGTSGMSVMEMSHR	1xOxidation [M]	1	1	14	17467	0	2018.87	7.07335	9.547e-08	77.75	2.548e-06
HVMNLEAVNTYEGTHDIHALILGR	1xOxidation [M3]	1	1	9	14740	0	2719.36	7.07301	6.863e-11	80.76	1.095e-15
LTNNIVFPQVATPNMAPAELNHR		1	1	16	19406	0	2547.31	7.07282	3.597e-11	92.75	1.048e-11
LPLNIECFMNEIDVHSSMQR	1xOxidation [M18]; 1xCarbamidomethyl [C7]	1	1	2	16698	0	2449.13	7.07165	5.506e-12	56.84	8.274e-11
QSEAPVHVEVLTPIDEEPSEDLADDDQPITMVPK	1xOxidation [M31]	1	1	14	10384	0	3759.78	7.07149	1.994e-10	92.07	7.505e-10
VGDGPFPTELHDEIGSLLQK		1	1	30	13377	0	2152.09	7.07049	9.096e-14	87.03	1.072e-12
TLSVGDALTQGKLEIQGDATLAAK		1	1	32	14293	1	2400.3	7.06959	3.321e-16	128.41	2.919e-09
TDAYAKEEIALQQSVNENSLK		1	1	8	18079	1	2351.17	7.06935	2.778e-14	106.85	8.2e-14
KISTVQSIIPALEMANQQR		1	1	25	18224	1	2127.16	7.06871	1.308e-14	102.37	6.109e-12
SITGCMYENILLTGPMDHISR	1xCarbamidomethyl [C5]	1	1	16	17458	0	2408.14	7.06779	5.023e-13	93.68	1.149e-14
EVQDHESSLFLSYFPGGVR		1	1	17	14270	0	2167.05	7.06735	7.777e-14	127.91	3.59e-13
DKPSQVVFPQEMEYEPETKPLYSTLH	1xOxidation [M12]	1	1	2	13534	0	3108.49	7.06541	5.626e-12	36.61	4.907e-09
YLEATATGQVFKPWELAELTPIIR		1	1	63	12887	0	2746.48	7.06511	5.061e-10	113.37	4.452e-14
LSELDDRADALQQGASQFEQQAGK		1	1	4	12115	1	2605.25	7.06498	1.692e-12	76.25	8.82e-10
CTTDHISAAGPWLK	1xCarbamidomethyl [C1]	1	1	40	20416	0	1556.75	7.06489	1.847e-10	102.43	1.869e-10
ADALQHGASQFEQQAGK		1	1	36	11541	0	1785.85	7.06446	4.723e-12	138.25	7.157e-12
NVKPIALSCDSVESHR	1xCarbamidomethyl [C9]	1	1	10	12585	0	1811.91	7.06443	3.815e-11	94.51	2.939e-09
AVEDPTYTIPEEVQPAVFCALHKYPVAALNVQR	1xCarbamidomethyl [C19]	1	1	4	17458	1	3725.9	7.06403	2.353e-12	41.07	3.731e-11
SDVLISGLGGLGVEVAKNVILGGVK		1	1	6	15075	1	2394.4	7.06383	4.474e-16	122.78	5.423e-15
QLDPQLPVNMQSFDVTKFHQNPTHR		1	1	2	15635	1	2977.47	7.06264	8.081e-13	67	1.433e-10
AQEHGGGLQLPGVIAPPSDGPGELGKPVILPK		1	1	6	12442	0	3128.71	7.06021	2.227e-11	62.35	4.837e-10
HDGNCSNYYAQYADCCFK	3xCarbamidomethyl [C5; C15; C16]	1	1	17	14368	0	2272.85	7.05943	1.786e-12	117.84	1.386e-12
SNMGHSEPASGVCSIAK	1xCarbamidomethyl [C13]	1	1	14	15210	0	1731.78	7.059	3.989e-11	79.24	2.044e-10
LWNTFHRPDLVEGACR	1xCarbamidomethyl [C15]	1	1	66	15821	0	1970.97	7.05896	5.134e-09	45.71	2.628e-05
NCQPPEDGLMCELLWSDPHPQPGRVPSK	2xCarbamidomethyl [C2; C11]	1	1	4	17603	1	3244.5	7.05867	2.66e-11	45.03	8.173e-07
ELDKFLADHSYVEGYTPSK		1	1	18	15355	1	2199.06	7.05704	1.429e-14	97.86	1.058e-14
HTFGGTVNPITCHAWNK	1xCarbamidomethyl [C12]	1	1	5	11898	0	1939.92	7.05626	6.492e-11	42.09	2.374e-10
TERPVNSACISPLFEHVALGGGQDAMEVTTTSTQAGK	1xCarbamidomethyl [C9]	1	1	10	12686	0	3859.86	7.05549	1.426e-17	106.1	3.596e-13
LAEGLLASANQIDSLTPQLVSAGR		1	1	12	11439	0	2424.31	7.05488	1.956e-15	129	5.294e-14
GQYILFPFGYNNAPHTYNHQDLLQVGQR		1	1	8	16640	0	3290.61	7.05441	4.274e-13	78.34	1.461e-12
YNFSHFSTGDLLRDEVASGSEK		1	1	6	20002	1	2459.15	7.05216	3.395e-12	35.17	1.32e-07
RVDTTTAMELANQLGIPFLETSAK		1	1	6	17592	1	2606.35	7.05203	3.306e-13	77.94	1.975e-11
SGAVRPLPTSVFTEQQVEQAFR		1	1	10	15210	0	2447.27	7.052	1.062e-09	70.95	1.853e-09
APERLPSGDVEAVFSLMDNEITR		1	1	7	19795	1	2546.26	7.05166	5.886e-12	77.65	4.398e-11
ALTSCVIASSANLVSQKLGGAK	1xCarbamidomethyl [C5]	1	1	6	20406	1	2175.18	7.05164	1.024e-13	89.21	5.529e-09
SVANFIDVNGVVLDDLVASEVNR		1	1	24	15058	0	2445.26	7.04786	3.893e-13	123.83	4.598e-13
LEQTLDELEDSLEREK		1	1	20	18310	1	1946.96	7.04732	1.401e-11	100.6	8.872e-09
ISAGPQSHILEGVSWDEANR		1	1	10	15940	0	2166.06	7.04722	1.223e-09	113	3.53e-13
TPADGAEAEGSMEHSLDGGPADGGR		1	1	2	14943	0	2384.01	7.04709	2.263e-15	88.28	1.621e-11
DGDDELTREEFTDFLHPEESR		1	1	2	16754	1	2537.11	7.04672	5.92e-14	63.85	4.637e-10
ISSVLSEDYGHDLETIQSLVR		1	1	8	14916	0	2361.19	7.0456	3.596e-13	136.43	2.704e-13
ACNCLLLKVNQIGSVTESINAHLLAK	2xCarbamidomethyl [C2; C4]	1	1	2	11631	1	2866.53	7.04466	4.075e-09	81.54	5.14e-11
LSVDSGSSSSNVDLSGIPNDISPK		1	1	10	19655	0	2375.16	7.04175	6.24e-17	155.22	1.078e-14
GATMGCSNPHPHCQIWACSFLPNEPQIK	3xCarbamidomethyl [C6; C13; C18]	1	1	4	14908	0	3237.45	7.04063	1.529e-09	34.07	5.674e-08
ATLELTHNWGTENDANFTYHNGNSDPR		1	1	2	16099	0	3074.36	7.04047	3.029e-10	43.14	5.474e-08
VLSGQDQSQSAVGYDPYSGQQHTDHSVGR		1	1	8	10567	0	3103.41	7.03931	3.794e-15	80.9	9.617e-12
LSAIYGGTYMLDKPIDEIVYDASGK	1xOxidation [M10]	1	1	25	13952	0	2735.35	7.03912	4.379e-11	117.54	1.182e-09
KAEAEMAYELQAAK		1	1	8	11408	1	1552.77	7.03896	2.174e-08	119.35	5.848e-10
GLTMGNGPIMPLLPIAVAAQHER	1xOxidation [M]	1	1	11	17753	0	2402.27	7.03812	4.354e-12	74.03	1.563e-10
ELLSVLEEAGQQPTVELIEMAK		1	1	4	16121	0	2427.27	7.0376	3.805e-13	85.04	4.367e-12
HFFEAPPHVFALSDNAYR		1	1	69	19186	0	2118.02	7.03728	1.017e-12	99.73	6.552e-13
DCSLSPDDSCCYNCNQSGHLAR	4xCarbamidomethyl [C2; C10; C11; C14]	1	1	42	11829	0	2616	7.03688	1.814e-14	110.48	1.022e-11
DGPMNCTDNQGGAPNYFPNSFSGPQTCPVAHKLQNTPMK	2xCarbamidomethyl [C6; C27]	1	1	4	20644	1	4277.89	7.03659	2.337e-10	52.35	3.895e-08
EFACNGTVIEHPEYGEVLQLQGDQR	1xCarbamidomethyl [C4]	1	1	7	20138	0	2889.35	7.03584	7.555e-09	43.48	8.346e-08
TGVQHAPDVYGVEEAYDIGGLKDYLTK		1	1	6	13479	1	2938.45	7.03542	2.009e-14	88.24	3.093e-10
FADHHVTGSPFTVK		1	1	18	18667	0	1542.77	7.03323	2.51e-12	55.32	7.182e-07
TEHLTLTMSQLLPAGSQYYLR		1	1	55	18739	0	2422.24	7.03319	3.095e-10	95.33	1.404e-13
ARNPEGWSSAESLPHPFQIR		1	1	10	18582	1	2279.13	7.03266	1.808e-14	49.08	2.963e-09
KHMEINPDHAIIETLR	1xOxidation [M3]	1	2	8	21432	1	1933	7.03251	4.2e-08	94.4	2.92e-08
GIAPEEREFIESSFGPQDHSR		1	1	6	11925	1	2388.12	7.03223	8.669e-13	59.15	3.152e-10
EAGFPPGVINVVPGYGDAGAALVDHPDVDK		1	1	61	17414	0	2976.47	7.0317	6.885e-12	76.09	1.126e-11
GVSQSVTNGLKPAVVGAAK		1	1	76	11948	0	1783.01	7.03143	5.309e-15	130.66	1.201e-12
LSPHQAEYLNLPAEGPYKPDHYR		1	1	12	14438	0	2695.33	7.03103	6.234e-06	36.61	2.75e-07
LSSKEPVIYAGDLNDEDEILNWLMTQK		1	1	2	20144	1	3121.54	7.02961	5.976e-13	94.16	2.829e-12
ISQKHMVDWIVNNVVK		1	1	20	19955	1	1910.03	7.02945	1.703e-13	75.69	1.598e-11
APADAEEFDVTGLQEGQHYK		1	1	14	15705	0	2205.01	7.02875	6.394e-14	134.27	2.35e-14
KVGNPFTEGTVHGPQIDDTQYK		1	1	14	14028	1	2431.19	7.02869	9.1e-14	67.59	3.771e-09
YQALTPVGSGAYGQVCSAMDTVHNVK	1xCarbamidomethyl [C16]	1	1	4	16041	0	2753.3	7.02852	3.686e-11	72.32	4.944e-10
CSNAGAEKSPLFAEVLGK	1xCarbamidomethyl [C1]	1	1	12	13409	1	1877.94	7.02794	5.319e-10	90.65	1.019e-08
KYVATLGVEVHPLVFHTNR		1	1	4	11564	1	2180.2	7.02761	1.346e-15	47.55	1.036e-12
NTNVVWVSCSGENPADNEHIGAIQYIPR	1xCarbamidomethyl [C9]	1	1	14	13752	0	3140.49	7.02665	2.127e-11	99.82	2.285e-11
LEIDNGAELTEEFLHEELHPR		1	1	6	18653	0	2491.21	7.02362	4.047e-10	44.66	9.432e-10
WVLTAAHCTDGLDASSLSVR	1xCarbamidomethyl [C8]	1	1	249	12990	0	2159.05	7.02299	3.441e-14	134.28	2.337e-16
LFTFHADICTLPDTEK	1xCarbamidomethyl [C9]	1	1	12	1	0	1907.92	7.02298	2.719e-09	64.23	2.765e-09
ATCDLASGFGVGSSLCAAHCIAR	3xCarbamidomethyl [C3; C16; C20]	1	1	26	14200	0	2381.08	7.02254	8.505e-15	110.1	1.26e-14
ADRDEASPYAAMLAAQDVAEK	1xOxidation [M12]	2	2	28	17745; 14340	1	2238.03	7.02182	1.293e-07	100.26	2.768e-11
VGNPFTEGTVHGPQIDDTQYK		1	1	8	14028	0	2303.09	7.01807	3.115e-11	119.81	3.253e-09
VIVHPLVLLSVVDHFNR		1	1	20	16048	0	1957.14	7.01784	3.376e-16	68.32	2.903e-14
DGDANDTIENWSEEKLAEVVAK		1	1	2	19902	1	2433.14	7.01727	2.858e-13	123.66	8.035e-12
SVYDQYEILEEIGTGAFGVVHR		1	1	14	15705	0	2482.22	7.01693	4.404e-16	95.46	5.522e-13
SAEAAAIIASTVPSSDVGDDGGHGDETAVGHGK		1	1	4	20252	0	3078.42	7.01548	9.865e-15	69.09	1.474e-11
YSEDLELDDAVHTAILTLK		1	1	52	10337	0	2146.09	7.01425	7.497e-15	119.04	2.181e-11
AMSDAEVNKSDIGEVLLVGGMTR		1	1	4	19007	1	2392.18	7.0108	1.794e-16	135.8	1.009e-14
QKYPHLVNGAWASSAPVFAK		1	1	12	20564	1	2171.14	7.01077	1.495e-10	85.05	9.235e-12
SGYLVHPNQQIEMVCAELSNDAK	1xCarbamidomethyl [C15]	1	1	12	16909	0	2603.22	7.01037	2.575e-12	83.16	2.211e-10
HQPQQLPQPTTTNPELQVEIPHTNGR		1	1	2	16255	0	2960.5	7.00882	1.908e-14	56.66	1.196e-11
LVHQYGEIYDVHAFNK		1	1	4	14731	0	1932.96	7.00673	8.905e-10	51.73	1.991e-08
ILVQDACSPVGCVITQLVHK	2xCarbamidomethyl [C7; C12]	1	1	4	16817	0	2237.18	7.00603	4.806e-12	79.5	1.017e-10
GQNKDQVTNSVGALCK	1xCarbamidomethyl [C15]	1	1	32	18311	1	1718.85	7.00486	2.296e-09	128.49	1.142e-14
KMTSDVALNPDLYSIIHVDNPVIVPGGR		1	1	2	16114	1	3020.59	7.00277	6.545e-15	67.82	1.247e-12
QIEQDAPVSESSPHIANIGR		1	1	10	17737	0	2148.07	7.00214	2.851e-10	163.93	8.543e-14
TLQTTDPHSVPVLIIGQLRHLTELPFER		1	1	8	11642	1	3210.76	7.00191	3.453e-12	36.06	3.622e-08
EAFSLFDKDGDGTITTK		1	1	227	19024	1	1844.89	7.0013	9.766e-13	105.75	1.16e-10
SGTLNLVEPFVTTHNPSEFAK		1	1	12	12802	0	2288.16	7.00128	2.085e-13	86.95	1.613e-09
HNNAFVEEVQAGQECGVILDR	1xCarbamidomethyl [C15]	1	1	14	11989	0	2385.13	7.00126	5.459e-15	113.2	1.32e-12
LNIQTHVSENLGEIETVK		1	1	22	20204	0	2024.07	7.00082	2.216e-10	112.75	1.794e-11
TGKPLSVELGPGIMGSIFDGIQRPLKDINEMTSSIYIPK		1	1	4	10224	1	4202.22	7.00011	5.817e-08	38.23	1.933e-07
LPDHVTMEEGALLEPLAVAVYAGR		1	1	8	14368	0	2551.32	7.0001	1.592e-11	94.53	2.233e-15
IVGGSLAADGQFPHQVALLR		1	1	116	20264	0	2049.12	6.99969	6.56e-18	139.93	2.95e-15
MFSDSAEFPDLLEENEPLKVSK	1xOxidation [M1]	1	1	24	15989	1	2541.21	6.99954	8.308e-12	80.13	1.14e-09
GGPAGSPPFPTALEPLPANSGDVWLEDLHDFR		1	1	2	11205	0	3359.63	6.99839	3.301e-15	79.06	1.38e-13
NLDADKFLHTQLDDSAFTVHR		1	1	6	11083	1	2443.2	6.99692	5.639e-14	102.51	5.851e-13
IDMHNVECLNEELEGSGK	1xCarbamidomethyl [C8]	1	1	8	17883	0	2073.92	6.99674	9.66e-14	104.75	7.065e-12
FIQGLGEGPIVPCTHAMLAK	1xCarbamidomethyl [C13]	1	1	24	12451	0	2139.11	6.99478	1.408e-09	57.99	1.922e-09
ITILNYPHEGPIQVSVADFPNMPEK		1	1	6	21163	0	2809.42	6.99348	6.989e-10	48.24	6.16e-07
ASETELLQQEIALLKHELEVACEK	1xCarbamidomethyl [C22]	1	1	2	11240	1	2781.43	6.99198	2.003e-15	61.43	3.789e-12
SGHVLVWEQADMASDEGILPTKR		1	1	4	12451	1	2539.26	6.99102	2.331e-12	59.52	1.215e-09
AGECSDEEVEKIITIISNPR	1xCarbamidomethyl [C4]	1	1	12	16736	1	2260.11	6.9893	3.069e-14	126.68	2.337e-16
HSTNNPYSQFQDEYSLEQIQK		1	1	26	17687	0	2556.16	6.98667	1.162e-12	115.78	1.831e-10
TYEVGVCHIPASSHCPLDAGACEVSPK	3xCarbamidomethyl [C7; C15; C22]	1	1	4	13517	0	2941.33	6.98652	2.661e-16	52.73	2.075e-13
VKGHFGPINSMAFHPDGK		1	1	12	12686	1	1938.96	6.98295	1.367e-08	67.5	1.391e-09
TVENDLKQYTSQLVDK		1	1	4	10707	1	1880.96	6.98194	3.161e-10	83.19	5.255e-11
GGVGAGDGSNGASAGGGGLNEEGAR		1	1	25	10413	0	2073.92	6.98147	1.358e-17	188.47	1.304e-14
HLADDDLDPDVPTLLEAK		1	1	4	16431	0	1976.98	6.98096	1.477e-16	97.75	5.302e-13
KFSTLPILACGQNNVCNYASR	2xCarbamidomethyl [C10; C16]	1	1	64	15228	1	2413.18	6.98015	2.114e-14	98.29	4.145e-11
TADVKPIDVAAIEHDQSEQLAELK		1	1	4	17139	0	2620.35	6.98001	9.807e-18	68.39	5.341e-13
SNEFTCGDGHCIPSSQVCNKR	3xCarbamidomethyl [C6; C11; C18]	1	1	14	17419	1	2453.04	6.97987	3.544e-11	45.37	5.719e-11
YSHLDIAGSAGDVPDTPTGSPILALAK		1	1	50	19553	0	2666.37	6.97944	7.551e-11	97.14	3.058e-08
VAMLHPPAVNVCNLDLEGLIADSNR	1xCarbamidomethyl [C12]	1	1	8	20282	0	2718.37	6.97892	4.514e-12	88.75	2.959e-08
TGALVEQDRHMYISNGLAWNR		1	1	4	11662	1	2431.19	6.97876	5.432e-14	74.04	2.233e-11
SKADGEGGVLSTLQTMQK		1	1	4	15564	1	1849.93	6.97623	2.647e-14	143.06	1.181e-13
GTGSGTQDPSGSSTAFEGDQPER		1	1	14	12785	0	2267.96	6.97338	2.118e-16	163.76	7.973e-14
AADQVVEFVNEEVNPIVALYGDK		1	1	23	21316	0	2519.27	6.97229	2.444e-12	115.59	5.389e-10
VEDLQTLHTVLYDETAK		1	1	10	16467	0	1975	6.97172	1.753e-12	130.77	9.4e-12
VDLVASQIALSGPMNVVGR		1	1	112	16711	0	1926.05	6.97012	6.395e-12	120.18	2.009e-09
VSAYLSFHSYGQYILFPYGHR		1	1	4	16641	0	2505.23	6.96947	2.452e-15	47.11	3.548e-13
HSVAHPSKLPTVLNADSQQK		1	1	6	11621	1	2157.14	6.96627	2.994e-06	30.54	7.377e-09
ALLNLGDSVTTDHISPAGSIAR		1	1	66	19721	0	2208.16	6.96555	1.535e-15	151.65	1.321e-15
ANDQVVLHSHLLDLGQIR		1	1	25	10289	0	2028.1	6.9652	7.46e-09	104.03	2.631e-12
FSELFDLPSEQSISKVENLQSK		1	1	2	15189	1	2525.28	6.96257	1.226e-13	87.06	5.73e-13
TQASLGTNTFAITGHSETK		1	1	106	12679	0	1963.97	6.9625	2.368e-10	145.44	1.356e-11
TGQLHVVGGVVDSASGK		1	1	8	19680	0	1610.85	6.96124	1.793e-09	102.14	4.229e-10
CPEALFQPSFLGMEACGIHETTYNSIMK	1xOxidation [M]; 2xCarbamidomethyl [C1; C16]	1	1	77	17742	0	3247.46	6.96039	1.125e-10	61.4	4.69e-11
LSLVLPHQDTPVQSATLR		1	1	20	12651	0	1975.1	6.95971	2.335e-09	80.21	3.668e-09
CRDGVPIPHQLLETDEASEQLR	1xCarbamidomethyl [C1]	1	1	8	10941	1	2563.26	6.9559	4.951e-16	64.84	1.004e-12
QHLLSQDLPEDWDKEPVK		1	1	34	12302	1	2177.09	6.95581	5.987e-11	79.68	2.556e-12
GYTGVQSHHETFLPTTTEEER		1	1	4	15421	0	2419.12	6.95534	5.721e-14	65.83	2.839e-12
DLVDTTPTPLDTAASIAIAGAEAAIK		1	1	89	17469	0	2525.33	6.9553	1.184e-13	112.55	2.517e-13
KQDLEDSLQAHQYFADANEAESWMR	1xOxidation [M24]	1	1	20	12282	1	2998.33	6.95493	1.014e-10	70.7	1.604e-10
WTAIAALHHGVPVTLIGEAVFSR		1	1	12	17641	0	2445.34	6.95484	2.146e-15	89.33	1.571e-15
QSHINPDQPEVQVIDHLTQQYK		1	1	22	19203	0	2617.3	6.95409	3.55e-12	69.97	9.776e-12
TQITKDDIMDVHSLFLDAK		1	1	6	10924	1	2190.11	6.95368	1.026e-15	88.45	5.371e-12
RFDPYPSNHQLTLVTLELHAPK		1	1	10	17417	1	2576.36	6.95334	4.158e-12	44.46	1.416e-11
AITVFSPDGHLLQVEYAQEAVR		1	1	22	12053	0	2443.26	6.95076	1.885e-13	122.69	4.742e-15
LGEPQLPYNVDVNNEILIIEHASQENSGR		1	1	76	17419	0	3248.62	6.94972	1.509e-15	71.54	9.488e-14
GEHSEAEGGIYDISNK		1	1	50	12221	0	1705.77	6.94899	2.233e-11	101.99	5.258e-11
FFKQDFEENGSMENVCLFLNLANDPTIER	1xCarbamidomethyl [C16]	1	1	4	10470	1	3477.61	6.94849	3.415e-12	71.8	1.929e-11
GTNFEPTGAAGSAAAIEQAPTGDFASK		1	1	95	17395	0	2566.21	6.94843	2.929e-11	111.28	1.282e-15
NQGLATALGLSSGLLMAK	1xOxidation [M16]	1	1	23	12503	0	1760.96	6.94671	1.582e-12	134.08	4.565e-12
IPDPAALQQEIDQYMETYDK		1	1	2	15683	0	2368.1	6.9461	2.606e-13	102.94	6.182e-13
ITANTTIQIVGDDLTVTNPK		1	1	232	11631	0	2114.13	6.94539	7.23e-14	130.25	2.262e-12
WGHNELDDPTMTNPLLYK		1	1	10	14429	0	2144.01	6.94493	7.696e-13	77.97	1.485e-11
VVLFSQYPQYSCATSGSSFNAIYSHFKENSLSGLEK	1xCarbamidomethyl [C12]	1	1	2	18656	1	4045.93	6.94484	4.747e-11	44.29	1.672e-09
GQVLNEKELADVYAGLVDNDLHK		1	1	4	12774	1	2540.3	6.94472	6.718e-17	99.22	6.408e-16
VSFEALVAAHEPNSPALEEAKK		1	1	8	13356	1	2337.21	6.9446	4.346e-10	51.93	1.104e-08
GSAEVQTTTLPNKLVVSSAEPNAAVAR		1	1	21	12887	1	2710.44	6.94311	7.089e-14	100.21	2.841e-11
KLVGDPNLEFVAMPALLPPEVK		1	1	27	11564	1	2377.32	6.94182	3.45e-13	84.12	1.204e-12
AKHFLIVTNPLNAFATEEQLDR		1	1	10	14842	1	2527.33	6.94165	1.848e-11	59.72	2.673e-10
FSIIHGEPASANVSFYETNK		1	1	10	16043	0	2211.07	6.94086	8.29e-13	87.2	1.067e-10
FTIKDLQQDVYHMASK		1	1	4	11618	1	1923.96	6.93863	1.15e-12	69.65	1.536e-09
HNVPIALATSSGADSVEVK		1	1	19	13397	0	1894.99	6.93829	3.086e-17	142.81	3.23e-14
NLECDGLDVDDEELDDYFDDQHNSTTHGR	1xCarbamidomethyl [C4]	1	1	2	17454	0	3424.38	6.93732	9.946e-13	77.42	5.224e-11
GSALCALEGKDPEIGANAVMK	1xCarbamidomethyl [C5]	1	1	31	12851	1	2131.05	6.93701	1.676e-09	113.19	3.101e-09
SLGGTIEDTELIDGLVFTQR		1	1	30	13837	0	2164.11	6.93692	2.217e-14	136.98	2.688e-13
NSHPIEVPVGHPSEIDEIFDEISYNKGASVIR		1	1	2	21478	1	3548.77	6.93457	4.025e-12	31.69	1.165e-09
NKTEIEESDTDQSPDQNK		1	1	4	16610	1	2077.92	6.93438	2.242e-14	121.69	5.208e-12
IGDFIVTKPMIIGHEAAGVVAK		1	1	11	14367	0	2266.26	6.934	4.292e-12	53.35	2.018e-10
VSLHDSLGNEFSHGLEDVSALK		1	1	10	18899	0	2354.16	6.93392	4.661e-08	100.61	3.565e-09
KMAVPADATSANVPDLLEGQK		1	1	8	15705	1	2155.11	6.93263	1.052e-16	82.96	9.809e-14
HGVPLLYDGPIEEDALIGK		1	1	17	14326	0	2036.07	6.93238	2.422e-12	89.84	7.054e-10
ASHTAPQVLFSHREPPLELANTGAR		1	1	9	16168	1	2699.4	6.93183	5.315e-12	56.46	9.132e-10
GRVFEVSLADLQNEPDAER		1	1	29	19336	1	2145.06	6.93043	9.316e-14	111.92	4.384e-14
KADIGVAMGIAGSDVSK	1xOxidation [M8]	1	1	160	10450	1	1634.84	6.92966	1.084e-14	153.84	3.051e-12
SHTVAAQGGINAALGNMEEDDWK		1	1	6	19457	0	2414.1	6.9294	5.12e-12	119.99	1.634e-11
ISILGLNNFAPGKQLDCEIK	1xCarbamidomethyl [C17]	1	1	6	20416	1	2230.19	6.92899	7.737e-12	80.5	3.806e-12
SSSSSSTAKPAQASAAATEVK		1	1	4	12439	0	1965.97	6.9282	3.741e-16	103.14	5.838e-13
LAGNDNAEEEQKSAETTVNSTNK		1	1	2	17545	1	2450.13	6.9272	1.61e-12	110.7	4.461e-12
LADSQIISDAEYNPFEHR		1	1	38	15418	0	2104.99	6.92652	3.424e-13	108.67	1.674e-10
SGFAVVHQQHQPHGDASHATASATTSESVVK		1	1	6	11226	0	3171.52	6.92313	1.673e-07	45.74	7.48e-08
RLEAELASHEPAIQAVQEAGEK		1	1	34	12282	1	2376.22	6.9229	3.781e-14	94.4	2.853e-12
ITGMLLEIDNSELLHMLEHK	2xOxidation [M4; M16]	1	1	2	15590	0	2368.19	6.92233	2.121e-09	38.4	4.423e-09
HEIGHLPFEADVTNVLK		1	1	18	15071	0	1919	6.92217	1.529e-11	75.09	5.463e-11
IHHLLSEELKPYR		1	1	24	20252	0	1634.9	6.92123	1.162e-09	71.38	4.699e-07
EYRDLTVGGAVTQCYSDMASR	1xCarbamidomethyl [C14]	1	1	41	12421	1	2379.07	6.91917	2.525e-10	105.5	1.833e-14
IIMSLQCPVGPEANLLVASPSQVHR	1xCarbamidomethyl [C7]	1	1	2	20917	0	2716.43	6.91886	1.243e-13	48.84	9.444e-12
HGESEHNLQGLIGGDSNLSER		1	1	14	21520	0	2249.05	6.91801	9.854e-11	89.54	2.111e-12
VSVGQLSPLDLAFDASSGPLTSASQLKR		1	1	2	20252	1	2844.51	6.91593	7.758e-13	66.59	2.523e-13
AGASASAPNTEKDLSQEEIDER		1	1	6	15662	1	2318.07	6.9153	3.003e-13	132.08	3.075e-13
EMVQQLNKDHTAFQAPAR		1	1	6	15935	1	2084.03	6.91421	2.623e-13	122.89	3.107e-13
LEPHINGPFTPDLAHPISK		1	1	36	20416	0	2083.1	6.9141	2.754e-10	68.69	1.593e-07
HREYLGSYGEELHHQQGEPR		1	1	8	15124	1	2422.13	6.91225	6.982e-13	55.39	1.741e-11
ILPKDDLDEAAMLSVHLAQIVHLAR		1	1	26	18119	1	2768.51	6.91169	4.91e-14	44.31	1.222e-10
VQSQEIQQQLDEQTVKIEEK		1	1	4	10365	1	2400.23	6.91127	6.487e-13	115.74	3.367e-12
AQWLKDQHLSPNEPK		1	1	14	13746	1	1790.92	6.90973	1.479e-09	92.5	4.256e-10
GLNCEECEDFFNDLPWKPALGK	2xCarbamidomethyl [C4; C7]	1	1	18	17533	0	2639.19	6.90966	6.202e-12	83.99	4.944e-11
LSDITSELTEEHSSSNLITER		1	1	4	15645	0	2361.14	6.90832	4.758e-16	85.33	2.574e-13
HGYIGEFEIVDDHR		2	2	106	19827; 13775	0	1686.79	6.90708	1.402e-09	115.48	9.458e-11
FNFDGQQVVLQPEKPVHMGK		1	1	22	17420	0	2298.17	6.90661	6.711e-09	66.78	1.406e-07
HFLIVTNPLNAFATEEQLDR		1	1	26	14842	0	2328.2	6.90572	1.527e-10	115.96	2.334e-15
MGAINDHPELEPKPNDLCTVCYTSGTTGNPK	2xCarbamidomethyl [C18; C21]	1	1	12	20721	0	3416.56	6.9055	4.321e-12	95.69	3.755e-14
LNEAEALHLEGQVEPKDDPNLK		1	1	4	11466	1	2459.24	6.90501	2.892e-13	56.41	1.232e-09
KHESLEQSVEDYADTIR		1	1	56	18990	1	2019.96	6.90433	2.62e-10	93.79	3.602e-11
AAFPLGLGHTGTYVGQGVCLIGDSAHR	1xCarbamidomethyl [C19]	1	1	2	20853	0	2754.38	6.9043	1.784e-19	72.91	2.337e-16
TGEGTINFFSCTAGDSEEWDHKQSIDAGR	1xCarbamidomethyl [C11]	1	1	2	12892	1	3215.4	6.90348	5.053e-11	30.48	7.954e-09
SAELYDITSADGPNTVHTAESTR		1	1	18	14385	0	2435.13	6.90148	3.699e-14	136.32	1.2e-14
INRTDFLDHLLQLQDR		1	1	4	10850	1	1997.06	6.90016	4.675e-11	39.38	1.157e-09
GAAAKPPVEYDPVTQDLINKANEAR		1	1	4	16980	1	2667.37	6.89995	3.422e-13	82.34	6.497e-11
AVEVLEMYLTDAPYVAGHK		1	1	4	18703	0	2106.06	6.89885	1.04e-11	83.03	1.745e-10
VDCTTDGDLCTQHDITGYPMLK	2xCarbamidomethyl [C3; C10]	1	1	42	11249	0	2540.11	6.89858	3.038e-13	82.09	1.034e-11
HGASITNHVEVLELLK		1	1	6	14920	0	1759.97	6.89837	5.286e-10	66.72	2.283e-09
GQKIPIFSAAGLPHNEIAAQICR	1xCarbamidomethyl [C22]	1	1	20	10470	1	2491.32	6.898	1.072e-10	72.9	2.628e-12
SETEIQHIALVTLEGHQR		1	1	16	11408	0	2061.07	6.89734	2.421e-14	89.78	1.688e-10
NGCVHFGTDLSESQREDHPDGPTLQSMPSEQIR	1xCarbamidomethyl [C3]	1	1	2	14345	1	3724.67	6.89718	1.84e-10	52.57	3.68e-09
LQDDSSNIIQLVDDGYREFIK		1	1	16	17878	1	2468.23	6.89708	3.533e-12	79.57	4.461e-11
APIRPDVVNEVSQLMR		1	1	122	10185	0	1823.98	6.89664	1.528e-10	98.17	8.128e-13
SLQDSVCGDGAWVENKGPLLTYHYR	1xCarbamidomethyl [C7]	1	1	6	13043	1	2865.36	6.89582	2.711e-13	75.08	1.741e-11
HQSLNTEIDNHEPR		1	1	20	18990	0	1689.79	6.8932	2.758e-10	114.76	6.24e-10
GIHNALVEHADAEK		1	1	46	14325	0	1503.76	6.89311	6.873e-11	80.37	7.29e-07
MREIVHLQAGQCGNQIGSK	1xCarbamidomethyl [C12]	1	1	10	20195	1	2126.06	6.89245	2.531e-11	56.51	6.217e-11
DLVEHGTSGMSVMEMSHR	2xOxidation [M]	1	1	29	17467	0	2034.87	6.89113	3.905e-10	35.06	0.0005058
VYVRPNAFQQATFALEAGVK		1	1	37	20352	0	2209.18	6.89072	7.834e-08	84.75	1.339e-13
KLDEEVAALHLDK		1	1	16	14438	1	1480.8	6.89015	1.365e-10	94.11	3.375e-12
RPYTEGLGLENVGIVK		1	1	64	20015	0	1744.96	6.88952	2.25e-10	86.35	2.908e-08
EKIQEDGALHAYIDPQDAAAICR	1xCarbamidomethyl [C22]	1	1	6	16698	1	2584.25	6.88938	1.657e-12	56.7	2.717e-10
AFMATAVAVDDYPFGVTSSEDVYKK		1	1	6	12302	1	2711.29	6.88711	2.619e-12	68.09	7.78e-10
SELTPEELARQEEEEFNTGPLSVLTQSVK		1	1	6	10949	1	3260.62	6.88709	2.121e-13	66.23	7.549e-12
AEFDSGKEIVCTVLK	1xCarbamidomethyl [C11]	1	1	61	14191	1	1695.86	6.88662	1.928e-10	109.7	1.595e-09
LGLEATKEDNLPDWYSQVITK		1	1	6	10498	1	2420.23	6.88605	1.225e-14	84.54	7.02e-12
ALAENSGVNATEVLHQLYLAHK		1	1	20	15330	0	2378.25	6.88544	1.644e-12	87.41	7.686e-14
AYHNSSQTVVDHAQLK		1	1	32	13673	0	1797.89	6.88491	1.399e-12	71.97	1.767e-11
SEDATHHLQNAVGSAFTTAR		1	1	6	15952	0	2113.01	6.88483	7.891e-11	77.54	3.132e-10
INIEVQHAPESVIAAIER		1	1	14	15131	0	1989.08	6.88483	5.628e-11	93.34	2.003e-11
KVAYEFQSNVPDDNSLNSK		1	1	4	19036	1	2155.03	6.88309	1.206e-15	102.22	3.302e-13
VSTGQGDKVFAPEEISAMVLGK	1xOxidation [M18]	1	1	6	17645	1	2279.16	6.88126	4.79e-12	54.36	4.509e-12
SIILNSHMDVVPVYESHWTHAPFGAEMDHEGR	1xOxidation [M27]	1	1	6	11158	0	3677.69	6.88099	1.788e-09	21.03	3.157e-07
IRPGEFEQYESTIGFKLENHR		1	1	4	21230	1	2550.27	6.88072	1.11e-14	77.31	1.552e-12
ATYNTISNEAALSHVSLDIAR		1	1	66	17419	0	2246.14	6.87991	5.368e-12	129.29	5.997e-16
VHFQGAQIQNDVSQLQQDADQNETRPEDITIIETR		1	1	2	12850	0	4036.96	6.87599	1.004e-10	52.14	6.837e-09
AATIDVDDKLIQSELSK		1	1	10	12678	1	1845.98	6.87598	7.857e-13	115.61	1.876e-12
LGGDPDRINPICPSDLVIDHSVQVDFAR	1xCarbamidomethyl [C12]	1	1	6	19721	1	3105.54	6.8752	2.171e-13	52.44	9.461e-13
HTDECEDVNECETGEATCNPANQVCR	4xCarbamidomethyl [C5; C11; C18; C25]	1	1	4	14229	0	3095.18	6.875	7.21e-14	136.06	4.557e-14
AWDNLQVLNDFGPKPTGSEANELGAADYIR		1	1	4	13361	0	3261.58	6.87481	6.948e-13	45.78	1.625e-13
IPIFSAAGLPHNEIAAQICR	1xCarbamidomethyl [C19]	1	1	128	10470	0	2178.15	6.87449	1.087e-15	127.19	2.337e-16
YIGDQNHFYLHSDGLVIEESSVK		1	1	8	21251	0	2650.28	6.87433	5.188e-11	43.48	1.046e-09
EADPPVQAFAPTMVYNEESKVETTDLQK		1	1	16	12040	1	3137.5	6.87429	1.566e-14	62.73	7.673e-12
MCDQISDAILDAHLEQDPNAK	1xCarbamidomethyl [C2]	1	1	8	17379	0	2384.09	6.87293	1.757e-13	71.47	1.202e-11
VAEGMTLPELGYTQENIKPQGYAIQCR	1xOxidation [M5]; 1xCarbamidomethyl [C26]	1	1	10	18133	0	3082.5	6.87277	5.599e-11	68.27	1.054e-09
VNEAVQSLESSKDLIIAENR		1	1	8	20221	1	2215.16	6.87266	6.584e-13	137.35	2.451e-12
LGSETLCTEQKFPTDGSGTDFR	1xCarbamidomethyl [C7]	1	1	11	15687	1	2446.12	6.87086	4.195e-11	38.86	5.765e-11
MENPNHYYDAWHDLTNSHGIIVPGGFGSR	1xOxidation [M1]	1	1	10	14721	0	3300.49	6.86925	5.332e-13	39.52	5.503e-10
YYAGWADKIHGSTVPSDGPVLSYIR		1	1	4	14371	1	2752.37	6.86915	6.778e-13	56.87	8.945e-12
YSLATNDHFDIDPHTGVIFPLK		1	1	9	12767	0	2500.25	6.86848	1.091e-14	71.65	1.508e-13
MGEIQECNATIVNANHEAFKGDNPTLTQGNGTEFK	1xCarbamidomethyl [C7]	1	1	4	15911	1	3835.77	6.86823	2.534e-09	64.77	8.351e-09
GHTGVTFTDTLCEYDGSHGR	1xCarbamidomethyl [C12]	1	1	4	16363	0	2209.96	6.8672	1.487e-12	82.89	1.083e-11
GTVGAVNEGEAGHIKLEDMIR		1	1	10	18118	1	2196.11	6.8652	3.5e-14	88.36	1.222e-08
VPTEPAAKPSVTEHLIR		1	1	4	12021	0	1845.02	6.86441	6.169e-12	51.79	1.29e-09
LKQEIEDNLQAHSVK		1	1	11	14326	1	1751.93	6.86294	1.076e-11	66.57	1.88e-09
GKMTHDQFNINLQTGPNTNPR	1xOxidation [M3]	1	1	10	20351	1	2399.15	6.86258	4.36e-14	50.72	1.587e-12
VNDGICDCCDASDEYASHANCVNTCSELGKEDR	5xCarbamidomethyl [C6; C8; C9; C21; C25]	1	1	6	16980	1	3821.48	6.86188	6.489e-12	74.25	1.067e-10
KIENEDGFVPAYWGDSNQLIAAIVCSSGTTGLPK	1xCarbamidomethyl [C25]	1	1	2	20981	1	3637.78	6.86183	1.581e-13	90.16	1.156e-13
VLHQIMNELDYDAIHER		1	1	4	18471	0	2096.02	6.86036	1.765e-12	82.63	9.892e-12
DQLINANHAQSAAILK		1	1	16	12282	0	1706.92	6.85873	7.257e-09	96.23	5.261e-10
IGNTGGMLDNIIHSK	1xOxidation [M7]	1	1	10	18305	0	1585.8	6.85868	2.365e-08	79.55	1.36e-07
MITEMLPNIISQLGPEGLNQLK	1xOxidation [M1]	1	1	2	12679	0	2455.29	6.85837	2.231e-11	65.21	1.457e-10
FKGEVSAQDGMLVVNGQK		1	1	60	14722	1	1906.97	6.85829	5.733e-14	137.7	6.056e-13
AINDEGHFQAELSAAGGK		1	1	14	12082	0	1814.87	6.85781	5.267e-15	142.98	1.744e-11
IKAPGFAHLAALDK		2	2	14	11125; 14611	1	1451.84	6.85751	4.474e-08	69.3	1.466e-09
VQCSHSCIYIPYGGSEVSVPTYEVLCER	3xCarbamidomethyl [C3; C7; C26]	1	1	65	12883	0	3289.5	6.85717	5.082e-08	88.24	1.819e-13
KEVGDVSFVELFHDENNKPR		1	1	2	15754	1	2359.17	6.85618	3.934e-12	45.83	1.003e-09
GIHVEVAGKEFDLLQPIHVSK		1	1	6	16933	1	2316.27	6.85614	6.16e-10	51.93	1.533e-06
NYLHYSLYDQADKLVNK		1	1	2	17196	1	2084.04	6.85583	9.616e-14	62.31	6.149e-13
DKPSQVVFPQEMEYEPETKPLYSTLH		1	1	10	13534	0	3092.49	6.85537	3.187e-11	47.92	5.424e-09
AAEAHCAIEAKPPVQWNK	1xCarbamidomethyl [C6]	1	1	30	13043	0	2020.01	6.85329	6.452e-15	88.97	3.017e-11
IIDQCLNQMPAGEIKTDDAK	1xCarbamidomethyl [C5]	2	2	88	11125; 14611	1	2260.09	6.8531	1.564e-14	83.79	2.735e-11
MLVATTHIGSTSVNFQMEQYVYKR	1xOxidation [M17]	1	1	2	19193	1	2819.39	6.85263	3.36e-12	62.63	4.821e-12
SIYGNKFEDENFVLK		1	1	114	11010	1	1802.9	6.85233	1.408e-10	86.96	4.336e-09
HVLINTEWGAFGDDGALDFVR		1	1	34	16800	0	2332.14	6.85162	6.355e-12	126.52	5.262e-15
KLTEIINTTHENVK		1	1	54	11494	1	1639.9	6.85158	5.547e-09	100.54	7.821e-10
AYHEQLSVSEITNACFEPANQMVK	1xOxidation [M22]; 1xCarbamidomethyl [C15]	1	1	10	21276	0	2782.28	6.85087	4.576e-11	74.98	2.121e-10
LTDEEVDEMIREADIDGDGQVNYEEFVTMMTSK	1xOxidation [M]	1	1	18	19025	1	3825.67	6.85058	1.619e-11	108.5	5.376e-13
KETEYAPWTAAGSALTFFNNK		1	1	50	18739	1	2346.14	6.85006	1.188e-09	97.73	2.514e-12
LDDKEAELQTFIDSLNLDAIEAPTK		1	1	4	13908	1	2789.41	6.84987	2.679e-11	91.17	2.264e-11
HVGDLGNIVADENGIAK		1	1	16	16006	0	1721.88	6.84913	9.196e-14	123.12	3.397e-12
TSGNYASVIAHNPDTK		1	1	101	18489	0	1674.81	6.84891	2.918e-09	108.07	6.691e-09
IGEEQSAEDAEDGPPELLFIHGGHTAK		1	1	3	19521	0	2847.34	6.8477	2.966e-13	75.13	1.629e-11
IESCTEQTLELHVLELFLLSAAK	1xCarbamidomethyl [C4]	1	1	2	12180	0	2644.39	6.84416	2.869e-16	82.47	1.825e-13
NAAENYDWYVVPVANPDGYVYTHTTTR		1	1	9	16453	0	3116.44	6.84398	1.287e-14	82.74	2.337e-16
MSATFIGNSTAIQELFKR		1	1	22	16416	1	2014.04	6.84319	3.659e-11	102.44	1.006e-13
LAVGAVGNLSHVPHLCDLH	1xCarbamidomethyl [C16]	1	1	61	12887	0	2009.04	6.84155	5.311e-15	118.5	1.826e-12
SMKPGSVIVDLAAEAGGNVQTTVPGEIK		1	1	8	10675	0	2768.45	6.8413	4.751e-14	114.17	8.366e-13
ESDTGLAPPALWDLASDKQILQNEQPLQVAR		1	1	12	15674	1	3403.75	6.8405	2.117e-13	61.28	8.1e-12
IPTVHPNVNYDDCVEFLK	1xCarbamidomethyl [C13]	1	1	12	11158	0	2160.04	6.84045	6.883e-10	73.92	2.467e-10
HECAEALGAIATDECTK	2xCarbamidomethyl [C3; C15]	1	1	6	13253	0	1875.82	6.84029	3.299e-15	153.95	1.939e-15
MAGGLKEDEQQAEQQGDK		1	1	24	11249	1	1961.89	6.83819	3.964e-11	119.61	3.505e-11
IEEVAEDEVQLAEHEMLVPVLHFTK		1	1	10	14757	0	2905.47	6.83765	2.689e-11	71.78	6.177e-11
QIQAVSGLSSSQEETLHMR		1	1	20	15196	0	2101.03	6.8375	1.574e-11	119.61	9.565e-14
IPDPAALQQEIDQYMETYDKK		1	1	2	15683	1	2496.2	6.837	3.597e-14	83.21	4.161e-12
AGFQVDSEDGRLSVPELVSK		1	1	8	14335	1	2133.08	6.83554	2.996e-10	50.6	2.983e-08
SIILNSHMDVVPVYESHWTHAPFGAEMDHEGR		1	1	6	11158	0	3661.7	6.83548	7.686e-12	39.47	6.278e-11
ATSEQEATGGAASTGPASNPLLLTK		1	1	2	19208	0	2372.19	6.83498	2.28e-13	135.48	2.233e-12
DAEDLELQIQKIEQDK		1	1	26	18310	1	1914.97	6.8347	1.334e-11	108.55	4.85e-11
KLPNTHVYLVPYDFTTGSQPNFNPTPEGYAWLSSK		1	1	72	18739	1	3968.95	6.83434	4.352e-14	58.37	5.967e-12
LAESLESSGEPVNILFTGSKDENGESWCPYCVK	2xCarbamidomethyl [C28; C31]	1	1	12	12014	1	3702.69	6.83321	3.75e-13	65.01	1.606e-11
QEYVNKYEAYIEGLADEQAR		1	1	6	14952	1	2389.13	6.83237	2.979e-09	95.57	2.674e-10
YGSQIAVVENQGGYNSLQESVVR		1	1	4	16049	0	2497.23	6.83221	1.605e-14	112.73	1.058e-13
LLVTSKPSCPTGTTPDRYESK	1xCarbamidomethyl [C9]	1	1	276	19501	1	2337.18	6.83202	9.952e-13	68.7	3.202e-07
ECTAENDEETCSDGNSTAPQKPK	2xCarbamidomethyl [C2; C11]	1	1	6	16003	0	2568.05	6.83126	1.048e-14	80.47	2.843e-12
QARPYGVGAQQFYEK		1	1	34	11730	0	1741.87	6.83034	2.173e-09	90.46	1.264e-07
MTVIRPEVYNPEGPCANSHPSYER	1xCarbamidomethyl [C15]	1	1	10	17533	0	2803.29	6.82946	1.712e-13	86.91	2.028e-13
NTQTTLDAASNEAENQKDER		1	1	4	12294	1	2235.01	6.82944	3.426e-13	132	2.744e-12
RGEDEQDCETTECDESR	2xCarbamidomethyl [C8; C13]	1	1	9	17418	1	2115.78	6.82896	2.778e-11	96.21	1.018e-10
KWSQAGSAFCEAANLHAK	1xCarbamidomethyl [C10]	1	1	4	17922	1	1975.94	6.82878	9.334e-09	69.59	3.311e-08
ELHDYDNYLDNTQNDWNNVHFNGDLK		1	1	2	16687	0	3193.39	6.8283	7.703e-14	94.38	1.76e-12
VVLQEKPSNQESAPIEIMAK		1	1	6	15683	0	2211.17	6.82682	1.826e-11	75.54	1.607e-09
GHVFEDSQVAGTPMFVVK	1xOxidation [M14]	1	1	45	17373	0	1963.96	6.82663	5.804e-14	94.04	2.137e-09
QSENAPAKEEEVVQINK		1	1	18	15058	1	1912.96	6.82638	4.13e-09	94.04	7.848e-11
NADMGEEMQQDAVDCATQALEK	1xCarbamidomethyl [C15]	1	1	44	17491	0	2454.02	6.82636	4.531e-13	134.97	2.219e-13
MMGEEGVMAFYKGLVPLWCR	1xCarbamidomethyl [C19]	1	1	8	14364	1	2374.12	6.82555	4.497e-13	93.26	4.535e-12
QSGLVMLLPHGMEGMGPEHSSAR		1	1	12	19419	0	2421.15	6.8253	3.428e-12	85.87	1.413e-07
KAEIGIAMGSGTAVAK		1	1	8	19094	1	1503.82	6.82202	1.973e-13	127.76	2.603e-12
AEHTFANVPCGIMDQLIAIEGR	1xCarbamidomethyl [C10]	1	1	20	10067	0	2442.19	6.82093	1.759e-15	98.81	3.766e-12
ANGIADDLIHAGHSDSATIAEWK		1	1	6	18990	0	2392.15	6.81874	2.535e-11	57.63	9.067e-11
SAHSTVQEGDDGTELSPAQLAR		1	1	3	15255	0	2269.07	6.8184	2.242e-14	96.45	8.661e-12
FDSSFDRDQPFTFQLGAGQVIK		1	1	20	15031	1	2503.23	6.81826	5.514e-15	65.68	5.306e-12
EVAAFAQFGSDLDAATQQLLNR		1	1	170	20101	0	2365.18	6.81702	1.232e-09	135.48	2.337e-16
YNTPYTFGTIADVLYVDSGSTTDWAHGYHR		1	1	2	16641	0	3407.56	6.81647	2.963e-11	26.98	3.791e-11
IQVHPSYTVANGANNVALLQLYEPATLSTR		1	1	20	16664	0	3240.7	6.81617	3.681e-12	101.87	3.225e-10
VGDGPFPTELHDEIGSLLQKR		1	1	11	13377	1	2308.19	6.81585	1.139e-14	74.62	3.649e-12
AFFEASSTTDRPTAIIAK		1	1	102	15662	0	1926	6.81555	2.061e-07	100.98	1.783e-09
LVGISSDQLSWPTPQDVQLEVR		1	1	74	14415	0	2467.28	6.81378	1.128e-12	123.11	2.389e-13
LDLGQFLVDCLFEEAHAGK	1xCarbamidomethyl [C10]	1	1	50	15763	0	2162.06	6.81236	6.722e-14	113.81	4.926e-14
YMGCQENCVQHFQCPAGLYWNDLQK	3xCarbamidomethyl [C4; C8; C14]	1	1	8	20275	0	3146.34	6.81178	1.108e-14	59.71	1.215e-10
HIVYNYDQIYNDYKNEPAVGYYSIR		1	1	8	10850	1	3097.47	6.81175	2.328e-16	74.03	2.853e-15
YREEIPFVKPAPIDVEQAAAEAK		1	1	4	13010	1	2571.35	6.81159	3.921e-15	75.41	2.521e-15
WNTDNTLTSEVSVENQLVK		1	1	307	16526	0	2177.07	6.80797	1.081e-13	143.27	9.422e-13
DVDQDKVVEGVALFLK		1	1	73	19012	1	1774.96	6.80634	1.649e-09	103.96	8.333e-10
MAIYGVAQSVPDRELIGDFTK		1	1	18	13122	1	2310.18	6.80579	3.027e-14	107.44	2.259e-13
LDAPVYEATGHEGIINTLDAIGGSTVNCGAPEIVTGGR	1xCarbamidomethyl [C28]	1	1	2	20916	0	3824.88	6.80517	8.598e-13	123.84	5.86e-12
ESIEVAIQCLENVYELNEGDESATAAAGTGGETSVK	1xCarbamidomethyl [C9]	1	1	2	13333	0	3741.73	6.80449	1.956e-10	65.6	7.098e-10
ELNELSDSMVQTGHYAATEVEEK		1	1	18	14916	0	2580.18	6.80401	1.299e-13	109.43	1.26e-07
LALHPNCSNGSNETNDSGSSAPELHVQLIGAR	1xCarbamidomethyl [C7]	1	1	2	12768	0	3345.59	6.80355	1.242e-12	68.43	1.818e-10
QGLLPLTFANPADYDKVQPHSK		1	1	36	20416	1	2439.27	6.80343	5.165e-13	76.52	1.958e-13
DGPMNCTDNQGGAPNYFPNSFSGPQTCPVAHK	1xOxidation [M4]; 2xCarbamidomethyl [C6; C27]	1	1	60	20644	0	3481.46	6.80129	1.806e-12	97.16	6.076e-13
DLGGQNTTNEFTQAVIHNLR		1	1	44	11669	0	2228.11	6.80061	3.252e-10	146.88	1.167e-15
TGVHHYNGNNIELGTACGK	1xCarbamidomethyl [C17]	1	1	26	10859	0	2041.95	6.80051	4.166e-13	96.84	1.618e-12
LSKDNPLENLNTAFDVAEK		1	1	26	15722	1	2118.07	6.79969	6.713e-15	147.34	7.627e-13
DGIEVYHAYYKPTEFFVPQR		1	1	18	14419	0	2459.2	6.79735	4.244e-13	78	8.321e-14
TPYQEFADFLDKTNK		1	1	30	10899	1	1816.88	6.79734	2.274e-12	99.96	2.7e-09
NLNDEIAHQDELINK		1	1	128	18310	0	1765.87	6.79655	4.511e-10	88.21	3.926e-10
YGHVLVVDEADKAPVHVTCILK	1xCarbamidomethyl [C19]	1	1	2	19822	1	2463.31	6.79598	3.844e-12	42.12	1.997e-09
LTETHVEYALPVNLYDTQPPVLPPMLPNINEGNNIVDKAPPK		1	1	30	18379	1	4651.41	6.79421	1.36e-09	31.85	1.729e-08
MLVGLVDTVFADVAQPDQAR	1xOxidation [M1]	1	1	8	16775	0	2161.1	6.7942	5.488e-15	144.12	6.886e-11
VGDFNESTYYYEGDTGHPVFETQFGR		1	1	14	17874	0	3015.31	6.79414	3.379e-14	105.72	1.797e-12
MDIHQIAKEDELQEFR	1xAcetyl [N-Term]	1	1	16	18985	1	2043.98	6.793	5.689e-13	94.72	1.123e-10
AAEGERDELLEEINSNSSK		1	1	26	11433	1	2090.98	6.79296	5.681e-12	106.72	1.063e-11
TPTPTEDEIQFILSEIK		1	1	33	14920	0	1961.01	6.79279	2.616e-11	131.83	1.38e-10
TAANVEEAFINTAKEIYEK		1	1	10	20083	1	2141.08	6.79271	1.653e-14	133.35	2.586e-12
DNMADTDLSDILMEELEQK		1	1	4	10563	0	2209.98	6.79219	8.64e-13	141.76	8.234e-13
GPNAVSAVQLPTEDYKPFR		1	1	2	20758	0	2089.07	6.79217	1.234e-08	42.36	1.8e-08
ALVQSTLTEPEKEHLQTIMEGDDSVLAK		1	1	8	16309	1	3082.56	6.79187	1.35e-14	73.19	1.321e-12
IINEPTAAAIAYGLDKK		3	3	360	15419; 19055; 17645	1	1787.99	6.79146	1.119e-12	111.5	7.248e-09
MNPQHTIPTLDDNGFYLAESR	1xOxidation [M1]	1	1	6	18916	0	2435.13	6.79124	2.886e-10	107.3	1.375e-11
VIPDKNAAYVAHGGLETFVDQVEVLVHK		1	1	87	12883	1	3048.62	6.79039	1.837e-10	64.54	1.787e-12
QNKPNWYSYMQSQMISQEDYACVSSLDK	1xCarbamidomethyl [C22]	1	1	2	13853	0	3400.49	6.79005	1.409e-13	84.19	2.639e-12
LEEAGGATSAQIELNKK		1	1	22	18310	1	1758.92	6.78859	1.487e-07	111.35	5.176e-12
ALLNNSHYYHMAHSGDLASR		1	1	10	20015	0	2257.06	6.78827	2.022e-12	57.11	2.32e-11
NDLKPTTAMSDGMTNIITAMK	2xOxidation [M13; M]	1	1	18	15763	0	2285.08	6.78771	1.205e-11	93.29	1.731e-12
LNRPHADLYTFAIWAR		1	1	6	14169	0	1944.02	6.78723	2.986e-12	45.57	2.632e-11
GTYSVTSLFTDDDKNEHLK		1	1	44	20624	1	2170.03	6.78409	5.828e-11	116.65	3.023e-12
ISGASEKDIVHSGLDYTMER		1	1	94	18688	1	2208.06	6.78398	2.439e-13	110	8.359e-13
AENHKPGLVEHTIGWPLDK		1	1	20	12810	0	2141.11	6.78374	4.69e-06	63.2	9.667e-09
DFDDGDRPPLDPEAVHADLLR		1	1	16	16086	0	2363.13	6.78354	8.244e-17	63.79	1.907e-12
DQTNDQVTIDAAHAMLK		1	1	26	10676	0	1870.9	6.78237	6.449e-10	96.18	8.413e-11
GVGLPLTSTCFTAIGSQVAAAK	1xCarbamidomethyl [C10]	1	1	51	14836	0	2149.13	6.7823	2.536e-13	138.14	1.135e-13
NNPDLVVDNAEMNNVVYMFR		1	1	22	18290	0	2354.09	6.78221	8.608e-12	138.45	8.502e-13
IPYCHCPAGYIGDGVSQCR	3xCarbamidomethyl [C4; C6; C18]	1	1	12	19626	0	2209.96	6.78202	2.46e-11	92.43	6.298e-12
GKEDALVTLNLVPGSEVYGEK		1	1	12	16775	1	2218.16	6.7812	2.353e-14	121.83	8.416e-14
NLEAVETLGSTSTICSDKTGTLTQNR	1xCarbamidomethyl [C15]	1	1	240	10450	1	2796.37	6.78054	1.633e-13	153.44	2.222e-14
KPYGCLLVGAEHGDPSLFTK	1xCarbamidomethyl [C5]	1	1	4	11205	0	2189.11	6.78039	3.246e-11	41.82	2.022e-09
VLLTEMLSPSFPIGDVHTER	1xOxidation [M6]	1	1	36	18410	0	2257.15	6.77962	1.697e-14	111.35	1.36e-12
VPTEGSLNLDGLSSPVNER		1	1	6	10613	0	1984	6.77926	8.765e-15	120.96	3.774e-14
APENLDEIDLEQVQNQNIVK		1	1	10	13561	0	2309.16	6.77827	2.906e-13	96.01	3.149e-12
TAMGDGDESDAGDAEFDAEVLHTFK		1	1	2	14270	0	2628.1	6.77739	4.11e-13	78	3.271e-12
TVNVAPGSAAAEQLGQEVR		1	1	158	20044	0	1896.98	6.77577	1.999e-11	142.22	2.019e-11
TLSGETLTISTVGEVIKPHTVK		1	1	10	16881	0	2310.29	6.77573	2.628e-11	56.63	2.533e-10
NSEGEGVEPPQHDAIAHGGGDDVEFER		1	1	4	17689	0	2848.24	6.77526	2.674e-15	55.59	4.225e-13
NDQLHASCDLQHFLTQVR	1xCarbamidomethyl [C8]	1	1	6	14916	0	2182.05	6.77369	5.699e-09	92.42	3.635e-10
SLTEENRGQCILISGESGSGK	1xCarbamidomethyl [C10]	1	1	16	19186	1	2222.07	6.77275	1.387e-15	104.14	2.641e-15
FHEIAHQHVEETYYDAR		1	1	10	21323	0	2144.98	6.772	5.963e-09	89.8	2.028e-09
HQAVLAEINNHESR		1	1	22	12282	0	1617.81	6.7708	5.068e-13	103.33	3.12e-08
FNFDGQQVVLQPEKPVHMGK	1xOxidation [M18]	1	1	10	17420	0	2314.16	6.77022	6.381e-10	68.96	3.021e-06
GTGIVTSVPSDSPDDYAALLDLQKK		1	1	2	12989	1	2590.32	6.76962	5.054e-13	49.71	3.02e-12
EALQEQLEEDEEAKTNYEK		1	1	8	11433	1	2296.05	6.76941	2.097e-09	120.54	2.338e-11
KASPSATIPTSLNGFAITCNK	1xCarbamidomethyl [C19]	1	1	4	18238	1	2178.12	6.7689	2.208e-17	125.54	3.91e-15
DHLPTITVPTKVDISPITGVPEEHVK		1	1	14	16854	1	2822.53	6.76773	2.267e-10	45.14	4.927e-09
LGVLSEDGTQVSDISDRYEGDLITLIR		1	1	51	20020	1	2964.52	6.76683	4.591e-13	83.53	3.917e-13
HVSYTCICGAGTNSAILHYGHAGSPNDCAVR	3xCarbamidomethyl [C6; C8; C28]	1	1	2	18103	0	3345.49	6.76651	1.395e-15	23.57	3.233e-15
QVAQQEAQQAAFLVER		1	1	118	14705	0	1815.93	6.76649	1.208e-08	145.44	3.782e-12
LHDHFNAEIVTK		1	1	4	15465	0	1423.73	6.76646	2.639e-08	60.36	6.971e-08
SATAEGEAVATSAGGDEGEAVTK		1	1	14	17289	0	2107.96	6.76563	4.346e-16	118.57	3.92e-11
VAVPSTIHCDHLIEAQIGGEKDLAR	1xCarbamidomethyl [C9]	1	1	46	20416	1	2729.4	6.76473	1.311e-18	76.45	2.162e-13
SSAAEDGTTSSSGGGGTTDGSSPTAR		1	1	2	16297	0	2300.97	6.76322	6.485e-17	166.69	3.111e-17
LGITELEYKPTFNPYTEPSMEIFCFHPGLQR	1xCarbamidomethyl [C24]	1	1	2	14135	0	3714.8	6.76288	4.608e-09	4.69	4.037e-09
VTHINGFGTITGPNTVVAK		1	1	28	20015	0	1926.04	6.76188	4.11e-12	119.79	7.08e-10
SMLESSLHQVETELESIR		1	1	7	15916	0	2088.03	6.76022	7.176e-13	111.86	2.522e-13
LCLCGEESFGTGSNHIR	2xCarbamidomethyl [C2; C4]	1	1	14	16837	0	1936.86	6.75972	6.806e-12	107.31	1.941e-11
HIEYTVIDITEPGQEAEKDFMQTNAQHK		1	1	8	11319	1	3272.55	6.75954	4.337e-11	52.39	1.088e-10
AGVDPADVNEVILGQALTAGQGQNPAR		1	1	4	15767	0	2661.36	6.75875	2.238e-13	95.48	2.47e-11
ACIEAGTHHVDVSGEPQYMER	1xCarbamidomethyl [C2]	1	1	8	14134	0	2386.06	6.75828	7.548e-15	44.54	2.187e-11
GVVDLMGSEGECTTQGLDDLAAR	1xOxidation [M6]; 1xCarbamidomethyl [C12]	1	1	285	20732	0	2410.09	6.75793	1.073e-12	170.54	5.439e-16
HQNFIQDLMTLHSQVQQIQEESAK	1xOxidation [M9]	1	1	4	18990	0	2868.39	6.75654	8.102e-16	122.47	2.134e-13
LTLLDINDHYPELPELASEELEISEDFK		1	1	2	10428	0	3272.61	6.75608	5.408e-12	66.46	5.338e-12
AIVDCGFEHPSEVQHECIPQAVLGMDILCQAK	3xCarbamidomethyl [C5; C17; C29]	1	1	6	17199	0	3651.71	6.75543	1.15e-14	75.02	2.439e-14
KGFIGPGIDVPAPDMGTGER		1	1	86	18688	1	2014.01	6.75449	3.508e-14	127.82	1.181e-14
DAHHMEGGEHFSEFDHEAILGSVK	1xOxidation [M5]	1	1	11	18274	0	2695.18	6.7535	6.803e-08	35.13	5.116e-07
TAMMFVNQHYSLSGAKPLSPAVLEIGGIHIR		1	1	2	17688	0	3337.75	6.75229	3.62e-10	30.18	3.327e-10
SENALELKDGTFSWGDDAPTLK		1	1	10	15285	1	2394.15	6.75215	1.076e-14	108.46	2.471e-12
SGDAAIVNLVPSKPLCVESFQEFPPLGR	1xCarbamidomethyl [C16]	2	2	317	11359; 19324	0	3027.56	6.75155	9.614e-10	93.03	2.348e-10
SLETILNAKPSVIYPGHGNIIDDPAER		1	1	10	13675	0	2919.52	6.75137	1.407e-14	41.85	3.186e-13
KISDVVNIGIGGSDLGPLMVTEALKPYNQGIR		1	1	2	20623	1	3354.81	6.75113	8.153e-14	70.01	5.292e-14
MLAVDHEDVKPDLLILGK		1	1	58	18087	0	2006.1	6.75035	4.312e-10	89.71	8.479e-09
GPNGAAAGVAAQHSQCFGAWYSHCPGLK	2xCarbamidomethyl [C16; C24]	1	1	2	19467	0	2899.32	6.75019	1.524e-12	45.88	8.493e-13
NVEGMNYADIELAIAGLADKAK		1	1	6	17075	1	2306.17	6.75012	4.386e-14	143.89	6.289e-14
VMILPSVSEEDADKLFPNGIER		1	1	36	19233	1	2459.25	6.74939	2.17e-15	111.65	1.154e-09
LPQTQSGSDISSPLIQDDGDGKVLK		1	1	4	20589	1	2598.33	6.74833	8.674e-08	66.86	5.691e-05
NTHTIGVQTDDEPDEPALAYGETNETSSTK		1	1	2	17630	0	3220.44	6.74785	9.036e-13	86.18	2.269e-11
DNAQDKADTCENQAK	1xCarbamidomethyl [C10]	1	1	16	10121	1	1707.72	6.7457	1.936e-10	111.02	7.826e-10
CSEISEWLYEDGTDADAETYETKLEDLR	1xCarbamidomethyl [C1]	1	1	2	18764	1	3338.45	6.7452	9.762e-15	103.07	6.416e-14
YGVDCTNIAEDNIMDVSDFEK	1xOxidation [M14]; 1xCarbamidomethyl [C5]	1	1	159	21111	0	2451.03	6.74506	1.032e-12	122.25	2.511e-12
KLGKPFPLAIALDTK		1	1	60	17469	1	1611.98	6.7438	2.938e-11	94.93	3.33e-12
FAPPLTINEQQLEECLHIIK	1xCarbamidomethyl [C15]	1	1	38	18087	0	2393.25	6.74158	2.502e-08	63.38	1.44e-11
QYSLAEVAQHNKPDDVWMVIHDK		1	1	14	10417	0	2723.32	6.74128	3.61e-12	48.51	2.023e-10
EYRDLTVGGAVTQCYSDMASR	1xOxidation [M18]; 1xCarbamidomethyl [C14]	1	1	10	12421	1	2395.07	6.74128	6.036e-10	70.98	1.876e-09
MAHGGNPWTEDPNHPHYQAAR		1	1	40	11517	0	2386.05	6.74042	6.304e-14	58.17	3.002e-11
VSLKLPDAVTCTHCIFR	2xCarbamidomethyl [C11; C14]	1	1	19	10139	1	2017.04	6.7399	2.572e-12	61.87	3.272e-11
NSNGTANFFEHLAFK		1	1	26	12164	0	1696.81	6.73957	3.189e-08	113.38	6.036e-08
NTQDGLNQFDGTDACYFHDGAR	1xCarbamidomethyl [C15]	1	1	16	19458	0	2502.04	6.73946	1.18e-15	143.49	1.614e-11
DAHGIVRPDMVHLLMQAR		1	1	37	12412	0	2059.07	6.73918	1.046e-13	68.87	2.25e-07
AAAAAAAGAGGAGNDDTGADGVDQSEGR		1	1	81	12180	0	2403.04	6.73915	1.109e-16	150.32	1.208e-16
SALTIQLIQNHFVDEYDPTIEDSYRK		1	1	10	13415	1	3095.53	6.73834	4.161e-10	67.59	3.486e-10
LVLDYELFEQSKPGLSAFADRPQEGAASIGK		1	1	5	16592	0	3336.71	6.7382	7.964e-15	52.7	1.215e-13
LYDDHFPLVIWQTGSGTQTNMNVNEVISNR		1	1	14	18736	0	3448.66	6.73751	1.555e-16	99.71	2.337e-16
GYLVADHSGSTDTEWWNSVR		1	1	79	18229	0	2280.03	6.73735	3.24e-14	126.22	5.063e-16
RCTIGTTANAYCPNPWDDCVQLLQSGTR	3xCarbamidomethyl [C2; C12; C19]	1	1	4	11510	1	3254.48	6.73589	7.765e-14	58.98	2.752e-13
HEALAATGLIDHLIDR		1	1	2	17228	0	1744.93	6.73454	7.104e-13	74.21	2.919e-11
LQAASEESYRDPTNLQAK		1	1	134	12282	1	2020.99	6.73372	1.095e-12	114.34	2.191e-09
IGKGNGIVDLEIAILHSLGVITPK		1	1	2	13561	1	2457.44	6.73322	3.004e-15	85.98	2.457e-12
MLDSTNCAEHENELYCK	2xCarbamidomethyl [C7; C16]	1	1	25	12403	0	2113.86	6.73264	2.539e-13	106.1	2.618e-12
MTHDMFNINLQTGPNVDPR	1xOxidation [M]	1	1	74	20350	0	2216.02	6.73258	2.034e-08	122	3.145e-10
HTQMDCAMVSFAPSVAGNR	1xCarbamidomethyl [C6]	1	1	4	12473	0	2078.92	6.73226	7.962e-16	123.6	1.368e-14
LMHQASLLGEAIHDSQPYGWK	1xOxidation [M2]	1	1	8	14419	0	2397.17	6.73109	1.397e-07	64.26	4.527e-08
MLHHYIGDEDFKR	1xOxidation [M1]	1	1	8	21478	1	1676.78	6.73047	4.08e-07	54.2	4.02e-06
IASDFLMHAPPGEFNEVFNDVR	1xOxidation [M7]	1	1	8	12750	0	2521.18	6.72974	1.382e-11	72.3	2.182e-11
LADIAEGDKADVELAVK		1	1	72	14028	1	1756.93	6.72956	8.173e-13	112.71	2.922e-11
LGVAPTSCHGWIIGEHGDSSVPVWSGVNVAGVR	1xCarbamidomethyl [C8]	1	1	15	15913	0	3400.69	6.7295	1.425e-14	43.73	1.046e-12
FVHVSSLNATPNPQPFFTK		1	1	48	18410	0	2131.1	6.729	9.106e-12	103.58	1.532e-10
VPVDQKEALASDLMGLFEK		1	1	6	13952	1	2090.08	6.72893	6.217e-13	93.91	1.537e-10
STIYTGSHDGAVTNWNSGSGTNDR		1	1	30	17960	0	2497.1	6.72877	3.2e-16	146.57	1.055e-12
APQETYADIGGLDTQIQEIK		1	2	26	10006	0	2190.09	6.72822	3.49e-14	119.2	2.337e-16
FLADHSYVEGYTPSK		1	1	40	15355	0	1713.81	6.72681	6.715e-10	82.76	6.306e-08
VTPSGALGPVNAEQDSDVLDEKR		1	1	10	19434	1	2397.19	6.72675	9.918e-14	111.76	2.404e-13
MTHDMFNINLQTGPNVDPR		1	1	34	20350	0	2200.03	6.72509	6.785e-12	95.15	3.437e-09
IIAEAANGPTTPAADKILIDR		1	1	12	18688	1	2150.18	6.72506	4.149e-14	115.09	1.665e-13
VLMETPANHMTPSIFADTVK		1	1	32	10797	0	2202.09	6.72478	1.039e-16	124.91	3.887e-15
HMELNQQADKIQNACFETIK	1xOxidation [M2]; 1xCarbamidomethyl [C15]	1	1	4	13179	1	2434.15	6.72461	9.272e-13	43.13	1.083e-12
YLNIDQALADLAHFVVEMR		1	1	35	20564	0	2218.13	6.72355	2.878e-11	123.11	8.49e-15
HGSFNLPGAGAGDGEVVATR		1	1	4	16492	0	1911.93	6.7231	5.917e-10	114.69	1.072e-10
IDSPVFSFYLNRDPSAPEGGEIIFGGSDSK		1	1	14	18867	1	3201.54	6.72292	4.967e-12	82.78	2.589e-14
VIGFDPITTAEEATAAGIEK		1	1	100	15005	0	2033.04	6.72218	1.914e-10	121.39	1.664e-13
LPTNEATLSAYVIPDEK		1	1	12	19907	0	1860.96	6.72064	4.641e-13	98.51	6.38e-12
VAMLHPPAVNVCNLDLEGLIADSNR	1xOxidation [M3]; 1xCarbamidomethyl [C12]	1	1	4	20282	0	2734.37	6.7203	1.97e-12	90.64	5.177e-12
VTQSITLLPGDVILTGTPAGVGMHR	1xOxidation [M23]	1	1	32	20020	0	2549.38	6.72028	2.252e-09	74.92	2.901e-10
QIEKPNSTAGSLIHLLK		1	1	8	15418	0	1849.05	6.71812	4.178e-11	74.29	1.931e-11
KVDTAQGVVEHSTGVLDTK		1	1	6	19680	1	1984.03	6.71802	1.389e-11	78.47	3.957e-09
LVNPTAISPASAVPLQAQSDAQPVNETSHFR		1	1	2	19820	0	3245.65	6.71763	7.313e-14	61.03	4.602e-12
AQELSEQIDQLRTENDALK		1	1	10	18079	1	2201.1	6.7161	1.994e-13	83.74	6.628e-12
KGSNALMVEIFADHPGQSADPAAAK		1	1	6	18311	1	2525.25	6.71597	2.985e-17	91.1	1.041e-13
KDNVAGVTLPVFESYQDGSDTYELTGLAK		1	1	12	19873	1	3117.53	6.71458	2.03e-13	101.33	8.074e-14
HASAGGLVTAVAPVVIK		1	1	43	13043	0	1589.94	6.71431	1.979e-12	112.34	2.337e-16
KGEVAQVIAPYEATSSEQLSLQR		1	1	2	21023	1	2504.3	6.71379	3.245e-11	55.23	9.722e-10
TSNCNTVQYPVAPLTCFQCDSR	3xCarbamidomethyl [C4; C16; C19]	1	1	54	11510	0	2618.14	6.71244	3.083e-12	107.76	5.151e-13
HYIELHPEDFPTPER		1	1	58	10475	0	1879.9	6.71144	6.391e-10	88.53	8.939e-11
VAVPSTIHCDHLIEAQIGGEK	1xCarbamidomethyl [C9]	1	1	93	20416	0	2274.15	6.70924	2.917e-15	93.87	5.035e-13
STNGDTLLGGEDFDNHILNYLAQEFKK		1	1	4	19007	1	3039.47	6.70874	5.124e-13	54.04	1.411e-11
IILPEGSNNIKLIAPYSIQR		1	1	10	21136	1	2239.28	6.7086	1.861e-13	93.84	1.674e-09
FTKPFLHTAVGDYEPETSITLFR		1	1	2	10388	0	2669.36	6.70837	3.031e-14	73.67	3.039e-15
VEWTAKPDAYYTLFMVDPDAPNRK	1xOxidation [M15]	1	1	4	15550	1	2843.37	6.70715	6.755e-12	45.81	8.121e-11
SHAIPSDLFELEELTTLDLSHNR		1	1	2	14198	0	2637.32	6.70478	4.046e-14	99.57	7.717e-13
IEYVLPATVTHGVPLSVFRGK		1	1	18	18379	1	2283.29	6.70442	2.794e-12	84.07	1.132e-09
STLMDSLFNTNFESQPSPHTLPSVK		1	1	6	13858	0	2777.35	6.70393	8.263e-15	59.54	5.669e-15
LAVVSPHGQLQLVDTVELSEPR		1	1	4	15368	0	2387.29	6.70268	9.174e-11	81.13	1.41e-10
IEPAGTAGHMTVDGEKVECGPIQGEIFPSLAK	1xCarbamidomethyl [C19]	1	1	4	21354	1	3338.64	6.70266	5.43e-09	61.73	4.125e-08
SVGIISEGNETVEDIAQRLNIPVSEVNPR		1	1	4	10450	1	3135.63	6.70112	1.025e-13	80.4	9.06e-12
VSSVLSDPIAADPQSVQDQMNQTK		1	1	4	16423	0	2558.24	6.69952	2.375e-11	85	4.443e-11
ADRFNDLTDMCNELHEENYHGK	1xCarbamidomethyl [C11]	1	1	2	14916	1	2708.15	6.69908	3.231e-11	61.23	8.457e-10
FLITDRPSDANILSYIAELKK		1	1	8	19394	1	2407.32	6.69904	1.365e-13	65.91	5.065e-13
EGMDLEEGPVDLDAFEEHVER		1	1	2	12078	0	2416.06	6.69813	1.075e-14	100.22	1.27e-12
VLAELENIDDECDQNDIAFVK	1xCarbamidomethyl [C12]	1	1	19	20144	0	2450.14	6.6977	2.862e-12	135.76	5.362e-12
NEKENAILAVIEEVHK		1	1	4	19538	1	1835.99	6.69766	4.504e-08	48.94	3.306e-07
RLEGTGVTVNALHPGIVDTELMR		1	1	4	16331	1	2478.31	6.69713	8.27e-11	48.31	8.994e-09
LLPDQLLTVQATDLDEGINAVIR		1	1	8	12767	0	2507.37	6.69697	1.738e-11	121.58	1.105e-12
NIHGPVMATQLTSIAAR		1	1	74	14430	0	1779.95	6.69668	2.476e-09	101.56	3.446e-11
SSIQGESSILQELTTAEAQASGPLCVDFIR	1xCarbamidomethyl [C25]	1	1	10	11705	0	3207.58	6.69479	4.416e-10	95.24	2.472e-09
CRPIASLDHFVAENMVSADLVEEVASGSTK	1xCarbamidomethyl [C1]	1	1	2	13837	0	3232.56	6.69455	7.189e-14	65.49	5.665e-15
GHLPSHFWTMNSQLAADHVR		1	1	4	17897	0	2304.11	6.69411	1.127e-11	69.48	3.929e-15
VAEFPSIVSVETIGQSYEDRDMK	1xOxidation [M22]	1	1	63	16641	1	2616.25	6.69125	1.371e-12	74.67	3.687e-08
TNNEAEMNKLNTLLTALGSR		1	1	40	20352	1	2190.12	6.69123	1.468e-13	156.31	2.337e-16
YVANEQYEQTPDATHLQDAR		1	1	8	10618	0	2349.07	6.69064	1.275e-12	130.37	3.248e-12
VPETNVEQQLVTNVPTQLCR	1xCarbamidomethyl [C19]	1	1	14	12677	0	2325.19	6.68942	4.418e-13	99.44	3.309e-13
EAGFPDGVINVVNGFGPTVGAAIVAHPDIR		1	1	7	14371	0	2989.55	6.68912	3.057e-11	73.96	5.234e-11
KGVNLPGVPVDLPAVSEK		1	1	100	17469	1	1819.03	6.68797	9.235e-14	110.82	1.797e-12
SSSSVAADKDAEVLELEEK		1	1	6	10416	1	2006.98	6.68791	8.513e-14	122.88	1.75e-12
HKHAQEISSINEQLENLK		1	1	6	11433	1	2118.09	6.68757	1.256e-08	63.52	1.403e-07
DRPEFGQLKDYLK		1	1	4	19240	1	1608.84	6.6872	4.763e-09	43.92	2.904e-08
FVANCFPHHGYIWNYGAFPQTWENPDHLDADTGCK	2xCarbamidomethyl [C5; C34]	1	1	8	13381	0	4164.82	6.68604	6.16e-12	41.54	1.108e-10
VQDPPIEHDLYVTLEEIYHGCVK	1xCarbamidomethyl [C21]	1	1	6	17885	0	2754.34	6.68484	2.705e-15	76.81	3.612e-12
SFTDVYQELNIPVPEPIVLDVEGHAK		1	1	16	20967	0	2909.49	6.68436	4.31e-12	89.33	5.297e-06
QLQHTLNEVQSKLDETNR		1	1	8	18310	1	2153.09	6.68434	7.163e-13	92.87	6.593e-09
INTFLNQEELDPDNVQHDEK		1	1	8	16528	0	2398.12	6.68425	6.302e-10	73.59	1.791e-09
DATDDKVTVECAEAVK	1xCarbamidomethyl [C11]	1	1	24	12634	1	1750.82	6.68408	1.225e-10	98.82	3.473e-10
NDTCAMDATVTICHR	1xOxidation [M6]; 2xCarbamidomethyl [C4; C13]	1	1	16	20455	0	1780.74	6.68273	2.099e-08	120.66	3.515e-08
LKFATDDSYLDPTNLNGK		1	1	6	12282	1	2012	6.68085	1.027e-13	121.55	1.226e-11
HQVSVDYFHQLDEK		1	1	2	17601	0	1744.83	6.67983	3.406e-11	63.45	1.716e-09
AQGELLVEHLVHTGEVVMASTSEK		1	1	4	13792	0	2564.3	6.6794	4.554e-12	79.82	9.771e-11
GEHSEAEGGIYDISNKR		1	1	12	12221	1	1861.87	6.67817	1.901e-09	101.52	1.526e-07
LPDHVTMEEGALLEPLSVGVHACR	1xOxidation [M7]; 1xCarbamidomethyl [C23]	1	1	12	14367	0	2646.3	6.67776	2.02e-13	56.4	4.766e-11
VGTAAASAVDEKDTNLANNNSTLCDGQGSK	1xCarbamidomethyl [C24]	1	1	6	14003	1	3008.39	6.67754	1.128e-10	91.84	7.512e-11
QCLLGHEAAADEFNVVQVETMTIR	1xOxidation [M21]; 1xCarbamidomethyl [C2]	1	1	2	20689	0	2747.31	6.67732	8.055e-11	54.97	7.074e-12
LCYVALDFEQEMATAASSSSLEK	1xCarbamidomethyl [C2]	1	1	454	17742	0	2550.17	6.67683	3.735e-13	111.69	2.881e-15
DSGALHDATSYMLVSEASVADVNTR		1	1	24	11180	0	2609.21	6.67631	1.799e-17	106.08	4.682e-14
IVHQIEIALEEQQSSSK		1	1	6	13831	0	1939.01	6.6756	8.086e-08	72.18	2.11e-08
TIHGPAIEPIESESSIVISGIAGK		1	1	4	13712	0	2405.29	6.67545	6.769e-13	86.13	1.622e-11
THINIVVIGHVDSGK		2	2	577	11359; 19324	0	1588.88	6.67498	7.067e-13	103.43	1.596e-12
ITGMLLEIDNSELLHMLEHK	1xOxidation [M]	1	1	12	15590	0	2352.19	6.67492	1.408e-10	57.63	8.796e-11
HHHVEEEEENEEELINGENGTQDFSK		1	1	8	18859	0	3079.31	6.67412	6.928e-09	78.52	7.044e-12
MENGTSNNLQDGLSCEELFKK	1xCarbamidomethyl [C15]; 1xAcetyl [N-Term]	1	1	6	15639	1	2456.11	6.67236	2.257e-12	115.7	4.407e-12
LPANSIPDNKDFHGPSVGK		1	1	8	11769	1	1993.01	6.6722	8.327e-08	61.11	1.194e-07
SAYDLTQHTNATGVK		1	1	28	20716	0	1605.79	6.67101	3.158e-07	95.41	4.072e-11
YGLTAADRIDPTGLINVPQQQTR		1	1	36	14429	1	2527.33	6.67098	1.103e-13	66.76	4.375e-09
KVWLDPNEINEIGNTNSR		1	1	12	14933	1	2099.05	6.67064	1.405e-13	101.77	5.366e-13
EAFVTADEFGHDLEHVEVLQR		1	1	18	12282	0	2441.17	6.67019	4.681e-15	143.22	8.156e-14
VQQEGEGSGGGNGDGGAGGQSEEVVAK		1	1	2	15656	0	2460.09	6.66962	1.541e-16	178.61	2.734e-16
QTVYARPNVFDETAFPLEAGNR		1	1	74	18739	0	2495.23	6.66938	1.414e-10	85.03	5.09e-07
NETGGGEGIEVLKNEPFDNYPLLGGK		1	1	19	17484	1	2747.35	6.66913	1.39e-12	101.48	1.628e-09
VVGAYDMLTPNLMLRDPECVK	1xCarbamidomethyl [C19]	1	1	2	12415	1	2421.2	6.66888	1.815e-12	50.2	8.197e-11
AGAQMLQVFESSADHLSK		1	1	6	15092	0	1918.93	6.66714	6.56e-14	73.04	1.364e-13
NLHDPLHAETDFWAEDR		1	1	56	10372	0	2065.94	6.66507	1.186e-11	95.82	9.502e-12
MFSDSAEFPDLLEENEPLK	1xOxidation [M1]	1	1	18	15989	0	2227.01	6.66432	6.049e-13	121.3	2.918e-13
SAGNLESQLTEAQQLLEEETR		1	1	42	11433	0	2346.14	6.66327	3.379e-09	166.83	3.113e-13
KVDLEIVSALASLGATVHK		1	1	8	21316	1	1951.12	6.66318	6.743e-13	88.32	4.849e-11
CGILRPQDDFLILEGK	1xCarbamidomethyl [C1]	1	1	4	15373	0	1873.98	6.6631	6.211e-09	41.24	1.71e-07
MAGSVEAVSNALDELHR		1	1	12	11116	0	1798.88	6.66242	1.04e-10	136.17	1.66e-11
FDDPAIQADMKHWPFEVESIEGKPK		1	1	12	15419	1	2914.41	6.66167	4.186e-12	72.42	2.777e-09
KHDAFETDFAAHR		1	1	40	12282	1	1544.72	6.66018	1.444e-07	99.42	7.942e-13
EGDTTHYNQQIEGCNVGK	1xCarbamidomethyl [C14]	1	1	14	17691	0	2049.89	6.65873	1.127e-12	83.55	4.24e-11
DLAGMQADGAPAAGAPPPAAHTIPAGAAYVDIPVSNIR		1	1	27	11739	0	3623.83	6.65794	5.214e-14	58.5	1.626e-12
SDVTESKYFATPLLLGK		1	1	14	18719	1	1869	6.65773	7.005e-12	90.62	2.898e-08
HVEHPTTNNETLIHLLK		1	1	2	20890	0	1996.06	6.65748	6.851e-11	45.68	4.913e-09
GDRPLTYEMANPPHQIGHR		1	1	8	14948	0	2189.07	6.65645	5.26e-06	39.25	5.05e-08
SPYGACGSGISSPPATVHSGGSFNR	1xCarbamidomethyl [C6]	1	1	2	16303	0	2450.12	6.65644	5.532e-13	52.33	8.019e-10
INHVLQMESHISSHSDR		1	1	6	19747	0	1989.96	6.65574	5.575e-09	46.18	1.731e-09
AGKYDQAISEYDAAIEHCPTYEASDR	1xCarbamidomethyl [C18]	1	1	4	13844	1	2960.3	6.6557	2.768e-10	57.38	2.233e-08
KHPYLFSQCQAIHAR	1xCarbamidomethyl [C9]	1	1	14	19762	1	1855.94	6.65526	2.033e-08	80.51	1.103e-10
HPYLFSQCQAIHAR	1xCarbamidomethyl [C8]	1	1	6	19762	0	1727.84	6.65469	3.417e-13	60.81	3.116e-12
QNANDSVLLIGAGITLYEALK		1	1	8	15662	0	2203.2	6.65407	1.415e-14	122.17	4.317e-14
EQLRPLKDEIAAVAR		1	1	48	14325	1	1708.97	6.65326	4.428e-06	55.4	4.874e-06
KIQSELEDATIELETQR		1	1	6	11433	1	2003.03	6.65128	2.55e-15	117.03	2.976e-13
FLEIIKPFCGILPEIAKPER	1xCarbamidomethyl [C9]	1	1	49	15218	0	2370.33	6.65096	8.043e-14	83.12	1.1e-13
LKPAEVQPHVPQLPLDLSPEALAEEEEGTR		1	1	22	18133	0	3292.71	6.65053	1.895e-15	77.6	1.409e-12
ADVSQQEDITCTLHEEMLPPAYR	1xCarbamidomethyl [C11]	1	1	8	10004	0	2703.24	6.65009	1.778e-09	33.17	4.152e-07
NATNVEQAFMTMAAEIKNR	1xOxidation [M10]	1	1	2	17592	1	2155.03	6.64967	5.82e-14	78.64	2.839e-11
DMSYDELECHLVELEQK	1xCarbamidomethyl [C9]	1	1	4	15564	0	2137.94	6.64926	1.813e-13	76	8.824e-11
INDMEDYDRLPTTTWNIK		1	1	10	14647	1	2225.05	6.64885	1.55e-10	57.97	5.383e-09
VVTGGTIAAFCLTEPSSGSDAGSIR	1xCarbamidomethyl [C11]	1	1	20	14775	0	2453.2	6.64818	1.872e-13	97.82	1.567e-09
LLALGHHTPFMHVGPAHNYR	1xOxidation [M11]	1	1	8	19900	0	2284.16	6.64816	1.205e-08	27.41	1.906e-07
VHDVNQTPPLHLAAASEK		1	1	6	13434	0	1927	6.64811	4.714e-12	57.25	6.477e-09
IADIVVEDMEAHAQQAAEGATLANYKFQAFK		1	1	4	10797	1	3379.66	6.64654	5.708e-14	61.83	1.182e-12
CNTDRPENALGYVLENLNETHGSLK	1xCarbamidomethyl [C1]	1	1	2	15665	0	2844.36	6.64643	1.168e-10	28.24	1.042e-09
SIIEEPSTWHDFQVMASAPECVAIGPCGLDYQR	2xCarbamidomethyl [C21; C27]	1	1	2	13443	0	3763.72	6.64596	3.495e-11	75.59	1.839e-09
LEEADALVASLSNDKDPVLR		1	1	20	10033	1	2155.12	6.64463	4.862e-12	130.39	5.757e-12
IKDMNGQADSLVESGQFDSAGIQEK		1	1	20	12282	1	2667.26	6.64431	7.989e-09	132.99	6.703e-13
MNASIEQIPAVHIANPK	1xOxidation [M1]	1	1	14	19345	0	1848.96	6.64399	5.543e-09	58.93	1.665e-07
KSPVAEDVDLNYVAK		1	1	40	12223	1	1647.86	6.6435	2.471e-09	130.66	1.899e-09
HVMTNLGEKLTDEEVDEMIR	1xOxidation [M]	1	1	24	19025	1	2375.12	6.64273	2.209e-12	116.07	6.967e-13
RTVEDKPIMVSSEAQLHR		1	1	2	14998	1	2096.09	6.64245	4.472e-13	51.49	1.968e-12
DLDHLLETVEETRK		1	1	52	20553	1	1697.87	6.64244	4.258e-10	61.53	3.071e-09
VDTSCSSEVAKNENAEANAVLAR	1xCarbamidomethyl [C5]	1	1	2	14071	1	2435.15	6.64236	2.511e-11	88.98	2.862e-11
LHENPEYTWHPSNSGR		1	1	28	11530	0	1923.87	6.64234	4.586e-11	72.34	6.856e-09
HYCYPHFTCAVDTENIK	2xCarbamidomethyl [C3; C9]	1	1	2	16085	0	2154.94	6.64179	2.879e-11	68.9	1.004e-10
LQDPAIEHDLYVSLEDVNTGCQKK	1xCarbamidomethyl [C21]	1	1	8	16881	1	2772.35	6.6411	2.566e-15	84.95	6.122e-13
VAMQDATAQMAMLQFISSGLKK	1xOxidation [M]	1	1	24	20416	1	2385.2	6.64003	8.426e-12	89.28	1.086e-09
RAQLQIGNVIPIGLMPEGTIVCNLEEK	1xCarbamidomethyl [C22]	1	1	24	18489	1	2992.6	6.63891	1.06e-12	90.25	1.447e-12
QIEGNPDLFQACINTLTAEQK	1xCarbamidomethyl [C12]	1	1	8	10898	0	2390.17	6.63833	7.379e-13	111.38	4.763e-12
IGEWGILCESGSQLKPIAGPGYTGMK	1xOxidation [M25]; 1xCarbamidomethyl [C8]	1	1	10	12454	0	2765.36	6.63658	2.774e-17	61.12	9.185e-14
VAHWVFEHLTPQSVK		1	1	8	20428	0	1777.94	6.63562	1.308e-09	73.71	2.943e-08
LVGDLGQVLFHPYDLRDEEAIYK		1	1	51	18410	1	2690.38	6.63561	1.47e-10	60.65	2.396e-08
SNQIAIETEHTGHEVINELEVQR		1	1	8	10265	0	2646.31	6.63537	3.399e-08	58.84	3.178e-10
ANVSNGRGPIVANFLTGELTGR		1	1	4	10512	1	2243.19	6.63524	2.835e-12	84	1.608e-11
NMVGPGDVDDELEPEVKDECNTK	1xCarbamidomethyl [C20]	1	1	8	20286	1	2590.13	6.63522	2.612e-14	87.97	4.42e-07
ITREEWPALKPTMPMGQMPVLEVDGK	1xOxidation [M]	1	1	15	19484	1	2969.49	6.6347	1.078e-13	53.2	2.713e-10
SDCSAALSQGATQVMVAANGPAEVK	1xCarbamidomethyl [C3]	1	1	8	10569	0	2462.16	6.63258	6.533e-16	127.25	8.875e-15
YGLPVNFQAILIHPNKK		1	1	12	18520	1	1952.11	6.63252	3.224e-09	53.26	7.068e-10
FASTSTAAAPAASAAAPAAK		1	1	229	14359	0	1732.89	6.63185	5.162e-09	106.25	1.316e-13
NVEGMNYADIELAIAGLADKAK	1xOxidation [M5]	1	1	6	17075	1	2322.16	6.63183	2.501e-17	105.4	9.667e-14
TLLDVTFETNPEDKLCDQR	1xCarbamidomethyl [C16]	1	1	2	17284	1	2294.1	6.63125	7.804e-12	58.16	4.968e-10
EGIEWVPVEYFDNKVICNLIEEK	1xCarbamidomethyl [C17]	1	1	2	19186	1	2823.39	6.63012	2.698e-12	60.44	1.821e-11
KNGGVGALQIPLLADK		1	1	28	15818	1	1593.93	6.63008	6.815e-14	117.05	3.754e-10
ATSFSEQQQYHQQQQQQVIETSTEATK		1	1	4	11466	0	3153.47	6.62945	1.065e-13	65.22	5.74e-10
WFAGDNMTTHLMNADGEEVAASER		1	1	6	15124	0	2652.15	6.62882	8.967e-15	98.57	7.094e-13
IATHIMDYAYAEGLACTKPEPEDK	1xOxidation [M6]; 1xCarbamidomethyl [C16]	1	1	2	20604	0	2739.26	6.62851	1.311e-12	58.94	9.207e-11
NDLKPTTAMSDGMTNIITAMK		1	1	46	15763	0	2253.09	6.62816	2.25e-08	113.42	9.746e-13
FLCDQYYLASPELEVIEHNEIDK	1xCarbamidomethyl [C3]	1	1	4	19845	0	2825.33	6.62805	2.985e-14	63.14	2.734e-12
TVHVEEITPSVIEPSFGIGR		1	1	18	20716	0	2167.14	6.6274	9.31e-11	81.56	5.851e-11
FAGALQESDAAKEETLSR		1	1	23	11395	1	1922.95	6.62705	6.872e-14	118.12	1.639e-10
IVGGSDTSIENHPYLVSLR		1	1	78	20327	0	2057.07	6.62659	6.73e-16	137.38	2.655e-14
IKLNHSFNEQQIEWFK		1	1	6	20416	1	2061.06	6.62278	1.303e-09	70.77	1.363e-06
QMFELMSESCEGMVQHLLK	1xCarbamidomethyl [C10]	1	1	4	12415	0	2297.04	6.62261	1.321e-11	73.96	7.418e-14
GTKPALDIYANQLISEGVVTAEEVK		1	1	82	19419	0	2645.4	6.62151	7.049e-13	106.67	2.699e-09
NQSGVSEDSLKEFSMMFK	1xOxidation [M]	1	1	28	12282	1	2079.94	6.62128	2.518e-11	119.98	1.48e-11
TLVVNNDSPAGLIEISDDVVQR		1	1	20	16286	0	2354.22	6.62061	6.433e-13	167.26	2.337e-16
EVIELPVKHPELFDALGIAQPK		1	1	14	19715	1	2443.36	6.62052	9.52e-09	65.38	1.215e-12
HVSPAGAAVGVPLTLDQAK		1	1	8	13619	0	1831.01	6.62018	9.091e-14	117.18	1.163e-11
AVYNCPSEYHYQNGVCLK	2xCarbamidomethyl [C5; C16]	1	1	79	19501	0	2201.97	6.62015	7.746e-11	89.5	3.536e-10
QVEISEIDGVLSEQYEAK		1	1	24	15124	0	2037	6.61921	1.94e-12	122.2	1.103e-11
ITILNYPHEGPIQVSVADFPNMPEK	1xOxidation [M22]	1	1	2	21163	0	2825.42	6.61821	1.096e-10	58.57	6.314e-09
IGNLTVVQKEPTTSAAVASQITLLVR		1	1	5	17596	1	2709.55	6.6159	9.933e-14	82.97	1.441e-15
ISLAMQEIIDKNPAVLENVSSDR	1xOxidation [M5]	1	1	16	14137	1	2558.31	6.61433	3.339e-15	119.62	2.319e-12
TKPDVAEVETPDILNAGEFR		1	1	36	13744	0	2201.11	6.61033	8.77e-08	106.58	3.042e-11
KEDLEFESPFHLLVK		1	1	6	19540	1	1830.96	6.60787	7.715e-10	60.67	6.406e-11
TGMTLEEAQQILNVTKLDPEEVQK		1	1	8	10083	1	2714.39	6.60729	1.093e-10	88.53	1.711e-12
IMEPVYLCEIQCPEAAVGGIYGVLNR	1xOxidation [M2]; 2xCarbamidomethyl [C8; C12]	1	1	8	17373	0	2967.44	6.60657	1.891e-13	91.05	1.297e-12
HQEEHGHPQPEFIKYEHLR		1	1	10	11211	1	2411.16	6.6063	5.156e-06	56.21	2.297e-11
LPSLDFADLTSQMHK		1	1	78	15989	0	1702.85	6.60566	3.72e-12	103.32	1.123e-12
VTCTLDYVAPARDNYPEK	1xCarbamidomethyl [C3]	1	1	6	12254	1	2112.01	6.60557	1.527e-12	72.68	2.021e-08
DNKVHGEVTVNDLVAK		1	1	2	11924	1	1737.91	6.6054	1.607e-11	48.61	1.74e-10
GGAAAAGGEAGGAAGGAGSPVAAGGADGK		1	1	8	15210	0	2140	6.6054	6.901e-15	145.74	1.17e-13
LACYGRPGASYLDFPGNLLTAK	1xCarbamidomethyl [C3]	1	1	5	16730	0	2384.21	6.60508	2.492e-11	36.63	9.728e-10
TAPVDEQDSYSWMHTAFEPCPVSCGGGLQTR	2xCarbamidomethyl [C20; C24]	1	1	6	13067	0	3483.5	6.60499	2.082e-14	58.21	9.252e-12
TITGFQTHTTPVLLAMGER		1	1	6	17930	0	2073.08	6.60474	1.033e-12	95.41	1.167e-11
VTEGELIERDPQLIEVLDR		1	1	6	16744	1	2224.18	6.60394	6.455e-10	49.37	7.763e-08
AQALDNDGNLVDDFVFDHGK		1	1	18	17733	0	2190.01	6.6039	4.331e-11	115.26	8.681e-12
GFDVAEGGGMELISHLITK		1	1	138	11494	0	1974	6.60357	5.075e-11	105.84	1.974e-14
DLEEANIQHEGTLANLRK		1	1	26	18310	1	2051.05	6.6035	1.33e-13	101.77	1.88e-12
LAVASAHDKLCHNFESFNLTYR	1xCarbamidomethyl [C11]	1	1	14	12164	1	2593.26	6.60262	3.875e-12	39.41	4.316e-11
MHIFAPDHIVAK	1xOxidation [M1]	1	1	48	12421	0	1394.72	6.60234	9.373e-08	79.17	1.916e-08
NNDDEQYVWESSAGGSFTVR		1	2	148	21432	0	2260.97	6.60187	3.398e-12	126.81	4.771e-13
AGKFPGLLGHGESMVQK		1	1	8	14204	1	1755.92	6.60179	3.301e-10	49.39	1.933e-08
NRPTFTDADIVNVFPVVKHINPR		1	1	6	15067	1	2649.43	6.60111	2.432e-12	70.43	4.211e-10
TRPPVAAGAVGLAQR		1	1	34	12252	0	1463.84	6.6001	2.217e-10	73.6	3.361e-12
VEDMADLTYLNEAAVLHNLR		1	1	58	18311	0	2287.14	6.59975	4.779e-12	127.12	1.242e-12
TETINSITEPVHDIAFAPNVGR		1	1	14	18249	0	2381.21	6.59897	9.297e-15	130.84	1.913e-14
ESGASECSNDASGESILGELQR	1xCarbamidomethyl [C7]	1	1	2	18159	0	2296	6.59838	1.046e-13	166.42	1.163e-13
TLEDESANHESTLMDMR		1	1	18	11433	0	1978.85	6.59813	8.638e-13	149.14	6.34e-13
LQSAIRPVECNLAEGMLPGGSVLLDGR	1xCarbamidomethyl [C10]	1	1	2	16242	0	2852.48	6.598	1.467e-11	53.86	9.746e-10
SVGIISEGNETVEDIAQR		1	1	670	10450	0	1916.96	6.59784	3.994e-10	157.83	2.049e-12
GRDAWEFECPAGLHFNSR	1xCarbamidomethyl [C9]	1	1	4	20275	1	2148.97	6.59686	2.119e-14	56.66	8.917e-13
LKEYEQAVYAYKPSIEELEK		1	1	8	15722	1	2430.24	6.59671	2.001e-12	59.56	5.208e-11
AQQNEVTEYQQALAAANPK		1	1	16	12997	0	2074.02	6.59606	9.195e-14	144.55	3.721e-13
VNQIGSVTESINAHLLAK		1	1	216	11631	0	1894.04	6.59488	1.481e-09	114.95	5.645e-12
LGKPFPLAIALDTKGPEIR		1	1	8	17469	1	2036.19	6.59422	1.3e-13	78.32	1.155e-13
YSVLSENSLDAADSSGGIAPTMFK		1	1	6	12454	0	2460.16	6.59388	3.999e-15	148.15	5.185e-15
THYMGSLTPGKIHPSHQTLYIPYGGSEIPIK		1	1	17	19451	1	3422.76	6.5917	3.469e-09	25.59	1.179e-05
VWNTFHAPEHVEQACQK	1xCarbamidomethyl [C15]	1	1	20	15819	0	2080.97	6.59066	2.204e-11	72.17	7.113e-12
ACGNMFQLLQGHSAETSGGLLICLPR	2xCarbamidomethyl [C2; C23]	1	1	2	11731	0	2830.38	6.58945	4.381e-13	47.25	1.03e-13
YALDALAAAANSPDPLANQYTR		1	1	14	15660	0	2306.14	6.5893	2.115e-11	115.54	4.86e-14
IQYADENAKDISTNSQNLLAAASNVLDDCR	1xCarbamidomethyl [C29]	1	1	4	20793	1	3309.57	6.58928	7.426e-14	102.48	1.378e-12
VAADFVFGETNASESFLQKFPSGK		1	1	6	13475	1	2576.27	6.5874	1.917e-13	63.5	6.312e-14
VAAVQNTVDIPTTAPIHVQR		1	1	26	17874	0	2130.17	6.58725	2.601e-11	121.62	1.481e-09
AGKLPEGSSYGPEVDR		1	1	14	21298	1	1661.81	6.58695	3.371e-12	79.81	5.675e-13
ELLPIYRDEIVPLADIITPNQYEVELLTGK		1	1	6	12774	1	3454.87	6.58612	1.136e-14	67	7.163e-14
LTALENEADAIEGEHPEEAALIRER		1	1	10	18990	1	2776.37	6.58578	1.455e-10	68.16	1.107e-09
LQEGQHVYLEAQVEPR		1	1	2	11466	0	1895.96	6.58517	7.582e-10	74.86	6.54e-09
VTNPEAAVEDGKPGAAAMVEQCEK	1xCarbamidomethyl [C22]	1	1	10	16575	0	2501.16	6.58481	3.33e-13	99.28	1.421e-11
TAMGDGDESDAGDAEFDAEVLHTFK	1xOxidation [M3]	1	1	6	14270	0	2644.1	6.58468	5.897e-15	88.08	1.131e-12
DGEDGDKPEDVHMAEEGDNEDSAGK		1	1	8	16744	0	2646.04	6.58376	1.568e-07	55.05	3.873e-10
GYVEMTGVDPETSNDINEAIISK		1	1	24	14024	0	2482.17	6.58352	6.476e-13	132.22	3.032e-13
SHSNGIVQSALDALAPDEVLR		1	1	2	16934	0	2192.13	6.58253	3.09e-12	64.96	2.437e-10
DYIATEILDDDNKYDAGEHGLQK		1	1	8	14757	1	2623.22	6.58238	1.556e-13	74.19	4.331e-12
TSGNYASVIAHNPDTKR		1	1	44	18489	1	1830.91	6.58121	1.085e-10	108.66	7.118e-09
VTDDAWNLLLELAESRDVVK		1	1	4	20623	1	2286.2	6.58085	3.544e-12	69.43	1.836e-11
LPGTAADRPNVYEFGTTYDDIYNDLATK		1	1	4	20333	0	3120.48	6.58031	5.842e-15	69.52	1.544e-13
SKAGIGYLQVDDEAVNNEMSNR		1	1	6	17420	1	2410.13	6.57942	1.353e-11	97.02	2.701e-10
QLIYNYPEQLFADAGVMAIEHADFDGIER	1xOxidation [M17]	1	1	4	17324	0	3341.58	6.57846	1.124e-12	62.53	5.823e-09
VNSVNPAVIVTNFHK		1	1	67	15069	0	1638.9	6.57838	2.375e-10	104.18	5.286e-09
AIYHTLNMFNVDVSKK		1	1	2	15511	1	1879.97	6.57829	4.894e-12	63.88	6.363e-13
FWEIISDEHGIDPTGHYHGDTDLQLER		1	1	15	20195	0	3180.47	6.57818	4.415e-08	40.3	6.208e-07
VGSIEGLEELGLLENAPVVK		1	1	167	19900	0	2066.14	6.57782	9.697e-12	117.25	1.759e-12
FFNDADADKGLQTSQDAR		1	1	82	13698	1	1998.92	6.57721	3.556e-13	139.61	3.773e-13
LEGTGVTVNALHPGIVDTELMR		1	1	2	16331	0	2322.21	6.57637	3.077e-09	46.02	1.36e-08
AVNEAGPGIWSDHSKPITAKPR		1	1	12	15705	0	2331.22	6.57589	3.241e-12	59.21	3.259e-09
YIANLGHGITPQTPIESMTVLVQAVHDAL		1	1	4	15092	0	3088.61	6.5758	5.252e-10	60.18	6.553e-10
AGVQYLHAHSVDNILIK		1	1	10	17714	0	1878.02	6.57439	1.232e-10	39.92	2.246e-09
CAEALRPEGVDLIDVLTK	1xCarbamidomethyl [C1]	1	1	4	15210	0	1999.05	6.57408	1.676e-10	84.16	1.499e-08
KVAVPSTIHCDHLIEAQIGGEK	1xCarbamidomethyl [C10]	1	1	14	20416	1	2402.25	6.57393	9.354e-09	83	6.163e-10
GDEKESPCNGDSGGPLVLAEDK	1xCarbamidomethyl [C8]	1	1	8	19440	1	2274.02	6.57373	3.085e-14	131.52	1.123e-11
QLQASVLQLVNGDESTREPASK		1	1	2	11009	1	2370.23	6.57338	3.029e-10	38.83	1.142e-08
TMVNNSAIADAGHIGPGMGLLK		1	1	6	21283	0	2167.1	6.57332	2.077e-08	88.84	5.073e-13
FVDGLMIHSGDPCNDYVDTATR	1xOxidation [M6]; 1xCarbamidomethyl [C13]	1	1	58	18714	0	2499.09	6.57321	1.003e-10	93.26	2.269e-12
MLVATTHIGSTSVNFQMEQYVYK		1	1	19	19193	0	2647.29	6.57243	1.873e-09	89.85	1.054e-13
QHLLEDSNALQQFER		1	1	16	12282	0	1827.9	6.57243	8.924e-09	91.54	1.637e-08
TAQHGFPHKPSALAYDPK		1	1	54	14872	0	1965	6.57171	1.172e-06	45.12	1.341e-08
LSAIYGGTYMLDKPIDEIVYDASGK		1	1	25	13952	0	2719.35	6.57091	9.08e-13	88.68	2.317e-08
ERNVSIIGPATVGGVKPGCFK	1xCarbamidomethyl [C19]	1	1	2	18305	1	2186.18	6.56943	2.364e-11	48.83	1.405e-09
EISFQPALCTFEMDIMQQQGIEEDRVPLK	1xOxidation [M]; 1xCarbamidomethyl [C9]	1	1	8	16613	1	3468.65	6.56936	1.059e-12	65.64	4.295e-12
NIIHGSDAVESANKEIALWFK		1	1	8	16894	1	2342.21	6.56806	1.251e-13	99.59	8.86e-16
VLQFIAAATGHTHNVEGVK		1	1	40	19186	0	1992.07	6.56727	9.032e-07	90.48	1.071e-09
FAATEIVNSPVLHPAVTK		1	1	2	16367	0	1894.04	6.56717	6.393e-09	54.33	6.088e-08
VVDYEEAKQYADDNGLLFMETSAK		1	1	8	17707	1	2736.27	6.56714	1.683e-11	104.48	3.31e-09
NTIDEVLVLAENLGSSEITK		1	1	10	20793	0	2145.13	6.56649	2.844e-13	97.22	1.842e-11
ISGASEKDIVHSGLDYTMER	1xOxidation [M18]	1	1	75	18688	1	2224.06	6.56615	1.218e-09	73.63	1.019e-07
APTAANADEAGETIDEGDGKK		1	1	8	14929	1	2059.94	6.56554	1.088e-15	135.78	1.272e-14
LGEMKDCIVDEGSPAQFK	1xCarbamidomethyl [C7]	1	1	4	11466	1	2023.95	6.56509	2.652e-13	104.25	7.806e-12
YVEAIEDVPCGNICGLVGVDQFLVK	2xCarbamidomethyl [C10; C14]	1	1	26	17373	0	2794.38	6.56412	1.428e-08	77.53	2.107e-09
AVVGEEALTPDDLLYLEFLTK		1	1	35	10470	0	2336.23	6.55636	4.481e-08	70.47	4.077e-10
GSIEASLKDESKPWTQFFK		1	1	18	20361	1	2198.11	6.55513	1.246e-10	97.67	1.319e-13
KPLHQIFTQFAGLEAADDGSGDVK		1	1	21	19419	0	2544.27	6.55445	8.743e-13	102.97	3.09e-11
EITNREHEVLNAWAHLQAMCEER	1xCarbamidomethyl [C20]	1	1	6	18990	1	2836.33	6.55408	1.398e-13	57.89	9.501e-10
TPNTQVPLQLAKGFAGMR		1	1	4	12412	1	1929.04	6.554	5.256e-12	55.2	5.089e-09
LPTEVQAVELLHK		1	1	188	12887	0	1476.84	6.55368	3.327e-09	99.29	6.085e-09
SENRESGYEDYYVWHDGK		1	1	18	15125	1	2233.94	6.55266	2.478e-11	56.46	1.797e-09
SSRPAIGGAPAQEAEPYGDEALQFTR		1	1	52	12254	0	2718.31	6.55135	8.359e-14	112.41	2.326e-09
DDASKPVHLTAFLAYK		1	1	40	14387	0	1775.93	6.5509	4.845e-12	80.64	2.398e-10
TVLAVGPAPVVAVDSVTGHLK		1	1	30	10815	0	2030.16	6.55027	7.183e-11	121.53	5.852e-14
LTHQEEFDDEDDWNPAK		1	1	10	19747	0	2088.88	6.54881	1.532e-13	83.82	5.568e-12
RHELGGMYGQGDIVR		1	1	21	10139	1	1687.83	6.54844	8.093e-11	88.94	1.241e-09
AHQVVEDGYEFFAKR		1	1	2	15667	1	1795.88	6.54828	2.136e-11	66.05	2.518e-11
TTVECTVAQAVRDEWVEAVANIR	1xCarbamidomethyl [C5]	1	1	6	17481	1	2617.3	6.54812	9.451e-10	53.18	1.696e-09
SPIYSHFGESITGQSTIR		1	1	10	15285	0	1979.98	6.54696	6.668e-10	81.05	3.714e-10
LLIQQLEQEERETEALDATK		1	1	5	17813	1	2357.22	6.54643	6.077e-13	56.22	6.175e-11
LQQETENITQQLDEAELK		1	1	76	11433	0	2130.06	6.54566	8.969e-13	133.86	9.691e-13
AYNKEGESTPLETLLAVK		1	1	17	15705	1	1963.04	6.54534	7.853e-14	86.65	9.599e-12
IIHQACSENLTPCTLELGGK	2xCarbamidomethyl [C6; C13]	1	1	33	17239	0	2241.1	6.545	4.749e-15	120.27	1.745e-12
RPLKEDEISAICDGVLR	1xCarbamidomethyl [C12]	1	1	4	17914	1	1971.03	6.54393	3.36e-10	64.88	2.406e-09
ENLETLGGMSDSSAAGTTHSVR	1xOxidation [M9]	1	1	6	18985	0	2236.01	6.54235	1.064e-12	84.47	1.034e-10
ISDEDWNLIHDVHLK		1	1	46	19571	0	1833.91	6.53895	7.022e-08	128.17	5.872e-12
SCATCGSDHEVGVLCPTCYQK	4xCarbamidomethyl [C2; C5; C15; C18]	1	1	12	11001	0	2429	6.53814	6.855e-14	102.57	1.753e-11
TLINHIEEAALEVYK		1	1	14	18042	0	1742.93	6.53759	2.644e-10	95.29	2.338e-10
TDDIDDEDGTGDSDSLHR		1	1	42	20968	0	1962.78	6.53733	4.336e-10	139.95	1.057e-12
TWHTEHFFCAQCGQQFGEDGFHER	2xCarbamidomethyl [C9; C12]	1	1	2	14758	0	3011.24	6.536	4.058e-11	56.99	3.41e-10
NAALSSELGKDLNSALALAR		1	1	8	14916	1	2014.09	6.53518	4.593e-16	144.51	1.279e-13
NSETGIVDQVMLTLNSEGYK		1	1	2	17407	0	2198.06	6.53462	5.286e-13	122.89	3.422e-12
FLRPPVPIQQAESNWPLLTVSK		1	1	20	17897	0	2520.4	6.53437	1.079e-13	68.64	9.334e-12
ADQELAMYSHDNIICGITSVAFSK	1xCarbamidomethyl [C15]	2	2	13	12790; 12792	0	2670.25	6.53424	8.558e-12	108.94	3.766e-14
HVAIVPGSVSESQKPTVDK		1	1	2	16367	0	1978.06	6.53369	1.555e-10	57.36	2.595e-09
VQAIHVQITHLTPEK		1	1	10	12235	0	1713.96	6.53366	3.824e-08	77.19	3.416e-09
KSDIYVSLISSTHQVSAK		1	1	10	13952	1	1963.05	6.53221	1.45e-14	80.97	8.273e-13
IPTSINIPLPQLEDGLKLTDEEFK		1	1	6	11441	1	2710.45	6.53217	2.478e-15	73.93	2.398e-13
VCIVGSGNWGSAIAKIVGANAK	1xCarbamidomethyl [C2]	1	1	6	11494	1	2172.16	6.53177	5.636e-15	112.83	8.783e-14
AQAQSDAPVQTADGEESAPK		1	1	3	14183	0	1999.92	6.5311	3.77e-13	87.93	2.747e-11
ATFGSGTESYVLVHPNPDEGISETGELPDDWR		1	1	2	17186	0	3475.59	6.53018	6.307e-15	78.73	2.746e-12
NIAGNEGAAAGNSQVQSPTHR		1	1	14	16104	0	2079	6.52977	1.485e-11	136.27	1.081e-12
QAVAAASAAAAAAHATSQADESNR		1	1	2	13326	0	2240.07	6.5284	4.063e-15	92.88	3.681e-13
ALLQQIASEGKISDDADAK		1	1	8	20101	1	1973.02	6.528	2.948e-13	95.59	2.423e-12
YAFLGPLETAHLNAEGMLNYCER	1xCarbamidomethyl [C21]	1	1	56	11333	0	2669.25	6.52707	2.575e-13	113.84	1.71e-12
HINEKIEFDNLAPLMANCL	1xCarbamidomethyl [C18]	1	1	6	13903	1	2242.1	6.52654	1.778e-06	84.97	1.713e-07
ELNSVNDHTASITDMQMSSDGTMFVSSSK	2xOxidation [M23; M]	1	1	3	12686	0	3151.35	6.52635	4.987e-11	59.8	7.124e-10
TDRPEGFLLYLGNEVKPDAK		1	1	10	20793	0	2262.18	6.52542	1.137e-11	70.34	3.485e-14
SAEMLMQESGCCLEHPAATK	1xOxidation [M4]; 2xCarbamidomethyl [C11; C12]	1	1	2	20409	0	2265.96	6.52322	7.123e-10	47.35	9.468e-10
APTAANADEAGETIDEGDGK		1	1	2	14929	0	1931.85	6.5231	1e-15	134.09	4.843e-14
MPLAESTEYGNSLFNVHVLK	1xOxidation [M1]	1	1	28	18990	0	2265.12	6.52244	1.634e-12	97.33	9.146e-10
LPGVQPLEALESVKK		1	1	14	15075	1	1607.94	6.52178	1.01e-09	58.22	2.82e-08
YGVDCTNIAEDNIMDVSDFEK	1xCarbamidomethyl [C5]	1	1	76	21111	0	2435.04	6.52084	4.017e-12	138.25	2.337e-16
LCDIGAAIQEVMESYEVELDGK	1xCarbamidomethyl [C2]	1	1	8	12941	0	2469.15	6.52054	1.208e-13	111.98	5.636e-10
DITVTHMHTEGPASYCKPECK	1xOxidation [M7]; 2xCarbamidomethyl [C16; C20]	1	1	25	20688	0	2477.09	6.51978	7.377e-15	84.73	9.059e-15
GAPQLHYPGADMNYFQR	1xOxidation [M12]	1	1	4	11492	0	1980.9	6.51975	2.049e-08	57.9	1.926e-08
ILLSDLQNYLSGISATGVDGTGSR		1	1	4	18132	0	2437.26	6.51962	1.542e-13	94.97	3.979e-13
LAENEGKFDYNPSANSEPTVSLPNGNVGDSVAPSVSK		1	1	4	18082	1	3790.8	6.51837	2.121e-13	67.43	9.344e-13
IDPGLSASQQNLIDGHSIAK		1	1	46	12282	0	2064.07	6.51799	5.501e-10	135.13	7.389e-14
LSCYQCSSEHASNCDTEQR	3xCarbamidomethyl [C3; C6; C14]	1	1	12	18400	0	2331.9	6.51761	4.671e-14	115.53	1.151e-12
TSSDIVNWAMDKYTEDIPSPEIVQLTSEQVAR	1xOxidation [M10]	1	1	18	18706	1	3638.75	6.51725	7.243e-14	75.1	6.258e-13
VLDSLFPCVQGGTTAIPGAFGCGK	2xCarbamidomethyl [C8; C22]	1	1	214	10224	0	2452.2	6.51655	1.48e-09	102.38	4.531e-14
NPANSAVFVECGIHAR	1xCarbamidomethyl [C11]	1	1	8	13537	0	1741.84	6.51642	1.194e-09	109.23	1.335e-11
SDESVPSELAAEELAEEAKEEPDDTAASTPIDR		1	1	4	13640	1	3501.59	6.51571	1.117e-11	65.17	5.018e-11
FSDDNIGGGGGGGYGGGNTNNR		1	1	2	14136	0	2042.85	6.51451	2.605e-14	150.82	4.912e-15
IHDTHGGVDVLVNNAGIVR		1	1	41	12238	0	1986.05	6.51448	1.709e-11	116.89	1.938e-11
VSQMDEEKVNQEQEVLSK		1	1	2	16065	1	2120.02	6.51419	4.348e-13	154.82	2.638e-12
DLGIASAVATSSNSPIPLGALTHQIYR		1	1	24	12184	0	2752.46	6.51415	7.331e-12	124.85	2.337e-16
NNHYVEGGDFGNREDK		1	1	16	11907	1	1850.81	6.51264	5.033e-12	56.6	1.03e-08
VAAEQGLEEGYRVVINDGK		1	1	6	20910	1	2047.05	6.51096	1.731e-10	42.06	1.027e-08
SGTPVEAIVEQLQSAVIEEK		1	1	4	13928	0	2127.12	6.51054	1.8e-14	111.4	2.334e-13
ILHTPIQDEEEDSDPIVTSPYADHFDMR		1	1	4	13223	0	3270.49	6.50985	8.478e-12	50.5	8.632e-10
TNNEAEMNKLNTLLTALGSR	1xOxidation [M7]	1	1	36	20352	1	2206.11	6.50972	2.315e-12	135.89	1.65e-12
NPFDEPGKPGTPEAYDWDKNFIELR		1	1	4	15705	1	2935.39	6.50821	2.376e-14	61.35	1.432e-11
ADGAAVEVDGAEHTTPEK		1	1	38	17536	0	1796.83	6.50725	9.005e-09	73.87	4.188e-09
AWPVEQCQCPTGHIGLSCEDCAPGYYK	4xCarbamidomethyl [C7; C9; C18; C21]	1	1	24	17419	0	3183.34	6.50579	7.844e-12	44.17	1.249e-07
STLSDMAISTGGIVFGDDANLVK		1	1	59	18224	0	2311.15	6.50541	5.302e-13	110.19	3.787e-10
GHLVADIDPLGILNAEINPER		1	1	16	19419	0	2256.2	6.50511	3.779e-13	130.41	2.337e-16
YALNTHMHADHITGTGYLK	1xOxidation [M7]	1	1	8	10845	0	2159.03	6.50489	9.322e-10	40.43	4.369e-09
TLEAAALPQVPDVVTAVNKVLGVK		1	1	21	19467	1	2432.41	6.5047	2.904e-10	70.94	7.767e-11
MPLAESTEYGNSLFNVHVLKK		1	1	4	18990	1	2377.22	6.50441	3.678e-16	80.43	3.854e-12
LQQFFNHHMFVLEQEEYQR		1	1	2	18311	0	2523.19	6.50279	1.423e-11	43.18	1.44e-11
VDDVANMQELDQATHILTR		1	1	6	12289	0	2169.06	6.50153	7.746e-14	113.79	3.04e-12
DMNGQADSLVESGQFDSAGIQEK		1	1	20	12282	0	2426.08	6.50136	4.524e-14	141.9	4.393e-14
YSLSENEHFMLDPVTGSIEPTK		1	1	8	17281	0	2494.18	6.50131	1.797e-14	111.37	5.838e-14
VLVVGNPANTNALVCSHYAPSIPK	1xCarbamidomethyl [C15]	1	1	44	13832	0	2521.32	6.50125	7.596e-12	93.81	6.391e-11
ITFDHDFTDDSDVETFPK		1	1	8	18233	0	2128.93	6.4995	1.304e-10	77.93	5.492e-08
LLVGSDDYGRDLTGVQNLK		1	1	14	12282	1	2063.08	6.49949	4.358e-11	77.47	1.808e-09
YTALEHEQRVPVNVAGVQPGTMQAAVHPK		1	1	6	10498	1	3127.61	6.49821	6.304e-11	37.48	4.468e-09
NARPTPNTNTLHLPTIEYR		1	1	9	15196	0	2208.15	6.4981	5.229e-12	42.5	1.889e-10
AESTLHDQSDFNQAYDEFER		1	1	4	13792	0	2402.02	6.4981	1.686e-13	93.85	1.612e-11
YHNTVDSALLCQGLQQVNVGQGK	1xCarbamidomethyl [C11]	1	1	4	15935	0	2529.25	6.49805	1.161e-11	98.41	7.001e-11
ATNHLGSETSSIALNVTPK		1	1	22	11466	0	1940.01	6.49774	7.655e-11	94.12	2.501e-12
SGMLAAESACDVVFSGATQEK	1xCarbamidomethyl [C10]	1	1	100	12810	0	2157.98	6.49763	2.282e-15	132.96	1.164e-13
KLGDEYFCFVTECDDPK	2xCarbamidomethyl [C8; C13]	1	1	10	13148	1	2122.91	6.49761	8.139e-14	79.11	2.434e-11
ADLETVFSLINTDTDSSKK		1	1	4	14504	1	2084.04	6.49734	2.123e-10	49.5	2.91e-10
TPTGEEESDSSSWDCVWK	1xCarbamidomethyl [C15]	1	1	6	17140	0	2099.85	6.49724	5.767e-14	116.13	7.012e-13
LYGHGNELYAIASSPDGSLIASGCR	1xCarbamidomethyl [C24]	1	1	6	14613	0	2608.25	6.49704	8.586e-10	69.04	3.14e-10
AAEPAAELPDAADELIAAEPK		1	1	100	13475	0	2092.04	6.49695	7.069e-12	108.26	1.86e-12
FALTGAVFAQDEAFLKR		1	1	76	18690	1	1884	6.49679	8.374e-12	88.47	6.433e-13
NLENVVHEEAVATLK		1	1	6	11123	0	1665.88	6.49626	7.817e-11	89.15	2.231e-10
ELDEAFEKIDELETK		1	1	18	11433	1	1808.88	6.4961	8.468e-12	87.45	1.811e-09
ACSAVDDASLNDGEVMADSTLQLR	1xCarbamidomethyl [C2]	1	1	14	20968	0	2538.14	6.49589	5.984e-14	124.4	1.952e-14
SPEPHFLETYTPEVTK		1	1	4	14827	0	1874.92	6.49501	7.884e-08	31.51	4.853e-07
SGTVDDSSNVFCQQLVDDVQR	1xCarbamidomethyl [C12]	1	1	14	14472	0	2369.07	6.4948	1.568e-12	166.4	3.928e-14
LGQSEATSLQHQMEVYRK		1	1	12	15662	1	2105.04	6.49373	4.567e-11	60.35	1.023e-07
TVLIMELINNVAKAHGGYSVFAGVGER		2	2	2	16097; 21539	1	2845.5	6.49211	1.53e-14	107.88	5.992e-13
HYFQNTQGLIFVVDSNDR		2	2	22	16153; 10049	0	2153.04	6.49182	9.615e-12	142.48	3.583e-13
LHGPTNLVEGQSAHYECR	1xCarbamidomethyl [C17]	1	1	8	11466	0	2067.97	6.49088	2.909e-15	115.68	3.764e-13
ELDELLMSDQMLDHVTEYADR	1xOxidation [M]	1	1	6	17753	0	2539.13	6.49083	1.041e-11	97.4	1.257e-11
GTQTTPAGGAVGTTNPEKVEQQQK		1	1	10	13326	1	2427.21	6.49066	2.047e-13	114.48	6.951e-10
TNVIYGGWNPEVTNVFFTHGQIDPWR		1	1	56	20564	0	3047.48	6.49065	1.958e-12	93.9	6.154e-13
LGAANVEVVVHDEAWAR		1	1	56	10797	0	1835.94	6.49065	4.911e-09	93.96	4.418e-10
NAESLGHAVNQIAK		1	1	4	11394	0	1451.76	6.49057	7.922e-08	81.81	2.746e-08
LTHPAVNYCSAAEDACITISGIVEK	2xCarbamidomethyl [C9; C16]	1	1	2	11624	0	2719.31	6.4901	2.186e-13	98.55	1.109e-12
GYVEMTGVDPETSNDINEAIISK	1xOxidation [M5]	1	1	36	14024	0	2498.16	6.48921	4.719e-13	137.56	9.559e-15
TIDCLPGVKDINEAFDTVTDLR	1xCarbamidomethyl [C4]	1	1	14	11394	1	2492.23	6.48914	2.729e-12	99.15	1.248e-11
SDLLAAVNAVTAGDVQAAAR		1	1	80	12887	0	1913.01	6.48821	1.699e-08	119.15	4.118e-15
ENTLNQLAGAAFGAAGQR		1	1	26	17950	0	1788.9	6.48751	2.047e-09	100.26	6.748e-09
HFDASEHWTGLIAEAR		1	1	22	11575	0	1839.88	6.48732	3.156e-11	121.48	1.643e-12
NKLDELDHAVLAVGYGQLNGQDYWLIK		1	1	2	15380	1	3072.58	6.48711	1.529e-19	66.49	2.337e-16
HPQAIEDMVSYAQETQHEK	1xOxidation [M8]	1	1	2	10033	0	2257.02	6.48709	3.592e-11	61.28	1.553e-09
SALTLQFMYDEFVEDYEPTKADSYR		1	1	10	21505	1	3018.37	6.48689	2.694e-15	88.5	1.491e-12
GASEVVCVHVQDSVECAQR	2xCarbamidomethyl [C7; C16]	1	1	41	20347	0	2129.97	6.48647	5.482e-14	97.48	1.493e-12
QIDTYLMGKPSALPGPGGVIDTTR		1	1	6	20917	0	2487.29	6.48642	3.599e-12	88.37	1.992e-11
IVGGFEIDVSDAPYQVSLQYNKR		1	1	38	12990	1	2598.32	6.48536	3.152e-14	98.35	2.809e-13
CPEALFQPSFLGMEACGIHETTYNSIMK	2xOxidation [M13; M27]; 2xCarbamidomethyl [C1; C16]	1	1	22	17742	0	3263.45	6.48328	1.512e-10	69.64	1.974e-10
EVHSGMGAAEYVSDKASLMEATK		1	1	4	14209	1	2411.12	6.48297	2.384e-12	60.43	4.086e-11
SIFGEDALANLSIEKPLDRPDAPVTGHIR		1	1	26	17545	0	3131.65	6.48249	1.735e-11	57.95	1.765e-10
SKGGLSETEAQQYIK		1	1	4	14504	1	1638.83	6.48231	2.8e-06	111.94	2.687e-12
VTASGVCHTDAYTLGGLDSEGIFPVILGHEGAGVVESVGEGVTK	1xCarbamidomethyl [C7]	1	1	4	17133	0	4385.16	6.48116	6.638e-10	41.96	1.911e-08
MLTTFAGALSCQVATGHIFHIR	1xCarbamidomethyl [C11]	1	1	4	18806	0	2431.24	6.4798	4.891e-10	49.7	1.482e-11
DLATQICEKPQIVNDYEAGR	1xCarbamidomethyl [C7]	1	1	18	20796	0	2320.12	6.47879	6.166e-14	100.55	2.398e-11
MLVLDEADKLLSQDFK		1	1	20	17149	1	1864.97	6.47837	6.733e-11	103.9	2.473e-11
GQSEGTNHIQATSYK		1	1	4	19283	0	1620.76	6.47819	5.841e-10	127.3	8.168e-11
LPAAVADCIDAAGHEFDPNTQK	1xCarbamidomethyl [C8]	1	1	8	19815	0	2340.09	6.47791	3.795e-14	83.84	5.976e-13
KVVLEQVLEEMDCFMDQPHNNR	1xCarbamidomethyl [C13]	1	1	4	15438	1	2731.26	6.47707	2.234e-14	100.46	2.472e-12
IKADFDQLYEDMQQAFR		1	1	57	10224	1	2118	6.47651	7.985e-10	103.77	2.018e-14
YHPTAPGEYAVHILCDNEDIPK	1xCarbamidomethyl [C15]	1	1	8	18666	0	2539.19	6.47583	6.947e-09	30.63	0.0003856
TIETGNTKEEPVTTQPK		1	1	4	19291	1	1872.95	6.47572	5.748e-10	112.36	1.124e-08
VDKGVVDLMGSEGECTTQGLDDLAAR	1xOxidation [M9]; 1xCarbamidomethyl [C15]	1	1	16	20732	1	2752.28	6.47529	1.424e-14	131.75	7.308e-12
LQLATEESYKDPANIQSK		1	1	78	12282	1	2035.03	6.47498	5.753e-14	119.74	6.394e-14
SPISEQTTINPIQNIEIR		1	1	6	18432	0	2053.09	6.47257	2.31e-13	108.48	1.012e-12
VIDHIFDDMVIDEVVTK	1xOxidation [M9]	1	1	30	21136	0	2004	6.47171	1.454e-11	92.81	6.662e-11
QSNLAAALYQETEKEK		1	1	96	20347	1	1822.92	6.47133	1.532e-10	108.4	2.977e-10
AIEGTHNSEVQGHPVK		1	1	10	10217	0	1702.85	6.47114	1.112e-10	81.96	1.122e-10
NTVQELESLKQNLDQLK		1	1	4	10800	1	2000.07	6.47075	1.744e-10	75.9	4.673e-10
SGETIIDVNLGKDEDAYLAGHTIDGR		1	1	4	15210	1	2759.35	6.47069	9.859e-12	36.74	2.53e-09
MKENQSQIYFITGENIEQVK		1	2	34	21432	1	2399.19	6.46995	3.198e-08	120.4	1.352e-10
NTFCDLMKPHLVIYLDVPVNVVK	1xCarbamidomethyl [C4]	1	1	6	15635	0	2714.44	6.4691	1.382e-12	45.99	3.169e-10
MNLSCTSPYNADFDGDEMNLHVPQSMETR	1xCarbamidomethyl [C5]	1	1	4	11645	0	3359.41	6.4688	4.088e-12	57.91	8.226e-13
TREGNDLYNEMIEGGVISLK		2	2	84	16097; 21539	1	2238.11	6.46879	2.991e-14	97.36	1.882e-12
EEEAIKLDGLNVAQMK		1	1	14	13620	1	1787.92	6.46876	4.731e-12	92.44	3.505e-10
LEGTGVTVNALHPGIVDTELMR	1xOxidation [M21]	1	1	2	16331	0	2338.21	6.46847	1.125e-08	37.15	1.317e-07
QALLEADVMAHQDRIEGIK		1	1	4	12282	1	2137.11	6.46805	3.523e-11	61.46	8.945e-09
HQGVMVGMGQKDSYVGDEAQSK	2xOxidation [M5; M8]	6	6	6	17742; 17585; 20164; 20166; 17267; 17584	1	2383.07	6.46803	4.767e-12	62.95	3.656e-11
LAATNALHNSLEFTK		1	1	16	19747	0	1629.86	6.46781	1.942e-09	111.86	7.638e-11
SLEDLDEGMSVAQANVDDGQSVDR		1	1	8	13792	0	2550.13	6.46546	8.853e-16	134.55	1.368e-14
TLEADVMQLSEDLSSSER	1xOxidation [M7]	1	1	12	11433	0	2025.93	6.46365	6.715e-13	114.5	2.142e-12
NENGANNVSVMGDQLNIDR		1	1	22	18680	0	2059.95	6.46334	5.185e-10	160.28	1.091e-11
[truncated: 45,440 more rows]
