# Supplementary material for: Mapping Anopheles stephensi midgut proteome using high-resolution mass spectrometry
Source: Data Brief. 2018 Feb 21;17:1295–303. doi: 10.1016/j.dib.2018.02.028 (PMC5966514; doi:10.1016/j.dib.2018.02.028)
Supplement: Supplementary Table S3 — Supplementary material [file mmc4.xlsx]

## Sheet: GO term
Supplementary table S3: A list of Gene Ontology terms ascribed to the midgut proteins in the dataset by VectorBase
An. stephensi Indian strain GENE STABLE ID	An. stephensi (SDA500) GENE STABLE ID	GO term accession	GO term name	GO domain
ASTEI06011	ASTE003055	GO:0004313	[acyl-carrier-protein] S-acetyltransferase activity	molecular_function
ASTEI06011	ASTE003055	GO:0004314	[acyl-carrier-protein] S-malonyltransferase activity	molecular_function
ASTEI09276	ASTE000630	GO:0015016	[heparan sulfate]-glucosamine N-sulfotransferase activity	molecular_function
ASTEI09458	ASTE004385	GO:0003844	1,4-alpha-glucan branching enzyme activity	molecular_function
ASTEI10884	ASTE000132	GO:0003841	1-acylglycerol-3-phosphate O-acyltransferase activity	molecular_function
ASTEI07356	ASTE007628	GO:0003841	1-acylglycerol-3-phosphate O-acyltransferase activity	molecular_function
ASTEI10763	ASTE008390	GO:0005545	1-phosphatidylinositol binding	molecular_function
ASTEI09842	ASTE009649	GO:0016303	1-phosphatidylinositol-3-kinase activity	molecular_function
ASTEI08690	ASTE002914	GO:0003842	1-pyrroline-5-carboxylate dehydrogenase activity	molecular_function
ASTEI03368	ASTE003130	GO:0051537	2 iron, 2 sulfur cluster binding	molecular_function
ASTEI04871	ASTE003994	GO:0051537	2 iron, 2 sulfur cluster binding	molecular_function
ASTEI01948	ASTE005602	GO:0051537	2 iron, 2 sulfur cluster binding	molecular_function
ASTEI00833	ASTE005802	GO:0051537	2 iron, 2 sulfur cluster binding	molecular_function
ASTEI01282	ASTE005814	GO:0051537	2 iron, 2 sulfur cluster binding	molecular_function
ASTEI00008	ASTE007070	GO:0051537	2 iron, 2 sulfur cluster binding	molecular_function
ASTEI00562	ASTE007206	GO:0051537	2 iron, 2 sulfur cluster binding	molecular_function
ASTEI05908	ASTE007968	GO:0051537	2 iron, 2 sulfur cluster binding	molecular_function
ASTEI02231	ASTE009546	GO:0051537	2 iron, 2 sulfur cluster binding	molecular_function
ASTEI04968	ASTE009627	GO:0051537	2 iron, 2 sulfur cluster binding	molecular_function
ASTEI00841	ASTE005393	GO:0043715	2,3-diketo-5-methylthiopentyl-1-phosphate enolase activity	molecular_function
ASTEI00841	ASTE005393	GO:0043716	2-hydroxy-3-keto-5-methylthiopentenyl-1-phosphate phosphatase activity	molecular_function
ASTEI07143	ASTE006790	GO:0102005	2-octaprenyl-6-methoxy-1,4-benzoquinone methylase activity	molecular_function
ASTEI07143	ASTE006790	GO:0102005	2-octaprenyl-6-methoxy-1,4-benzoquinone methylase activity	molecular_function
ASTEI07104	ASTE000005	GO:0008425	2-polyprenyl-6-methoxy-1,4-benzoquinone methyltransferase activity	molecular_function
ASTEI07143	ASTE006790	GO:0008425	2-polyprenyl-6-methoxy-1,4-benzoquinone methyltransferase activity	molecular_function
ASTEI07143	ASTE006790	GO:0008425	2-polyprenyl-6-methoxy-1,4-benzoquinone methyltransferase activity	molecular_function
ASTEI01282	ASTE005814	GO:0051538	3 iron, 4 sulfur cluster binding	molecular_function
ASTEI02733	ASTE000992	GO:0004114	3',5'-cyclic-nucleotide phosphodiesterase activity	molecular_function
ASTEI09912	ASTE002253	GO:0004114	3',5'-cyclic-nucleotide phosphodiesterase activity	molecular_function
ASTEI00053	ASTE007164	GO:0004114	3',5'-cyclic-nucleotide phosphodiesterase activity	molecular_function
ASTEI07564	ASTE009334	GO:0004114	3',5'-cyclic-nucleotide phosphodiesterase activity	molecular_function
ASTEI00053	ASTE007164	GO:0004114	3',5'-cyclic-nucleotide phosphodiesterase activity	molecular_function
ASTEI06969	ASTE002839	GO:0008408	3'-5' exonuclease activity	molecular_function
ASTEI05438	ASTE003445	GO:0008408	3'-5' exonuclease activity	molecular_function
ASTEI00181	ASTE003490	GO:0008408	3'-5' exonuclease activity	molecular_function
ASTEI09180	ASTE004706	GO:0008408	3'-5' exonuclease activity	molecular_function
ASTEI08268	ASTE005122	GO:0008408	3'-5' exonuclease activity	molecular_function
ASTEI09818	ASTE007723	GO:0008408	3'-5' exonuclease activity	molecular_function
ASTEI01351	ASTE005886	GO:0000175	3'-5'-exoribonuclease activity	molecular_function
ASTEI08409	ASTE008163	GO:0000175	3'-5'-exoribonuclease activity	molecular_function
ASTEI08409	ASTE008163	GO:0000175	3'-5'-exoribonuclease activity	molecular_function
ASTEI07104	ASTE000005	GO:0008689	3-demethylubiquinone-9 3-O-methyltransferase activity	molecular_function
ASTEI06080	ASTE002101	GO:0003857	3-hydroxyacyl-CoA dehydrogenase activity	molecular_function
ASTEI01333	ASTE005873	GO:0003857	3-hydroxyacyl-CoA dehydrogenase activity	molecular_function
ASTEI01671	ASTE006413	GO:0003857	3-hydroxyacyl-CoA dehydrogenase activity	molecular_function
ASTEI00861	ASTE009178	GO:0102344	3-hydroxy-behenoyl-CoA dehydratase activity	molecular_function
ASTEI00860	ASTE009179	GO:0102344	3-hydroxy-behenoyl-CoA dehydratase activity	molecular_function
ASTEI00860	ASTE009179	GO:0102344	3-hydroxy-behenoyl-CoA dehydratase activity	molecular_function
ASTEI00861	ASTE009178	GO:0102344	3-hydroxy-behenoyl-CoA dehydratase activity	molecular_function
ASTEI02184	ASTE009494	GO:0008442	3-hydroxyisobutyrate dehydrogenase activity	molecular_function
ASTEI04289	ASTE005678	GO:0003860	3-hydroxyisobutyryl-CoA hydrolase activity	molecular_function
ASTEI00861	ASTE009178	GO:0102345	3-hydroxy-lignoceroyl-CoA dehydratase activity	molecular_function
ASTEI00860	ASTE009179	GO:0102345	3-hydroxy-lignoceroyl-CoA dehydratase activity	molecular_function
ASTEI00860	ASTE009179	GO:0102345	3-hydroxy-lignoceroyl-CoA dehydratase activity	molecular_function
ASTEI00861	ASTE009178	GO:0102345	3-hydroxy-lignoceroyl-CoA dehydratase activity	molecular_function
ASTEI06011	ASTE003055	GO:0004317	3-hydroxypalmitoyl-[acyl-carrier-protein] dehydratase activity	molecular_function
ASTEI00238	ASTE003516	GO:0003863	3-methyl-2-oxobutanoate dehydrogenase (2-methylpropanoyl-transferring) activity	molecular_function
ASTEI06011	ASTE003055	GO:0004316	3-oxoacyl-[acyl-carrier-protein] reductase (NADPH) activity	molecular_function
ASTEI06011	ASTE003055	GO:0004315	3-oxoacyl-[acyl-carrier-protein] synthase activity	molecular_function
ASTEI04549	ASTE001978	GO:0102336	3-oxo-arachidoyl-CoA synthase activity	molecular_function
ASTEI08696	ASTE002919	GO:0102336	3-oxo-arachidoyl-CoA synthase activity	molecular_function
ASTEI04352	ASTE006516	GO:0102336	3-oxo-arachidoyl-CoA synthase activity	molecular_function
ASTEI04549	ASTE001978	GO:0102337	3-oxo-cerotoyl-CoA synthase activity	molecular_function
ASTEI08696	ASTE002919	GO:0102337	3-oxo-cerotoyl-CoA synthase activity	molecular_function
ASTEI04352	ASTE006516	GO:0102337	3-oxo-cerotoyl-CoA synthase activity	molecular_function
ASTEI04549	ASTE001978	GO:0102338	3-oxo-lignoceronyl-CoA synthase activity	molecular_function
ASTEI08696	ASTE002919	GO:0102338	3-oxo-lignoceronyl-CoA synthase activity	molecular_function
ASTEI04352	ASTE006516	GO:0102338	3-oxo-lignoceronyl-CoA synthase activity	molecular_function
ASTEI03532	ASTE000307	GO:0051539	4 iron, 4 sulfur cluster binding	molecular_function
ASTEI09649	ASTE002444	GO:0051539	4 iron, 4 sulfur cluster binding	molecular_function
ASTEI10416	ASTE002667	GO:0051539	4 iron, 4 sulfur cluster binding	molecular_function
ASTEI02910	ASTE002720	GO:0051539	4 iron, 4 sulfur cluster binding	molecular_function
ASTEI06030	ASTE003025	GO:0051539	4 iron, 4 sulfur cluster binding	molecular_function
ASTEI03941	ASTE003169	GO:0051539	4 iron, 4 sulfur cluster binding	molecular_function
ASTEI097191	ASTE004443	GO:0051539	4 iron, 4 sulfur cluster binding	molecular_function
ASTEI09180	ASTE004706	GO:0051539	4 iron, 4 sulfur cluster binding	molecular_function
ASTEI05318	ASTE004798	GO:0051539	4 iron, 4 sulfur cluster binding	molecular_function
ASTEI01044	ASTE005191	GO:0051539	4 iron, 4 sulfur cluster binding	molecular_function
ASTEI01282	ASTE005814	GO:0051539	4 iron, 4 sulfur cluster binding	molecular_function
ASTEI03110	ASTE006885	GO:0051539	4 iron, 4 sulfur cluster binding	molecular_function
ASTEI10699	ASTE008424	GO:0051539	4 iron, 4 sulfur cluster binding	molecular_function
ASTEI05891	ASTE008494	GO:0051539	4 iron, 4 sulfur cluster binding	molecular_function
ASTEI097191	ASTE004443	GO:0051539	4 iron, 4 sulfur cluster binding	molecular_function
ASTEI08036	ASTE006023	GO:0004134	4-alpha-glucanotransferase activity	molecular_function
ASTEI08087	ASTE006086	GO:0003867	4-aminobutyrate transaminase activity	molecular_function
ASTEI08078	ASTE006094	GO:0003868	4-hydroxyphenylpyruvate dioxygenase activity	molecular_function
ASTEI04927	ASTE003938	GO:0008409	5'-3' exonuclease activity	molecular_function
ASTEI06467	ASTE009313	GO:0008409	5'-3' exonuclease activity	molecular_function
ASTEI04927	ASTE003938	GO:0008409	5'-3' exonuclease activity	molecular_function
ASTEI00690	ASTE008914	GO:0003870	5-aminolevulinate synthase activity	molecular_function
ASTEI06467	ASTE009313	GO:0017108	5'-flap endonuclease activity	molecular_function
ASTEI05401	ASTE005367	GO:0008253	5'-nucleotidase activity	molecular_function
ASTEI10247	ASTE003850	GO:0008097	5S rRNA binding	molecular_function
ASTEI04723	ASTE006276	GO:0003873	6-phosphofructo-2-kinase activity	molecular_function
ASTEI11122	ASTE008509	GO:0003873	6-phosphofructo-2-kinase activity	molecular_function
ASTEI01618	ASTE001684	GO:0003872	6-phosphofructokinase activity	molecular_function
ASTEI01618	ASTE001684	GO:0003872	6-phosphofructokinase activity	molecular_function
ASTEI09657	ASTE002451	GO:0017057	6-phosphogluconolactonase activity	molecular_function
ASTEI09377	ASTE009065	GO:0003874	6-pyruvoyltetrahydropterin synthase activity	molecular_function
ASTEI10094	ASTE005111	GO:0006370	7-methylguanosine mRNA capping	biological_process
ASTEI09538	ASTE007742	GO:0006370	7-methylguanosine mRNA capping	biological_process
ASTEI06979	ASTE002850	GO:0008312	7S RNA binding	molecular_function
ASTEI04603	ASTE005634	GO:0008312	7S RNA binding	molecular_function
ASTEI01406	ASTE005940	GO:0008312	7S RNA binding	molecular_function
ASTEI10759	ASTE007900	GO:0008312	7S RNA binding	molecular_function
ASTEI02947	ASTE008667	GO:0008312	7S RNA binding	molecular_function
ASTEI08514	ASTE007852	GO:0003987	acetate-CoA ligase activity	molecular_function
ASTEI10978	ASTE006733	GO:0022848	acetylcholine-gated cation-selective channel activity	molecular_function
ASTEI07510	ASTE007197	GO:0003990	acetylcholinesterase activity	molecular_function
ASTEI08305	ASTE007947	GO:0006085	acetyl-CoA biosynthetic process	biological_process
ASTEI08514	ASTE007852	GO:0019427	acetyl-CoA biosynthetic process from acetate	biological_process
ASTEI09467	ASTE004394	GO:0006086	acetyl-CoA biosynthetic process from pyruvate	biological_process
ASTEI08091	ASTE006080	GO:0006086	acetyl-CoA biosynthetic process from pyruvate	biological_process
ASTEI03309	ASTE008071	GO:0006086	acetyl-CoA biosynthetic process from pyruvate	biological_process
ASTEI03309	ASTE008071	GO:0006086	acetyl-CoA biosynthetic process from pyruvate	biological_process
ASTEI10688	ASTE004748	GO:0006084	acetyl-CoA metabolic process	biological_process
ASTEI02605	ASTE008300	GO:0008521	acetyl-CoA transporter activity	molecular_function
ASTEI04537	ASTE001962	GO:0008375	acetylglucosaminyltransferase activity	molecular_function
ASTEI10861	ASTE001431	GO:0003993	acid phosphatase activity	molecular_function
ASTEI04388	ASTE002229	GO:0003993	acid phosphatase activity	molecular_function
ASTEI00365	ASTE004620	GO:0003993	acid phosphatase activity	molecular_function
ASTEI08981	ASTE005572	GO:0003993	acid phosphatase activity	molecular_function
ASTEI08974	ASTE005579	GO:0003993	acid phosphatase activity	molecular_function
ASTEI01356	ASTE005891	GO:0003993	acid phosphatase activity	molecular_function
ASTEI10568	ASTE007693	GO:0003993	acid phosphatase activity	molecular_function
ASTEI02624	ASTE008285	GO:0003993	acid phosphatase activity	molecular_function
ASTEI07259	ASTE000739	GO:0016881	acid-amino acid ligase activity	molecular_function
ASTEI07259	ASTE000739	GO:0016881	acid-amino acid ligase activity	molecular_function
ASTEI11160	ASTE009527	GO:0010309	acireductone dioxygenase [iron(II)-requiring] activity	molecular_function
ASTEI00841	ASTE005393	GO:0043874	acireductone synthase activity	molecular_function
ASTEI10416	ASTE002667	GO:0003994	aconitate hydratase activity	molecular_function
ASTEI097191	ASTE004443	GO:0003994	aconitate hydratase activity	molecular_function
ASTEI097191	ASTE004443	GO:0003994	aconitate hydratase activity	molecular_function
ASTEI08290	ASTE000016	GO:0003779	actin binding	molecular_function
ASTEI08990	ASTE000090	GO:0003779	actin binding	molecular_function
ASTEI03594	ASTE000239	GO:0003779	actin binding	molecular_function
ASTEI03481	ASTE000356	GO:0003779	actin binding	molecular_function
ASTEI04704	ASTE000443	GO:0003779	actin binding	molecular_function
ASTEI07229	ASTE000771	GO:0003779	actin binding	molecular_function
ASTEI02718	ASTE000981	GO:0003779	actin binding	molecular_function
ASTEI02750	ASTE001012	GO:0003779	actin binding	molecular_function
ASTEI08859	ASTE001180	GO:0003779	actin binding	molecular_function
ASTEI06110	ASTE001852	GO:0003779	actin binding	molecular_function
ASTEI11434	ASTE002474	GO:0003779	actin binding	molecular_function
ASTEI08654	ASTE002874	GO:0003779	actin binding	molecular_function
ASTEI08666	ASTE002886	GO:0003779	actin binding	molecular_function
ASTEI05256	ASTE003312	GO:0003779	actin binding	molecular_function
ASTEI08114	ASTE003599	GO:0003779	actin binding	molecular_function
ASTEI06168	ASTE003879	GO:0003779	actin binding	molecular_function
ASTEI04916	ASTE003950	GO:0003779	actin binding	molecular_function
ASTEI05776	ASTE004160	GO:0003779	actin binding	molecular_function
ASTEI09776	ASTE004300	GO:0003779	actin binding	molecular_function
ASTEI08207	ASTE005289	GO:0003779	actin binding	molecular_function
ASTEI01142	ASTE005425	GO:0003779	actin binding	molecular_function
ASTEI08985	ASTE005566	GO:0003779	actin binding	molecular_function
ASTEI01394	ASTE005928	GO:0003779	actin binding	molecular_function
ASTEI08052	ASTE006008	GO:0003779	actin binding	molecular_function
ASTEI08079	ASTE006093	GO:0003779	actin binding	molecular_function
ASTEI08078	ASTE006094	GO:0003779	actin binding	molecular_function
ASTEI10348	ASTE006097	GO:0003779	actin binding	molecular_function
ASTEI06710	ASTE006712	GO:0003779	actin binding	molecular_function
ASTEI06710	ASTE006712	GO:0003779	actin binding	molecular_function
ASTEI03111	ASTE006886	GO:0003779	actin binding	molecular_function
ASTEI08879	ASTE007434	GO:0003779	actin binding	molecular_function
ASTEI04750	ASTE007767	GO:0003779	actin binding	molecular_function
ASTEI08310	ASTE007942	GO:0003779	actin binding	molecular_function
ASTEI06425	ASTE009267	GO:0003779	actin binding	molecular_function
ASTEI05722	ASTE009761	GO:0003779	actin binding	molecular_function
ASTEI11519	ASTE009839	GO:0003779	actin binding	molecular_function
ASTEI04916	ASTE003950	GO:0003779	actin binding	molecular_function
ASTEI08859	ASTE001180	GO:0003779	actin binding	molecular_function
ASTEI07229	ASTE000771	GO:0003779	actin binding	molecular_function
ASTEI06110	ASTE001852	GO:0003779	actin binding	molecular_function
ASTEI04270	ASTE011212	GO:0003779	actin binding	molecular_function
ASTEI04198	ASTE011285	GO:0003779	actin binding	molecular_function
ASTEI04750	ASTE007767	GO:0003779	actin binding	molecular_function
ASTEI04704	ASTE000443	GO:0003779	actin binding	molecular_function
ASTEI08207	ASTE005289	GO:0003779	actin binding	molecular_function
ASTEI05376	ASTE010083	GO:0003779	actin binding	molecular_function
ASTEI02750	ASTE001012	GO:0003779	actin binding	molecular_function
ASTEI01898	ASTE001257	GO:0015629	actin cytoskeleton	cellular_component
ASTEI04954	ASTE001272	GO:0015629	actin cytoskeleton	cellular_component
ASTEI06110	ASTE001852	GO:0015629	actin cytoskeleton	cellular_component
ASTEI01439	ASTE002366	GO:0015629	actin cytoskeleton	cellular_component
ASTEI06168	ASTE003879	GO:0015629	actin cytoskeleton	cellular_component
ASTEI05776	ASTE004160	GO:0015629	actin cytoskeleton	cellular_component
ASTEI03360	ASTE008123	GO:0015629	actin cytoskeleton	cellular_component
ASTEI00853	ASTE009186	GO:0015629	actin cytoskeleton	cellular_component
ASTEI03360	ASTE008123	GO:0015629	actin cytoskeleton	cellular_component
ASTEI06110	ASTE001852	GO:0015629	actin cytoskeleton	cellular_component
ASTEI00853	ASTE009186	GO:0015629	actin cytoskeleton	cellular_component
ASTEI05516	ASTE000195	GO:0030036	actin cytoskeleton organization	biological_process
ASTEI03491	ASTE000347	GO:0030036	actin cytoskeleton organization	biological_process
ASTEI04704	ASTE000443	GO:0030036	actin cytoskeleton organization	biological_process
ASTEI09902	ASTE003195	GO:0030036	actin cytoskeleton organization	biological_process
ASTEI08114	ASTE003599	GO:0030036	actin cytoskeleton organization	biological_process
ASTEI10348	ASTE006097	GO:0030036	actin cytoskeleton organization	biological_process
ASTEI08879	ASTE007434	GO:0030036	actin cytoskeleton organization	biological_process
ASTEI04750	ASTE007767	GO:0030036	actin cytoskeleton organization	biological_process
ASTEI04198	ASTE011285	GO:0030036	actin cytoskeleton organization	biological_process
ASTEI04750	ASTE007767	GO:0030036	actin cytoskeleton organization	biological_process
ASTEI04704	ASTE000443	GO:0030036	actin cytoskeleton organization	biological_process
ASTEI02718	ASTE000981	GO:0051015	actin filament binding	molecular_function
ASTEI01439	ASTE002366	GO:0051015	actin filament binding	molecular_function
ASTEI05256	ASTE003312	GO:0051015	actin filament binding	molecular_function
ASTEI05596	ASTE005479	GO:0051015	actin filament binding	molecular_function
ASTEI01394	ASTE005928	GO:0051015	actin filament binding	molecular_function
ASTEI03360	ASTE008123	GO:0051015	actin filament binding	molecular_function
ASTEI03360	ASTE008123	GO:0051015	actin filament binding	molecular_function
ASTEI04270	ASTE011212	GO:0051015	actin filament binding	molecular_function
ASTEI04198	ASTE011285	GO:0051015	actin filament binding	molecular_function
ASTEI08990	ASTE000090	GO:0051693	actin filament capping	biological_process
ASTEI06110	ASTE001852	GO:0030042	actin filament depolymerization	biological_process
ASTEI06110	ASTE001852	GO:0030042	actin filament depolymerization	biological_process
ASTEI04704	ASTE000443	GO:0007015	actin filament organization	biological_process
ASTEI07252	ASTE000748	GO:0007015	actin filament organization	biological_process
ASTEI08831	ASTE001152	GO:0007015	actin filament organization	biological_process
ASTEI08832	ASTE001153	GO:0007015	actin filament organization	biological_process
ASTEI01512	ASTE001780	GO:0007015	actin filament organization	biological_process
ASTEI01142	ASTE005425	GO:0007015	actin filament organization	biological_process
ASTEI01099	ASTE005472	GO:0007015	actin filament organization	biological_process
ASTEI08832	ASTE001153	GO:0007015	actin filament organization	biological_process
ASTEI08831	ASTE001152	GO:0007015	actin filament organization	biological_process
ASTEI07252	ASTE000748	GO:0007015	actin filament organization	biological_process
ASTEI04704	ASTE000443	GO:0007015	actin filament organization	biological_process
ASTEI06168	ASTE003879	GO:0030041	actin filament polymerization	biological_process
ASTEI05776	ASTE004160	GO:0030041	actin filament polymerization	biological_process
ASTEI04270	ASTE011212	GO:0051014	actin filament severing	biological_process
ASTEI04198	ASTE011285	GO:0051014	actin filament severing	biological_process
ASTEI01099	ASTE005472	GO:0003785	actin monomer binding	molecular_function
ASTEI04270	ASTE011212	GO:0045010	actin nucleation	biological_process
ASTEI01556	ASTE001736	GO:0000915	actomyosin contractile ring assembly	biological_process
ASTEI06011	ASTE003055	GO:0016297	acyl-[acyl-carrier-protein] hydrolase activity	molecular_function
ASTEI04775	ASTE002946	GO:0003995	acyl-CoA dehydrogenase activity	molecular_function
ASTEI10715	ASTE003223	GO:0003995	acyl-CoA dehydrogenase activity	molecular_function
ASTEI01778	ASTE006300	GO:0003995	acyl-CoA dehydrogenase activity	molecular_function
ASTEI01724	ASTE006361	GO:0003995	acyl-CoA dehydrogenase activity	molecular_function
ASTEI04739	ASTE007782	GO:0003995	acyl-CoA dehydrogenase activity	molecular_function
ASTEI07479	ASTE007887	GO:0003995	acyl-CoA dehydrogenase activity	molecular_function
ASTEI09203	ASTE008200	GO:0003995	acyl-CoA dehydrogenase activity	molecular_function
ASTEI02252	ASTE009570	GO:0003995	acyl-CoA dehydrogenase activity	molecular_function
ASTEI06478	ASTE009789	GO:0003995	acyl-CoA dehydrogenase activity	molecular_function
ASTEI04775	ASTE002946	GO:0003995	acyl-CoA dehydrogenase activity	molecular_function
ASTEI04739	ASTE007782	GO:0003995	acyl-CoA dehydrogenase activity	molecular_function
ASTEI01778	ASTE006300	GO:0003997	acyl-CoA oxidase activity	molecular_function
ASTEI01724	ASTE006361	GO:0003997	acyl-CoA oxidase activity	molecular_function
ASTEI09203	ASTE008200	GO:0003997	acyl-CoA oxidase activity	molecular_function
ASTEI09678	ASTE002472	GO:0047372	acylglycerol lipase activity	molecular_function
ASTEI00237	ASTE003515	GO:0003998	acylphosphatase activity	molecular_function
ASTEI06396	ASTE007035	GO:0003999	adenine phosphoribosyltransferase activity	molecular_function
ASTEI06396	ASTE007035	GO:0006168	adenine salvage	biological_process
ASTEI10603	ASTE000911	GO:0004000	adenosine deaminase activity	molecular_function
ASTEI05220	ASTE001495	GO:0004000	adenosine deaminase activity	molecular_function
ASTEI05819	ASTE005408	GO:0004000	adenosine deaminase activity	molecular_function
ASTEI08319	ASTE007931	GO:0004001	adenosine kinase activity	molecular_function
ASTEI01127	ASTE005442	GO:0004013	adenosylhomocysteinase activity	molecular_function
ASTEI04438	ASTE006285	GO:0004013	adenosylhomocysteinase activity	molecular_function
ASTEI10101	ASTE005103	GO:0032559	adenyl ribonucleotide binding	molecular_function
ASTEI01531	ASTE001758	GO:0004016	adenylate cyclase activity	molecular_function
ASTEI08328	ASTE004376	GO:0004016	adenylate cyclase activity	molecular_function
ASTEI02798	ASTE002560	GO:0007188	adenylate cyclase-modulating G-protein coupled receptor signaling pathway	biological_process
ASTEI02533	ASTE003767	GO:0007188	adenylate cyclase-modulating G-protein coupled receptor signaling pathway	biological_process
ASTEI04690	ASTE000423	GO:0004017	adenylate kinase activity	molecular_function
ASTEI01540	ASTE001748	GO:0004017	adenylate kinase activity	molecular_function
ASTEI02730	ASTE003704	GO:0004017	adenylate kinase activity	molecular_function
ASTEI04690	ASTE000423	GO:0004017	adenylate kinase activity	molecular_function
ASTEI05655	ASTE004960	GO:0000774	adenyl-nucleotide exchange factor activity	molecular_function
ASTEI03377	ASTE003138	GO:0004019	adenylosuccinate synthase activity	molecular_function
ASTEI10554	ASTE005968	GO:0004020	adenylylsulfate kinase activity	molecular_function
ASTEI03603	ASTE000921	GO:0034333	adherens junction assembly	biological_process
ASTEI04172	ASTE009401	GO:0043531	ADP binding	molecular_function
ASTEI04690	ASTE000423	GO:0006172	ADP biosynthetic process	biological_process
ASTEI01540	ASTE001748	GO:0006172	ADP biosynthetic process	biological_process
ASTEI04690	ASTE000423	GO:0006172	ADP biosynthetic process	biological_process
ASTEI05877	ASTE008480	GO:0052855	ADP-dependent NAD(P)H-hydrate dehydratase activity	molecular_function
ASTEI09367	ASTE004642	GO:0008453	alanine-glyoxylate transaminase activity	molecular_function
ASTEI06748	ASTE006671	GO:0008453	alanine-glyoxylate transaminase activity	molecular_function
ASTEI03370	ASTE003132	GO:0004813	alanine-tRNA ligase activity	molecular_function
ASTEI01989	ASTE007572	GO:0004813	alanine-tRNA ligase activity	molecular_function
ASTEI03370	ASTE003132	GO:0006419	alanyl-tRNA aminoacylation	biological_process
ASTEI01989	ASTE007572	GO:0006419	alanyl-tRNA aminoacylation	biological_process
ASTEI07239	ASTE000760	GO:0004030	aldehyde dehydrogenase [NAD(P)+] activity	molecular_function
ASTEI07239	ASTE000760	GO:0004030	aldehyde dehydrogenase [NAD(P)+] activity	molecular_function
ASTEI03083	ASTE006855	GO:0004035	alkaline phosphatase activity	molecular_function
ASTEI09453	ASTE008984	GO:0004035	alkaline phosphatase activity	molecular_function
ASTEI08686	ASTE002909	GO:0008609	alkylglycerone-phosphate synthase activity	molecular_function
ASTEI04856	ASTE004010	GO:0004037	allantoicase activity	molecular_function
ASTEI04856	ASTE004010	GO:0004037	allantoicase activity	molecular_function
ASTEI04856	ASTE004010	GO:0000256	allantoin catabolic process	biological_process
ASTEI04856	ASTE004010	GO:0000256	allantoin catabolic process	biological_process
ASTEI06114	ASTE001850	GO:0004555	alpha,alpha-trehalase activity	molecular_function
ASTEI06114	ASTE001850	GO:0004555	alpha,alpha-trehalase activity	molecular_function
ASTEI09424	ASTE000796	GO:0004556	alpha-amylase activity	molecular_function
ASTEI09424	ASTE000796	GO:0004556	alpha-amylase activity	molecular_function
ASTEI00238	ASTE003516	GO:0003826	alpha-ketoacid dehydrogenase activity	molecular_function
ASTEI01267	ASTE004429	GO:0004560	alpha-L-fucosidase activity	molecular_function
ASTEI01267	ASTE004429	GO:0004560	alpha-L-fucosidase activity	molecular_function
ASTEI07402	ASTE001359	GO:0004559	alpha-mannosidase activity	molecular_function
ASTEI10474	ASTE003235	GO:0004559	alpha-mannosidase activity	molecular_function
ASTEI07073	ASTE002584	GO:0004040	amidase activity	molecular_function
ASTEI10609	ASTE000917	GO:0004044	amidophosphoribosyltransferase activity	molecular_function
ASTEI07834	ASTE000387	GO:0016597	amino acid binding	molecular_function
ASTEI06305	ASTE005391	GO:0016597	amino acid binding	molecular_function
ASTEI05314	ASTE004794	GO:0003333	amino acid transmembrane transport	biological_process
ASTEI05314	ASTE004794	GO:0015171	amino acid transmembrane transporter activity	molecular_function
ASTEI00219	ASTE001442	GO:0002161	aminoacyl-tRNA editing activity	molecular_function
ASTEI00405	ASTE004235	GO:0002161	aminoacyl-tRNA editing activity	molecular_function
ASTEI09468	ASTE004395	GO:0002161	aminoacyl-tRNA editing activity	molecular_function
ASTEI00364	ASTE004621	GO:0002161	aminoacyl-tRNA editing activity	molecular_function
ASTEI02669	ASTE007795	GO:0002161	aminoacyl-tRNA editing activity	molecular_function
ASTEI07524	ASTE008869	GO:0002161	aminoacyl-tRNA editing activity	molecular_function
ASTEI00815	ASTE001931	GO:0004045	aminoacyl-tRNA hydrolase activity	molecular_function
ASTEI00119	ASTE003065	GO:0004045	aminoacyl-tRNA hydrolase activity	molecular_function
ASTEI00815	ASTE001931	GO:0004045	aminoacyl-tRNA hydrolase activity	molecular_function
ASTEI03468	ASTE000368	GO:0004812	aminoacyl-tRNA ligase activity	molecular_function
ASTEI00498	ASTE000483	GO:0004812	aminoacyl-tRNA ligase activity	molecular_function
ASTEI04043	ASTE000519	GO:0004812	aminoacyl-tRNA ligase activity	molecular_function
ASTEI05804	ASTE001096	GO:0004812	aminoacyl-tRNA ligase activity	molecular_function
ASTEI08818	ASTE001139	GO:0004812	aminoacyl-tRNA ligase activity	molecular_function
ASTEI00219	ASTE001442	GO:0004812	aminoacyl-tRNA ligase activity	molecular_function
ASTEI02422	ASTE001556	GO:0004812	aminoacyl-tRNA ligase activity	molecular_function
ASTEI06084	ASTE002097	GO:0004812	aminoacyl-tRNA ligase activity	molecular_function
ASTEI10429	ASTE002677	GO:0004812	aminoacyl-tRNA ligase activity	molecular_function
ASTEI10716	ASTE003222	GO:0004812	aminoacyl-tRNA ligase activity	molecular_function
ASTEI00242	ASTE003520	GO:0004812	aminoacyl-tRNA ligase activity	molecular_function
ASTEI08159	ASTE003651	GO:0004812	aminoacyl-tRNA ligase activity	molecular_function
ASTEI00405	ASTE004235	GO:0004812	aminoacyl-tRNA ligase activity	molecular_function
ASTEI09468	ASTE004395	GO:0004812	aminoacyl-tRNA ligase activity	molecular_function
ASTEI01924	ASTE004535	GO:0004812	aminoacyl-tRNA ligase activity	molecular_function
ASTEI00364	ASTE004621	GO:0004812	aminoacyl-tRNA ligase activity	molecular_function
ASTEI09229	ASTE004677	GO:0004812	aminoacyl-tRNA ligase activity	molecular_function
ASTEI09168	ASTE004716	GO:0004812	aminoacyl-tRNA ligase activity	molecular_function
ASTEI04135	ASTE005211	GO:0004812	aminoacyl-tRNA ligase activity	molecular_function
ASTEI04362	ASTE006507	GO:0004812	aminoacyl-tRNA ligase activity	molecular_function
ASTEI02669	ASTE007795	GO:0004812	aminoacyl-tRNA ligase activity	molecular_function
ASTEI00518	ASTE007912	GO:0004812	aminoacyl-tRNA ligase activity	molecular_function
ASTEI03284	ASTE008047	GO:0004812	aminoacyl-tRNA ligase activity	molecular_function
ASTEI10764	ASTE008389	GO:0004812	aminoacyl-tRNA ligase activity	molecular_function
ASTEI03009	ASTE008600	GO:0004812	aminoacyl-tRNA ligase activity	molecular_function
ASTEI02180	ASTE009490	GO:0004812	aminoacyl-tRNA ligase activity	molecular_function
ASTEI11163	ASTE009644	GO:0004812	aminoacyl-tRNA ligase activity	molecular_function
ASTEI02422	ASTE001556	GO:0004812	aminoacyl-tRNA ligase activity	molecular_function
ASTEI03284	ASTE008047	GO:0004812	aminoacyl-tRNA ligase activity	molecular_function
ASTEI04043	ASTE000519	GO:0004812	aminoacyl-tRNA ligase activity	molecular_function
ASTEI08818	ASTE001139	GO:0004812	aminoacyl-tRNA ligase activity	molecular_function
ASTEI09943	ASTE005726	GO:0004047	aminomethyltransferase activity	molecular_function
ASTEI03479	ASTE000358	GO:0004177	aminopeptidase activity	molecular_function
ASTEI03477	ASTE000360	GO:0004177	aminopeptidase activity	molecular_function
ASTEI11251	ASTE001414	GO:0004177	aminopeptidase activity	molecular_function
ASTEI07460	ASTE001416	GO:0004177	aminopeptidase activity	molecular_function
ASTEI00941	ASTE002156	GO:0004177	aminopeptidase activity	molecular_function
ASTEI06983	ASTE002855	GO:0004177	aminopeptidase activity	molecular_function
ASTEI08103	ASTE003585	GO:0004177	aminopeptidase activity	molecular_function
ASTEI10352	ASTE006100	GO:0004177	aminopeptidase activity	molecular_function
ASTEI01642	ASTE006446	GO:0004177	aminopeptidase activity	molecular_function
ASTEI11478	ASTE007030	GO:0004177	aminopeptidase activity	molecular_function
ASTEI06660	ASTE007236	GO:0004177	aminopeptidase activity	molecular_function
ASTEI07479	ASTE007887	GO:0004177	aminopeptidase activity	molecular_function
ASTEI05935	ASTE007996	GO:0004177	aminopeptidase activity	molecular_function
ASTEI11284	ASTE008129	GO:0004177	aminopeptidase activity	molecular_function
ASTEI02941	ASTE008673	GO:0004177	aminopeptidase activity	molecular_function
ASTEI07309	ASTE008738	GO:0004177	aminopeptidase activity	molecular_function
ASTEI00797	ASTE009376	GO:0004177	aminopeptidase activity	molecular_function
ASTEI07460	ASTE001416	GO:0004177	aminopeptidase activity	molecular_function
ASTEI00354	ASTE004629	GO:0008519	ammonium transmembrane transporter activity	molecular_function
ASTEI00354	ASTE004629	GO:0015696	ammonium transport	biological_process
ASTEI08514	ASTE007852	GO:0016208	AMP binding	molecular_function
ASTEI04409	ASTE001192	GO:0003876	AMP deaminase activity	molecular_function
ASTEI04409	ASTE001192	GO:0003876	AMP deaminase activity	molecular_function
ASTEI04690	ASTE000423	GO:0046033	AMP metabolic process	biological_process
ASTEI01540	ASTE001748	GO:0046033	AMP metabolic process	biological_process
ASTEI04690	ASTE000423	GO:0046033	AMP metabolic process	biological_process
ASTEI08036	ASTE006023	GO:0004135	amylo-alpha-1,6-glucosidase activity	molecular_function
ASTEI06566	ASTE002136	GO:0005680	anaphase-promoting complex	cellular_component
ASTEI09204	ASTE008201	GO:0005680	anaphase-promoting complex	cellular_component
ASTEI00419	ASTE004221	GO:0010997	anaphase-promoting complex binding	molecular_function
ASTEI00418	ASTE004222	GO:0010997	anaphase-promoting complex binding	molecular_function
ASTEI09204	ASTE008201	GO:0031145	anaphase-promoting complex-dependent catabolic process	biological_process
ASTEI08493	ASTE001947	GO:0031225	anchored component of membrane	cellular_component
ASTEI04386	ASTE002226	GO:0031225	anchored component of membrane	cellular_component
ASTEI10129	ASTE006127	GO:0031225	anchored component of membrane	cellular_component
ASTEI03574	ASTE000263	GO:0038166	angiotensin-activated signaling pathway	biological_process
ASTEI01242	ASTE006077	GO:0048513	animal organ development	biological_process
ASTEI06527	ASTE009452	GO:0098656	anion transmembrane transport	biological_process
ASTEI02012	ASTE003102	GO:0008509	anion transmembrane transporter activity	molecular_function
ASTEI02872	ASTE005384	GO:0008509	anion transmembrane transporter activity	molecular_function
ASTEI02012	ASTE003102	GO:0006820	anion transport	biological_process
ASTEI02872	ASTE005384	GO:0006820	anion transport	biological_process
ASTEI06357	ASTE004879	GO:0043420	anthranilate metabolic process	biological_process
ASTEI01170	ASTE007106	GO:0019731	antibacterial humoral response	biological_process
ASTEI01171	ASTE007107	GO:0019731	antibacterial humoral response	biological_process
ASTEI11478	ASTE007030	GO:0019885	antigen processing and presentation of endogenous peptide antigen via MHC class I	biological_process
ASTEI01450	ASTE002355	GO:0016209	antioxidant activity	molecular_function
ASTEI07810	ASTE003367	GO:0016209	antioxidant activity	molecular_function
ASTEI09233	ASTE004682	GO:0016209	antioxidant activity	molecular_function
ASTEI05818	ASTE005407	GO:0016209	antioxidant activity	molecular_function
ASTEI02584	ASTE008321	GO:0016209	antioxidant activity	molecular_function
ASTEI03315	ASTE008078	GO:0030123	AP-3 adaptor complex	cellular_component
ASTEI10825	ASTE009874	GO:0030123	AP-3 adaptor complex	cellular_component
ASTEI03315	ASTE008078	GO:0030123	AP-3 adaptor complex	cellular_component
ASTEI03482	ASTE000355	GO:0006915	apoptotic process	biological_process
ASTEI06958	ASTE002825	GO:0006915	apoptotic process	biological_process
ASTEI05726	ASTE003762	GO:0006915	apoptotic process	biological_process
ASTEI04133	ASTE005213	GO:0006915	apoptotic process	biological_process
ASTEI04968	ASTE009627	GO:0006915	apoptotic process	biological_process
ASTEI04193	ASTE011289	GO:0006915	apoptotic process	biological_process
ASTEI04230	ASTE011251	GO:0006915	apoptotic process	biological_process
ASTEI03492	ASTE000346	GO:0050482	arachidonic acid secretion	biological_process
ASTEI03595	ASTE000929	GO:0005086	ARF guanyl-nucleotide exchange factor activity	molecular_function
ASTEI01896	ASTE001259	GO:0005086	ARF guanyl-nucleotide exchange factor activity	molecular_function
ASTEI10734	ASTE009056	GO:0005086	ARF guanyl-nucleotide exchange factor activity	molecular_function
ASTEI05459	ASTE011511	GO:0005086	ARF guanyl-nucleotide exchange factor activity	molecular_function
ASTEI04763	ASTE007749	GO:0004053	arginase activity	molecular_function
ASTEI04763	ASTE007749	GO:0004053	arginase activity	molecular_function
ASTEI01887	ASTE007267	GO:0042450	arginine biosynthetic process via ornithine	biological_process
ASTEI04763	ASTE007749	GO:0006525	arginine metabolic process	biological_process
ASTEI04763	ASTE007749	GO:0006525	arginine metabolic process	biological_process
ASTEI00242	ASTE003520	GO:0004814	arginine-tRNA ligase activity	molecular_function
ASTEI08159	ASTE003651	GO:0004814	arginine-tRNA ligase activity	molecular_function
ASTEI10764	ASTE008389	GO:0004814	arginine-tRNA ligase activity	molecular_function
ASTEI01887	ASTE007267	GO:0004056	argininosuccinate lyase activity	molecular_function
ASTEI00242	ASTE003520	GO:0006420	arginyl-tRNA aminoacylation	biological_process
ASTEI08159	ASTE003651	GO:0006420	arginyl-tRNA aminoacylation	biological_process
ASTEI10764	ASTE008389	GO:0006420	arginyl-tRNA aminoacylation	biological_process
ASTEI06305	ASTE005391	GO:0009072	aromatic amino acid family metabolic process	biological_process
ASTEI08078	ASTE006094	GO:0009072	aromatic amino acid family metabolic process	biological_process
ASTEI11521	ASTE002285	GO:0019439	aromatic compound catabolic process	biological_process
ASTEI09776	ASTE004300	GO:0071933	Arp2/3 complex binding	molecular_function
ASTEI07252	ASTE000748	GO:0034314	Arp2/3 complex-mediated actin nucleation	biological_process
ASTEI08831	ASTE001152	GO:0034314	Arp2/3 complex-mediated actin nucleation	biological_process
ASTEI08832	ASTE001153	GO:0034314	Arp2/3 complex-mediated actin nucleation	biological_process
ASTEI01898	ASTE001257	GO:0034314	Arp2/3 complex-mediated actin nucleation	biological_process
ASTEI04954	ASTE001272	GO:0034314	Arp2/3 complex-mediated actin nucleation	biological_process
ASTEI06168	ASTE003879	GO:0034314	Arp2/3 complex-mediated actin nucleation	biological_process
ASTEI05776	ASTE004160	GO:0034314	Arp2/3 complex-mediated actin nucleation	biological_process
ASTEI03111	ASTE006886	GO:0034314	Arp2/3 complex-mediated actin nucleation	biological_process
ASTEI08832	ASTE001153	GO:0034314	Arp2/3 complex-mediated actin nucleation	biological_process
ASTEI08831	ASTE001152	GO:0034314	Arp2/3 complex-mediated actin nucleation	biological_process
ASTEI07252	ASTE000748	GO:0034314	Arp2/3 complex-mediated actin nucleation	biological_process
ASTEI07252	ASTE000748	GO:0005885	Arp2/3 protein complex	cellular_component
ASTEI08831	ASTE001152	GO:0005885	Arp2/3 protein complex	cellular_component
ASTEI08832	ASTE001153	GO:0005885	Arp2/3 protein complex	cellular_component
ASTEI01898	ASTE001257	GO:0005885	Arp2/3 protein complex	cellular_component
ASTEI04954	ASTE001272	GO:0005885	Arp2/3 protein complex	cellular_component
ASTEI06168	ASTE003879	GO:0005885	Arp2/3 protein complex	cellular_component
ASTEI05776	ASTE004160	GO:0005885	Arp2/3 protein complex	cellular_component
ASTEI03111	ASTE006886	GO:0005885	Arp2/3 protein complex	cellular_component
ASTEI08832	ASTE001153	GO:0005885	Arp2/3 protein complex	cellular_component
ASTEI08831	ASTE001152	GO:0005885	Arp2/3 protein complex	cellular_component
ASTEI07252	ASTE000748	GO:0005885	Arp2/3 protein complex	cellular_component
ASTEI07368	ASTE002696	GO:0004061	arylformamidase activity	molecular_function
ASTEI05597	ASTE005481	GO:0004067	asparaginase activity	molecular_function
ASTEI08964	ASTE005590	GO:0004067	asparaginase activity	molecular_function
ASTEI05804	ASTE001096	GO:0004816	asparagine-tRNA ligase activity	molecular_function
ASTEI00518	ASTE007912	GO:0004816	asparagine-tRNA ligase activity	molecular_function
ASTEI05804	ASTE001096	GO:0006421	asparaginyl-tRNA aminoacylation	biological_process
ASTEI00518	ASTE007912	GO:0006421	asparaginyl-tRNA aminoacylation	biological_process
ASTEI07834	ASTE000387	GO:0004070	aspartate carbamoyltransferase activity	molecular_function
ASTEI02180	ASTE009490	GO:0004815	aspartate-tRNA ligase activity	molecular_function
ASTEI00507	ASTE000473	GO:0004190	aspartic-type endopeptidase activity	molecular_function
ASTEI06136	ASTE001829	GO:0004190	aspartic-type endopeptidase activity	molecular_function
ASTEI05015	ASTE002213	GO:0004190	aspartic-type endopeptidase activity	molecular_function
ASTEI00383	ASTE004255	GO:0004190	aspartic-type endopeptidase activity	molecular_function
ASTEI08867	ASTE008440	GO:0004190	aspartic-type endopeptidase activity	molecular_function
ASTEI06136	ASTE001829	GO:0004190	aspartic-type endopeptidase activity	molecular_function
ASTEI02180	ASTE009490	GO:0006422	aspartyl-tRNA aminoacylation	biological_process
ASTEI06390	ASTE007044	GO:1990316	ATG1/ULK1 kinase complex	cellular_component
ASTEI01972	ASTE000053	GO:0005524	ATP binding	molecular_function
ASTEI06412	ASTE000069	GO:0005524	ATP binding	molecular_function
ASTEI09007	ASTE000110	GO:0005524	ATP binding	molecular_function
ASTEI09010	ASTE000113	GO:0005524	ATP binding	molecular_function
ASTEI05548	ASTE000158	GO:0005524	ATP binding	molecular_function
ASTEI05529	ASTE000180	GO:0005524	ATP binding	molecular_function
ASTEI05514	ASTE000197	GO:0005524	ATP binding	molecular_function
ASTEI08224	ASTE000202	GO:0005524	ATP binding	molecular_function
ASTEI11027	ASTE000205	GO:0005524	ATP binding	molecular_function
ASTEI08793	ASTE000208	GO:0005524	ATP binding	molecular_function
ASTEI03594	ASTE000239	GO:0005524	ATP binding	molecular_function
ASTEI03569	ASTE000268	GO:0005524	ATP binding	molecular_function
ASTEI03562	ASTE000275	GO:0005524	ATP binding	molecular_function
ASTEI03470	ASTE000366	GO:0005524	ATP binding	molecular_function
ASTEI03468	ASTE000368	GO:0005524	ATP binding	molecular_function
ASTEI10965	ASTE000378	GO:0005524	ATP binding	molecular_function
ASTEI07834	ASTE000387	GO:0005524	ATP binding	molecular_function
ASTEI04690	ASTE000423	GO:0005524	ATP binding	molecular_function
ASTEI07553	ASTE000459	GO:0005524	ATP binding	molecular_function
ASTEI00498	ASTE000483	GO:0005524	ATP binding	molecular_function
ASTEI04043	ASTE000519	GO:0005524	ATP binding	molecular_function
ASTEI10081	ASTE000553	GO:0005524	ATP binding	molecular_function
ASTEI08906	ASTE000608	GO:0005524	ATP binding	molecular_function
ASTEI07914	ASTE000643	GO:0005524	ATP binding	molecular_function
ASTEI07918	ASTE000645	GO:0005524	ATP binding	molecular_function
ASTEI07924	ASTE000651	GO:0005524	ATP binding	molecular_function
ASTEI07941	ASTE000670	GO:0005524	ATP binding	molecular_function
ASTEI07959	ASTE000683	GO:0005524	ATP binding	molecular_function
ASTEI07259	ASTE000739	GO:0005524	ATP binding	molecular_function
ASTEI07252	ASTE000748	GO:0005524	ATP binding	molecular_function
ASTEI07237	ASTE000763	GO:0005524	ATP binding	molecular_function
ASTEI07229	ASTE000771	GO:0005524	ATP binding	molecular_function
ASTEI07220	ASTE000779	GO:0005524	ATP binding	molecular_function
ASTEI10135	ASTE000789	GO:0005524	ATP binding	molecular_function
ASTEI10919	ASTE000802	GO:0005524	ATP binding	molecular_function
ASTEI09279	ASTE000823	GO:0005524	ATP binding	molecular_function
ASTEI00631	ASTE000897	GO:0005524	ATP binding	molecular_function
ASTEI05583	ASTE000946	GO:0005524	ATP binding	molecular_function
ASTEI09699	ASTE000960	GO:0005524	ATP binding	molecular_function
ASTEI10271	ASTE001080	GO:0005524	ATP binding	molecular_function
ASTEI05804	ASTE001096	GO:0005524	ATP binding	molecular_function
ASTEI08818	ASTE001139	GO:0005524	ATP binding	molecular_function
ASTEI08831	ASTE001152	GO:0005524	ATP binding	molecular_function
ASTEI08832	ASTE001153	GO:0005524	ATP binding	molecular_function
ASTEI08837	ASTE001157	GO:0005524	ATP binding	molecular_function
ASTEI08847	ASTE001166	GO:0005524	ATP binding	molecular_function
ASTEI08857	ASTE001177	GO:0005524	ATP binding	molecular_function
ASTEI08858	ASTE001178	GO:0005524	ATP binding	molecular_function
ASTEI04427	ASTE001213	GO:0005524	ATP binding	molecular_function
ASTEI04428	ASTE001214	GO:0005524	ATP binding	molecular_function
ASTEI06826	ASTE001220	GO:0005524	ATP binding	molecular_function
ASTEI11216	ASTE001238	GO:0005524	ATP binding	molecular_function
ASTEI07778	ASTE001305	GO:0005524	ATP binding	molecular_function
ASTEI07764	ASTE001321	GO:0005524	ATP binding	molecular_function
ASTEI07742	ASTE001343	GO:0005524	ATP binding	molecular_function
ASTEI07428	ASTE001384	GO:0005524	ATP binding	molecular_function
ASTEI00222	ASTE001439	GO:0005524	ATP binding	molecular_function
ASTEI00219	ASTE001442	GO:0005524	ATP binding	molecular_function
ASTEI05243	ASTE001471	GO:0005524	ATP binding	molecular_function
ASTEI05234	ASTE001480	GO:0005524	ATP binding	molecular_function
ASTEI08343	ASTE001534	GO:0005524	ATP binding	molecular_function
ASTEI02422	ASTE001556	GO:0005524	ATP binding	molecular_function
ASTEI02419	ASTE001559	GO:0005524	ATP binding	molecular_function
ASTEI02417	ASTE001561	GO:0005524	ATP binding	molecular_function
ASTEI05047	ASTE001605	GO:0005524	ATP binding	molecular_function
ASTEI02510	ASTE001649	GO:0005524	ATP binding	molecular_function
ASTEI01618	ASTE001684	GO:0005524	ATP binding	molecular_function
ASTEI01585	ASTE001711	GO:0005524	ATP binding	molecular_function
ASTEI01578	ASTE001718	GO:0005524	ATP binding	molecular_function
ASTEI05235	ASTE001725	GO:0005524	ATP binding	molecular_function
ASTEI01562	ASTE001732	GO:0005524	ATP binding	molecular_function
ASTEI01556	ASTE001736	GO:0005524	ATP binding	molecular_function
ASTEI01540	ASTE001748	GO:0005524	ATP binding	molecular_function
ASTEI01494	ASTE001800	GO:0005524	ATP binding	molecular_function
ASTEI01493	ASTE001802	GO:0005524	ATP binding	molecular_function
ASTEI03418	ASTE001819	GO:0005524	ATP binding	molecular_function
ASTEI03420	ASTE001822	GO:0005524	ATP binding	molecular_function
ASTEI06121	ASTE001843	GO:0005524	ATP binding	molecular_function
ASTEI06104	ASTE001858	GO:0005524	ATP binding	molecular_function
ASTEI06097	ASTE001865	GO:0005524	ATP binding	molecular_function
ASTEI08553	ASTE001879	GO:0005524	ATP binding	molecular_function
ASTEI08558	ASTE001884	GO:0005524	ATP binding	molecular_function
ASTEI00806	ASTE001941	GO:0005524	ATP binding	molecular_function
ASTEI08491	ASTE001949	GO:0005524	ATP binding	molecular_function
ASTEI03273	ASTE002046	GO:0005524	ATP binding	molecular_function
ASTEI03265	ASTE002056	GO:0005524	ATP binding	molecular_function
ASTEI06087	ASTE002091	GO:0005524	ATP binding	molecular_function
ASTEI06084	ASTE002097	GO:0005524	ATP binding	molecular_function
ASTEI06551	ASTE002120	GO:0005524	ATP binding	molecular_function
ASTEI06557	ASTE002125	GO:0005524	ATP binding	molecular_function
ASTEI00924	ASTE002176	GO:0005524	ATP binding	molecular_function
ASTEI05033	ASTE002192	GO:0005524	ATP binding	molecular_function
ASTEI09579	ASTE002282	GO:0005524	ATP binding	molecular_function
ASTEI10957	ASTE002302	GO:0005524	ATP binding	molecular_function
ASTEI01468	ASTE002330	GO:0005524	ATP binding	molecular_function
ASTEI10832	ASTE002372	GO:0005524	ATP binding	molecular_function
ASTEI01432	ASTE002373	GO:0005524	ATP binding	molecular_function
ASTEI03620	ASTE002404	GO:0005524	ATP binding	molecular_function
ASTEI09649	ASTE002444	GO:0005524	ATP binding	molecular_function
ASTEI09651	ASTE002445	GO:0005524	ATP binding	molecular_function
ASTEI09676	ASTE002470	GO:0005524	ATP binding	molecular_function
ASTEI11783	ASTE002491	GO:0005524	ATP binding	molecular_function
ASTEI04291	ASTE002503	GO:0005524	ATP binding	molecular_function
ASTEI06041	ASTE002506	GO:0005524	ATP binding	molecular_function
ASTEI06062	ASTE002537	GO:0005524	ATP binding	molecular_function
ASTEI06068	ASTE002543	GO:0005524	ATP binding	molecular_function
ASTEI02787	ASTE002573	GO:0005524	ATP binding	molecular_function
ASTEI07073	ASTE002584	GO:0005524	ATP binding	molecular_function
ASTEI11593	ASTE002595	GO:0005524	ATP binding	molecular_function
ASTEI092500	ASTE002614	GO:0005524	ATP binding	molecular_function
ASTEI10055	ASTE002652	GO:0005524	ATP binding	molecular_function
ASTEI10424	ASTE002672	GO:0005524	ATP binding	molecular_function
ASTEI10429	ASTE002677	GO:0005524	ATP binding	molecular_function
ASTEI07379	ASTE002686	GO:0005524	ATP binding	molecular_function
ASTEI10409	ASTE002750	GO:0005524	ATP binding	molecular_function
ASTEI08226	ASTE002767	GO:0005524	ATP binding	molecular_function
ASTEI08652	ASTE002873	GO:0005524	ATP binding	molecular_function
ASTEI08654	ASTE002874	GO:0005524	ATP binding	molecular_function
ASTEI08682	ASTE002905	GO:0005524	ATP binding	molecular_function
ASTEI08683	ASTE002906	GO:0005524	ATP binding	molecular_function
ASTEI06025	ASTE003020	GO:0005524	ATP binding	molecular_function
ASTEI06027	ASTE003022	GO:0005524	ATP binding	molecular_function
ASTEI06032	ASTE003027	GO:0005524	ATP binding	molecular_function
ASTEI05202	ASTE003044	GO:0005524	ATP binding	molecular_function
ASTEI11688	ASTE003068	GO:0005524	ATP binding	molecular_function
ASTEI00114	ASTE003070	GO:0005524	ATP binding	molecular_function
ASTEI00112	ASTE003072	GO:0005524	ATP binding	molecular_function
ASTEI08239	ASTE003086	GO:0005524	ATP binding	molecular_function
ASTEI02022	ASTE003093	GO:0005524	ATP binding	molecular_function
ASTEI03370	ASTE003132	GO:0005524	ATP binding	molecular_function
ASTEI03382	ASTE003144	GO:0005524	ATP binding	molecular_function
ASTEI03948	ASTE003161	GO:0005524	ATP binding	molecular_function
ASTEI03941	ASTE003169	GO:0005524	ATP binding	molecular_function
ASTEI10716	ASTE003222	GO:0005524	ATP binding	molecular_function
ASTEI06656	ASTE003224	GO:0005524	ATP binding	molecular_function
ASTEI10473	ASTE003241	GO:0005524	ATP binding	molecular_function
ASTEI05285	ASTE003340	GO:0005524	ATP binding	molecular_function
ASTEI05286	ASTE003341	GO:0005524	ATP binding	molecular_function
ASTEI01837	ASTE003408	GO:0005524	ATP binding	molecular_function
ASTEI05419	ASTE003422	GO:0005524	ATP binding	molecular_function
ASTEI00154	ASTE003466	GO:0005524	ATP binding	molecular_function
ASTEI00242	ASTE003520	GO:0005524	ATP binding	molecular_function
ASTEI08112	ASTE003597	GO:0005524	ATP binding	molecular_function
ASTEI08119	ASTE003605	GO:0005524	ATP binding	molecular_function
ASTEI08133	ASTE003620	GO:0005524	ATP binding	molecular_function
ASTEI08159	ASTE003651	GO:0005524	ATP binding	molecular_function
ASTEI08160	ASTE003652	GO:0005524	ATP binding	molecular_function
ASTEI07873	ASTE003700	GO:0005524	ATP binding	molecular_function
ASTEI02730	ASTE003704	GO:0005524	ATP binding	molecular_function
ASTEI07862	ASTE003712	GO:0005524	ATP binding	molecular_function
ASTEI03701	ASTE003740	GO:0005524	ATP binding	molecular_function
ASTEI07645	ASTE003754	GO:0005524	ATP binding	molecular_function
ASTEI11481	ASTE003768	GO:0005524	ATP binding	molecular_function
ASTEI08357	ASTE003819	GO:0005524	ATP binding	molecular_function
ASTEI09511	ASTE003825	GO:0005524	ATP binding	molecular_function
ASTEI04786	ASTE003836	GO:0005524	ATP binding	molecular_function
ASTEI102431	ASTE003847	GO:0005524	ATP binding	molecular_function
ASTEI06158	ASTE003864	GO:0005524	ATP binding	molecular_function
ASTEI06165	ASTE003875	GO:0005524	ATP binding	molecular_function
ASTEI09055	ASTE003912	GO:0005524	ATP binding	molecular_function
ASTEI11711	ASTE003922	GO:0005524	ATP binding	molecular_function
ASTEI04930	ASTE003936	GO:0005524	ATP binding	molecular_function
ASTEI04913	ASTE003953	GO:0005524	ATP binding	molecular_function
ASTEI04811	ASTE004053	GO:0005524	ATP binding	molecular_function
ASTEI03440	ASTE004099	GO:0005524	ATP binding	molecular_function
ASTEI07630	ASTE004121	GO:0005524	ATP binding	molecular_function
ASTEI00450	ASTE004191	GO:0005524	ATP binding	molecular_function
ASTEI00430	ASTE004210	GO:0005524	ATP binding	molecular_function
ASTEI00429	ASTE004211	GO:0005524	ATP binding	molecular_function
ASTEI00405	ASTE004235	GO:0005524	ATP binding	molecular_function
ASTEI00401	ASTE004238	GO:0005524	ATP binding	molecular_function
ASTEI04002	ASTE004272	GO:0005524	ATP binding	molecular_function
ASTEI10847	ASTE004317	GO:0005524	ATP binding	molecular_function
ASTEI04525	ASTE004328	GO:0005524	ATP binding	molecular_function
ASTEI04513	ASTE004338	GO:0005524	ATP binding	molecular_function
ASTEI04499	ASTE004354	GO:0005524	ATP binding	molecular_function
ASTEI00062	ASTE004377	GO:0005524	ATP binding	molecular_function
ASTEI09468	ASTE004395	GO:0005524	ATP binding	molecular_function
ASTEI09471	ASTE004398	GO:0005524	ATP binding	molecular_function
ASTEI09716	ASTE004461	GO:0005524	ATP binding	molecular_function
ASTEI01928	ASTE004531	GO:0005524	ATP binding	molecular_function
ASTEI01924	ASTE004535	GO:0005524	ATP binding	molecular_function
ASTEI01908	ASTE004554	GO:0005524	ATP binding	molecular_function
ASTEI02289	ASTE004562	GO:0005524	ATP binding	molecular_function
ASTEI02290	ASTE004563	GO:0005524	ATP binding	molecular_function
ASTEI02341	ASTE004607	GO:0005524	ATP binding	molecular_function
ASTEI00365	ASTE004620	GO:0005524	ATP binding	molecular_function
ASTEI00364	ASTE004621	GO:0005524	ATP binding	molecular_function
ASTEI09229	ASTE004677	GO:0005524	ATP binding	molecular_function
ASTEI09186	ASTE004700	GO:0005524	ATP binding	molecular_function
ASTEI09168	ASTE004716	GO:0005524	ATP binding	molecular_function
ASTEI05075	ASTE004755	GO:0005524	ATP binding	molecular_function
ASTEI05089	ASTE004769	GO:0005524	ATP binding	molecular_function
ASTEI05306	ASTE004784	GO:0005524	ATP binding	molecular_function
ASTEI05330	ASTE004811	GO:0005524	ATP binding	molecular_function
ASTEI06330	ASTE004848	GO:0005524	ATP binding	molecular_function
ASTEI06816	ASTE004918	GO:0005524	ATP binding	molecular_function
ASTEI05674	ASTE004941	GO:0005524	ATP binding	molecular_function
ASTEI05654	ASTE004961	GO:0005524	ATP binding	molecular_function
ASTEI05652	ASTE004963	GO:0005524	ATP binding	molecular_function
ASTEI06142	ASTE004994	GO:0005524	ATP binding	molecular_function
ASTEI09620	ASTE005038	GO:0005524	ATP binding	molecular_function
ASTEI10105	ASTE005099	GO:0005524	ATP binding	molecular_function
ASTEI10101	ASTE005103	GO:0005524	ATP binding	molecular_function
ASTEI08262	ASTE005130	GO:0005524	ATP binding	molecular_function
ASTEI01049	ASTE005186	GO:0005524	ATP binding	molecular_function
ASTEI01044	ASTE005191	GO:0005524	ATP binding	molecular_function
ASTEI04135	ASTE005211	GO:0005524	ATP binding	molecular_function
ASTEI04128	ASTE005218	GO:0005524	ATP binding	molecular_function
ASTEI11687	ASTE005222	GO:0005524	ATP binding	molecular_function
ASTEI04083	ASTE005267	GO:0005524	ATP binding	molecular_function
ASTEI08174	ASTE005329	GO:0005524	ATP binding	molecular_function
ASTEI05817	ASTE005406	GO:0005524	ATP binding	molecular_function
ASTEI01096	ASTE005474	GO:0005524	ATP binding	molecular_function
ASTEI05598	ASTE005482	GO:0005524	ATP binding	molecular_function
ASTEI07841	ASTE005496	GO:0005524	ATP binding	molecular_function
ASTEI10435	ASTE005519	GO:0005524	ATP binding	molecular_function
ASTEI04272	ASTE005526	GO:0005524	ATP binding	molecular_function
ASTEI01941	ASTE005544	GO:0005524	ATP binding	molecular_function
ASTEI10746	ASTE005706	GO:0005524	ATP binding	molecular_function
ASTEI09949	ASTE005732	GO:0005524	ATP binding	molecular_function
ASTEI09951	ASTE005734	GO:0005524	ATP binding	molecular_function
ASTEI10164	ASTE005788	GO:0005524	ATP binding	molecular_function
ASTEI10182	ASTE005809	GO:0005524	ATP binding	molecular_function
ASTEI01297	ASTE005832	GO:0005524	ATP binding	molecular_function
ASTEI01418	ASTE005952	GO:0005524	ATP binding	molecular_function
ASTEI01424	ASTE005957	GO:0005524	ATP binding	molecular_function
ASTEI10554	ASTE005968	GO:0005524	ATP binding	molecular_function
ASTEI10555	ASTE005969	GO:0005524	ATP binding	molecular_function
ASTEI08070	ASTE005987	GO:0005524	ATP binding	molecular_function
ASTEI08060	ASTE006001	GO:0005524	ATP binding	molecular_function
ASTEI03672	ASTE006047	GO:0005524	ATP binding	molecular_function
ASTEI03673	ASTE006048	GO:0005524	ATP binding	molecular_function
ASTEI01248	ASTE006070	GO:0005524	ATP binding	molecular_function
ASTEI10362	ASTE006111	GO:0005524	ATP binding	molecular_function
ASTEI04478	ASTE006143	GO:0005524	ATP binding	molecular_function
ASTEI04465	ASTE006154	GO:0005524	ATP binding	molecular_function
ASTEI09103	ASTE006193	GO:0005524	ATP binding	molecular_function
ASTEI09094	ASTE006201	GO:0005524	ATP binding	molecular_function
ASTEI09080	ASTE006224	GO:0005524	ATP binding	molecular_function
ASTEI09993	ASTE006268	GO:0005524	ATP binding	molecular_function
ASTEI04723	ASTE006276	GO:0005524	ATP binding	molecular_function
ASTEI04721	ASTE006279	GO:0005524	ATP binding	molecular_function
ASTEI04720	ASTE006280	GO:0005524	ATP binding	molecular_function
ASTEI01760	ASTE006318	GO:0005524	ATP binding	molecular_function
ASTEI01731	ASTE006352	GO:0005524	ATP binding	molecular_function
ASTEI01687	ASTE006398	GO:0005524	ATP binding	molecular_function
ASTEI01640	ASTE006447	GO:0005524	ATP binding	molecular_function
ASTEI03567	ASTE006469	GO:0005524	ATP binding	molecular_function
ASTEI04362	ASTE006507	GO:0005524	ATP binding	molecular_function
ASTEI03023	ASTE006519	GO:0005524	ATP binding	molecular_function
ASTEI03025	ASTE006521	GO:0005524	ATP binding	molecular_function
ASTEI03032	ASTE006527	GO:0005524	ATP binding	molecular_function
ASTEI03033	ASTE006528	GO:0005524	ATP binding	molecular_function
ASTEI06503	ASTE006553	GO:0005524	ATP binding	molecular_function
ASTEI06493	ASTE006567	GO:0005524	ATP binding	molecular_function
ASTEI06492	ASTE006568	GO:0005524	ATP binding	molecular_function
ASTEI00140	ASTE006601	GO:0005524	ATP binding	molecular_function
ASTEI05386	ASTE006625	GO:0005524	ATP binding	molecular_function
ASTEI07149	ASTE006629	GO:0005524	ATP binding	molecular_function
ASTEI06760	ASTE006657	GO:0005524	ATP binding	molecular_function
ASTEI06698	ASTE006725	GO:0005524	ATP binding	molecular_function
ASTEI07111	ASTE006758	GO:0005524	ATP binding	molecular_function
ASTEI07139	ASTE006786	GO:0005524	ATP binding	molecular_function
ASTEI03065	ASTE006827	GO:0005524	ATP binding	molecular_function
ASTEI03071	ASTE006837	GO:0005524	ATP binding	molecular_function
ASTEI03074	ASTE006841	GO:0005524	ATP binding	molecular_function
ASTEI03084	ASTE006856	GO:0005524	ATP binding	molecular_function
ASTEI03134	ASTE006908	GO:0005524	ATP binding	molecular_function
ASTEI03145	ASTE006918	GO:0005524	ATP binding	molecular_function
ASTEI03148	ASTE006921	GO:0005524	ATP binding	molecular_function
ASTEI03156	ASTE006927	GO:0005524	ATP binding	molecular_function
ASTEI03189	ASTE006962	GO:0005524	ATP binding	molecular_function
ASTEI07494	ASTE006986	GO:0005524	ATP binding	molecular_function
ASTEI10826	ASTE006993	GO:0005524	ATP binding	molecular_function
ASTEI09534	ASTE007046	GO:0005524	ATP binding	molecular_function
ASTEI09515	ASTE007063	GO:0005524	ATP binding	molecular_function
ASTEI00004	ASTE007069	GO:0005524	ATP binding	molecular_function
ASTEI00022	ASTE007085	GO:0005524	ATP binding	molecular_function
ASTEI00562	ASTE007206	GO:0005524	ATP binding	molecular_function
ASTEI06671	ASTE007224	GO:0005524	ATP binding	molecular_function
ASTEI06659	ASTE007237	GO:0005524	ATP binding	molecular_function
ASTEI06657	ASTE007239	GO:0005524	ATP binding	molecular_function
ASTEI10864	ASTE007263	GO:0005524	ATP binding	molecular_function
ASTEI01869	ASTE007288	GO:0005524	ATP binding	molecular_function
ASTEI05160	ASTE007402	GO:0005524	ATP binding	molecular_function
ASTEI05170	ASTE007410	GO:0005524	ATP binding	molecular_function
ASTEI08888	ASTE007426	GO:0005524	ATP binding	molecular_function
ASTEI01220	ASTE007469	GO:0005524	ATP binding	molecular_function
ASTEI01223	ASTE007473	GO:0005524	ATP binding	molecular_function
ASTEI01234	ASTE007484	GO:0005524	ATP binding	molecular_function
ASTEI06900	ASTE007498	GO:0005524	ATP binding	molecular_function
ASTEI06894	ASTE007504	GO:0005524	ATP binding	molecular_function
ASTEI09638	ASTE007547	GO:0005524	ATP binding	molecular_function
ASTEI09636	ASTE007548	GO:0005524	ATP binding	molecular_function
ASTEI07389	ASTE007551	GO:0005524	ATP binding	molecular_function
ASTEI07387	ASTE007553	GO:0005524	ATP binding	molecular_function
ASTEI01989	ASTE007572	GO:0005524	ATP binding	molecular_function
ASTEI07362	ASTE007634	GO:0005524	ATP binding	molecular_function
ASTEI06692	ASTE007649	GO:0005524	ATP binding	molecular_function
ASTEI10577	ASTE007702	GO:0005524	ATP binding	molecular_function
ASTEI09822	ASTE007719	GO:0005524	ATP binding	molecular_function
ASTEI02669	ASTE007795	GO:0005524	ATP binding	molecular_function
ASTEI02694	ASTE007821	GO:0005524	ATP binding	molecular_function
ASTEI02713	ASTE007845	GO:0005524	ATP binding	molecular_function
ASTEI08514	ASTE007852	GO:0005524	ATP binding	molecular_function
ASTEI00515	ASTE007909	GO:0005524	ATP binding	molecular_function
ASTEI00516	ASTE007910	GO:0005524	ATP binding	molecular_function
ASTEI00517	ASTE007911	GO:0005524	ATP binding	molecular_function
ASTEI00518	ASTE007912	GO:0005524	ATP binding	molecular_function
ASTEI08316	ASTE007935	GO:0005524	ATP binding	molecular_function
ASTEI08310	ASTE007942	GO:0005524	ATP binding	molecular_function
ASTEI08305	ASTE007947	GO:0005524	ATP binding	molecular_function
ASTEI08302	ASTE007952	GO:0005524	ATP binding	molecular_function
ASTEI05960	ASTE008020	GO:0005524	ATP binding	molecular_function
ASTEI05970	ASTE008032	GO:0005524	ATP binding	molecular_function
ASTEI03284	ASTE008047	GO:0005524	ATP binding	molecular_function
ASTEI03288	ASTE008051	GO:0005524	ATP binding	molecular_function
ASTEI01097	ASTE008086	GO:0005524	ATP binding	molecular_function
ASTEI03327	ASTE008090	GO:0005524	ATP binding	molecular_function
ASTEI11087	ASTE008128	GO:0005524	ATP binding	molecular_function
ASTEI08384	ASTE008131	GO:0005524	ATP binding	molecular_function
ASTEI08408	ASTE008162	GO:0005524	ATP binding	molecular_function
ASTEI06800	ASTE008259	GO:0005524	ATP binding	molecular_function
ASTEI02622	ASTE008287	GO:0005524	ATP binding	molecular_function
ASTEI02611	ASTE008295	GO:0005524	ATP binding	molecular_function
ASTEI02607	ASTE008299	GO:0005524	ATP binding	molecular_function
ASTEI02603	ASTE008302	GO:0005524	ATP binding	molecular_function
ASTEI10764	ASTE008389	GO:0005524	ATP binding	molecular_function
ASTEI08873	ASTE008432	GO:0005524	ATP binding	molecular_function
ASTEI05862	ASTE008465	GO:0005524	ATP binding	molecular_function
ASTEI05876	ASTE008479	GO:0005524	ATP binding	molecular_function
ASTEI05877	ASTE008480	GO:0005524	ATP binding	molecular_function
ASTEI11523	ASTE008485	GO:0005524	ATP binding	molecular_function
ASTEI05886	ASTE008490	GO:0005524	ATP binding	molecular_function
ASTEI05891	ASTE008494	GO:0005524	ATP binding	molecular_function
ASTEI05898	ASTE008501	GO:0005524	ATP binding	molecular_function
ASTEI05905	ASTE008507	GO:0005524	ATP binding	molecular_function
ASTEI11122	ASTE008509	GO:0005524	ATP binding	molecular_function
ASTEI10937	ASTE008526	GO:0005524	ATP binding	molecular_function
ASTEI03009	ASTE008600	GO:0005524	ATP binding	molecular_function
ASTEI06638	ASTE008696	GO:0005524	ATP binding	molecular_function
ASTEI05737	ASTE008842	GO:0005524	ATP binding	molecular_function
ASTEI05746	ASTE008851	GO:0005524	ATP binding	molecular_function
ASTEI00679	ASTE008903	GO:0005524	ATP binding	molecular_function
ASTEI00685	ASTE008909	GO:0005524	ATP binding	molecular_function
ASTEI00688	ASTE008912	GO:0005524	ATP binding	molecular_function
ASTEI00700	ASTE008924	GO:0005524	ATP binding	molecular_function
ASTEI09434	ASTE008966	GO:0005524	ATP binding	molecular_function
ASTEI09443	ASTE008974	GO:0005524	ATP binding	molecular_function
ASTEI09491	ASTE009052	GO:0005524	ATP binding	molecular_function
ASTEI11332	ASTE009093	GO:0005524	ATP binding	molecular_function
ASTEI10841	ASTE009108	GO:0005524	ATP binding	molecular_function
ASTEI00884	ASTE009153	GO:0005524	ATP binding	molecular_function
ASTEI06448	ASTE009295	GO:0005524	ATP binding	molecular_function
ASTEI04273	ASTE009342	GO:0005524	ATP binding	molecular_function
ASTEI00785	ASTE009367	GO:0005524	ATP binding	molecular_function
ASTEI03213	ASTE009419	GO:0005524	ATP binding	molecular_function
ASTEI03210	ASTE009420	GO:0005524	ATP binding	molecular_function
ASTEI03205	ASTE009424	GO:0005524	ATP binding	molecular_function
ASTEI06540	ASTE009438	GO:0005524	ATP binding	molecular_function
ASTEI06528	ASTE009451	GO:0005524	ATP binding	molecular_function
ASTEI03404	ASTE009466	GO:0005524	ATP binding	molecular_function
ASTEI02174	ASTE009486	GO:0005524	ATP binding	molecular_function
ASTEI02180	ASTE009490	GO:0005524	ATP binding	molecular_function
ASTEI02221	ASTE009536	GO:0005524	ATP binding	molecular_function
ASTEI02223	ASTE009539	GO:0005524	ATP binding	molecular_function
ASTEI02233	ASTE009548	GO:0005524	ATP binding	molecular_function
ASTEI02244	ASTE009561	GO:0005524	ATP binding	molecular_function
ASTEI02261	ASTE009582	GO:0005524	ATP binding	molecular_function
ASTEI04991	ASTE009600	GO:0005524	ATP binding	molecular_function
ASTEI11163	ASTE009644	GO:0005524	ATP binding	molecular_function
ASTEI09842	ASTE009649	GO:0005524	ATP binding	molecular_function
ASTEI09851	ASTE009658	GO:0005524	ATP binding	molecular_function
ASTEI07324	ASTE009748	GO:0005524	ATP binding	molecular_function
ASTEI06480	ASTE009787	GO:0005524	ATP binding	molecular_function
ASTEI08721	ASTE009827	GO:0005524	ATP binding	molecular_function
ASTEI08749	ASTE009854	GO:0005524	ATP binding	molecular_function
ASTEI08764	ASTE009871	GO:0005524	ATP binding	molecular_function
ASTEI04930	ASTE003936	GO:0005524	ATP binding	molecular_function
ASTEI04811	ASTE004053	GO:0005524	ATP binding	molecular_function
ASTEI06800	ASTE008259	GO:0005524	ATP binding	molecular_function
ASTEI02422	ASTE001556	GO:0005524	ATP binding	molecular_function
ASTEI02417	ASTE001561	GO:0005524	ATP binding	molecular_function
ASTEI02419	ASTE001559	GO:0005524	ATP binding	molecular_function
ASTEI03327	ASTE008090	GO:0005524	ATP binding	molecular_function
ASTEI03288	ASTE008051	GO:0005524	ATP binding	molecular_function
ASTEI03284	ASTE008047	GO:0005524	ATP binding	molecular_function
ASTEI01097	ASTE008086	GO:0005524	ATP binding	molecular_function
ASTEI04043	ASTE000519	GO:0005524	ATP binding	molecular_function
ASTEI07111	ASTE006758	GO:0005524	ATP binding	molecular_function
ASTEI07139	ASTE006786	GO:0005524	ATP binding	molecular_function
ASTEI10847	ASTE004317	GO:0005524	ATP binding	molecular_function
ASTEI04525	ASTE004328	GO:0005524	ATP binding	molecular_function
ASTEI04513	ASTE004338	GO:0005524	ATP binding	molecular_function
ASTEI04499	ASTE004354	GO:0005524	ATP binding	molecular_function
ASTEI02289	ASTE004562	GO:0005524	ATP binding	molecular_function
ASTEI02290	ASTE004563	GO:0005524	ATP binding	molecular_function
ASTEI02341	ASTE004607	GO:0005524	ATP binding	molecular_function
ASTEI10637	ASTE010197	GO:0005524	ATP binding	molecular_function
ASTEI00806	ASTE001941	GO:0005524	ATP binding	molecular_function
ASTEI04427	ASTE001213	GO:0005524	ATP binding	molecular_function
ASTEI08832	ASTE001153	GO:0005524	ATP binding	molecular_function
ASTEI08831	ASTE001152	GO:0005524	ATP binding	molecular_function
ASTEI08847	ASTE001166	GO:0005524	ATP binding	molecular_function
ASTEI08857	ASTE001177	GO:0005524	ATP binding	molecular_function
ASTEI08858	ASTE001178	GO:0005524	ATP binding	molecular_function
ASTEI04428	ASTE001214	GO:0005524	ATP binding	molecular_function
ASTEI08837	ASTE001157	GO:0005524	ATP binding	molecular_function
ASTEI08818	ASTE001139	GO:0005524	ATP binding	molecular_function
ASTEI09731	ASTE009919	GO:0005524	ATP binding	molecular_function
ASTEI07742	ASTE001343	GO:0005524	ATP binding	molecular_function
ASTEI07764	ASTE001321	GO:0005524	ATP binding	molecular_function
ASTEI07778	ASTE001305	GO:0005524	ATP binding	molecular_function
ASTEI07149	ASTE006629	GO:0005524	ATP binding	molecular_function
ASTEI10919	ASTE000802	GO:0005524	ATP binding	molecular_function
ASTEI09279	ASTE000823	GO:0005524	ATP binding	molecular_function
ASTEI08408	ASTE008162	GO:0005524	ATP binding	molecular_function
ASTEI08384	ASTE008131	GO:0005524	ATP binding	molecular_function
ASTEI07259	ASTE000739	GO:0005524	ATP binding	molecular_function
ASTEI07252	ASTE000748	GO:0005524	ATP binding	molecular_function
ASTEI07220	ASTE000779	GO:0005524	ATP binding	molecular_function
ASTEI10135	ASTE000789	GO:0005524	ATP binding	molecular_function
ASTEI07237	ASTE000763	GO:0005524	ATP binding	molecular_function
ASTEI07229	ASTE000771	GO:0005524	ATP binding	molecular_function
ASTEI04478	ASTE006143	GO:0005524	ATP binding	molecular_function
ASTEI04465	ASTE006154	GO:0005524	ATP binding	molecular_function
ASTEI06097	ASTE001865	GO:0005524	ATP binding	molecular_function
ASTEI06104	ASTE001858	GO:0005524	ATP binding	molecular_function
ASTEI06121	ASTE001843	GO:0005524	ATP binding	molecular_function
ASTEI05491	ASTE011480	GO:0005524	ATP binding	molecular_function
ASTEI05460	ASTE011510	GO:0005524	ATP binding	molecular_function
ASTEI05462	ASTE011509	GO:0005524	ATP binding	molecular_function
ASTEI05465	ASTE011506	GO:0005524	ATP binding	molecular_function
ASTEI01220	ASTE007469	GO:0005524	ATP binding	molecular_function
ASTEI01223	ASTE007473	GO:0005524	ATP binding	molecular_function
ASTEI01234	ASTE007484	GO:0005524	ATP binding	molecular_function
ASTEI04013	ASTE011184	GO:0005524	ATP binding	molecular_function
ASTEI10435	ASTE005519	GO:0005524	ATP binding	molecular_function
ASTEI04272	ASTE005526	GO:0005524	ATP binding	molecular_function
ASTEI04690	ASTE000423	GO:0005524	ATP binding	molecular_function
ASTEI09716	ASTE004461	GO:0005524	ATP binding	molecular_function
ASTEI00884	ASTE009153	GO:0005524	ATP binding	molecular_function
ASTEI08174	ASTE005329	GO:0005524	ATP binding	molecular_function
ASTEI01618	ASTE001684	GO:0005524	ATP binding	molecular_function
ASTEI08305	ASTE007947	GO:0003878	ATP citrate synthase activity	molecular_function
ASTEI00222	ASTE001439	GO:0015991	ATP hydrolysis coupled proton transport	biological_process
ASTEI00811	ASTE001936	GO:0015991	ATP hydrolysis coupled proton transport	biological_process
ASTEI06994	ASTE002868	GO:0015991	ATP hydrolysis coupled proton transport	biological_process
ASTEI04435	ASTE006287	GO:0015991	ATP hydrolysis coupled proton transport	biological_process
ASTEI04362	ASTE006507	GO:0015991	ATP hydrolysis coupled proton transport	biological_process
ASTEI08520	ASTE007011	GO:0015991	ATP hydrolysis coupled proton transport	biological_process
ASTEI09989	ASTE007583	GO:0015991	ATP hydrolysis coupled proton transport	biological_process
ASTEI09812	ASTE007727	GO:0015991	ATP hydrolysis coupled proton transport	biological_process
ASTEI00696	ASTE008920	GO:0015991	ATP hydrolysis coupled proton transport	biological_process
ASTEI08956	ASTE008999	GO:0015991	ATP hydrolysis coupled proton transport	biological_process
ASTEI00811	ASTE001936	GO:0015991	ATP hydrolysis coupled proton transport	biological_process
ASTEI05511	ASTE011462	GO:0015991	ATP hydrolysis coupled proton transport	biological_process
ASTEI05479	ASTE011493	GO:0015991	ATP hydrolysis coupled proton transport	biological_process
ASTEI08956	ASTE008999	GO:0015991	ATP hydrolysis coupled proton transport	biological_process
ASTEI00222	ASTE001439	GO:0046034	ATP metabolic process	biological_process
ASTEI01540	ASTE001748	GO:0046034	ATP metabolic process	biological_process
ASTEI06097	ASTE001865	GO:0046034	ATP metabolic process	biological_process
ASTEI10101	ASTE005103	GO:0046034	ATP metabolic process	biological_process
ASTEI06097	ASTE001865	GO:0046034	ATP metabolic process	biological_process
ASTEI00830	ASTE005799	GO:0042773	ATP synthesis coupled electron transport	biological_process
ASTEI05686	ASTE006818	GO:0042773	ATP synthesis coupled electron transport	biological_process
ASTEI06097	ASTE001865	GO:0015986	ATP synthesis coupled proton transport	biological_process
ASTEI06968	ASTE002838	GO:0015986	ATP synthesis coupled proton transport	biological_process
ASTEI10101	ASTE005103	GO:0015986	ATP synthesis coupled proton transport	biological_process
ASTEI09954	ASTE005737	GO:0015986	ATP synthesis coupled proton transport	biological_process
ASTEI09101	ASTE006195	GO:0015986	ATP synthesis coupled proton transport	biological_process
ASTEI01730	ASTE006353	GO:0015986	ATP synthesis coupled proton transport	biological_process
ASTEI04353	ASTE006515	GO:0015986	ATP synthesis coupled proton transport	biological_process
ASTEI09812	ASTE007727	GO:0015986	ATP synthesis coupled proton transport	biological_process
ASTEI06097	ASTE001865	GO:0015986	ATP synthesis coupled proton transport	biological_process
ASTEI07116	ASTE006762	GO:0001671	ATPase activator activity	molecular_function
ASTEI07116	ASTE006762	GO:0001671	ATPase activator activity	molecular_function
ASTEI05548	ASTE000158	GO:0016887	ATPase activity	molecular_function
ASTEI05529	ASTE000180	GO:0016887	ATPase activity	molecular_function
ASTEI08906	ASTE000608	GO:0016887	ATPase activity	molecular_function
ASTEI10919	ASTE000802	GO:0016887	ATPase activity	molecular_function
ASTEI10271	ASTE001080	GO:0016887	ATPase activity	molecular_function
ASTEI04427	ASTE001213	GO:0016887	ATPase activity	molecular_function
ASTEI11216	ASTE001238	GO:0016887	ATPase activity	molecular_function
ASTEI07442	ASTE001400	GO:0016887	ATPase activity	molecular_function
ASTEI01585	ASTE001711	GO:0016887	ATPase activity	molecular_function
ASTEI04291	ASTE002503	GO:0016887	ATPase activity	molecular_function
ASTEI11155	ASTE002975	GO:0016887	ATPase activity	molecular_function
ASTEI05285	ASTE003340	GO:0016887	ATPase activity	molecular_function
ASTEI05286	ASTE003341	GO:0016887	ATPase activity	molecular_function
ASTEI01837	ASTE003408	GO:0016887	ATPase activity	molecular_function
ASTEI00154	ASTE003466	GO:0016887	ATPase activity	molecular_function
ASTEI02730	ASTE003704	GO:0016887	ATPase activity	molecular_function
ASTEI08357	ASTE003819	GO:0016887	ATPase activity	molecular_function
ASTEI04513	ASTE004338	GO:0016887	ATPase activity	molecular_function
ASTEI00062	ASTE004377	GO:0016887	ATPase activity	molecular_function
ASTEI09471	ASTE004398	GO:0016887	ATPase activity	molecular_function
ASTEI00365	ASTE004620	GO:0016887	ATPase activity	molecular_function
ASTEI01418	ASTE005952	GO:0016887	ATPase activity	molecular_function
ASTEI06493	ASTE006567	GO:0016887	ATPase activity	molecular_function
ASTEI03065	ASTE006827	GO:0016887	ATPase activity	molecular_function
ASTEI03071	ASTE006837	GO:0016887	ATPase activity	molecular_function
ASTEI03189	ASTE006962	GO:0016887	ATPase activity	molecular_function
ASTEI09515	ASTE007063	GO:0016887	ATPase activity	molecular_function
ASTEI09638	ASTE007547	GO:0016887	ATPase activity	molecular_function
ASTEI09636	ASTE007548	GO:0016887	ATPase activity	molecular_function
ASTEI09822	ASTE007719	GO:0016887	ATPase activity	molecular_function
ASTEI08384	ASTE008131	GO:0016887	ATPase activity	molecular_function
ASTEI08408	ASTE008162	GO:0016887	ATPase activity	molecular_function
ASTEI05898	ASTE008501	GO:0016887	ATPase activity	molecular_function
ASTEI09434	ASTE008966	GO:0016887	ATPase activity	molecular_function
ASTEI06425	ASTE009267	GO:0016887	ATPase activity	molecular_function
ASTEI03205	ASTE009424	GO:0016887	ATPase activity	molecular_function
ASTEI06540	ASTE009438	GO:0016887	ATPase activity	molecular_function
ASTEI06528	ASTE009451	GO:0016887	ATPase activity	molecular_function
ASTEI02233	ASTE009548	GO:0016887	ATPase activity	molecular_function
ASTEI04513	ASTE004338	GO:0016887	ATPase activity	molecular_function
ASTEI04427	ASTE001213	GO:0016887	ATPase activity	molecular_function
ASTEI10919	ASTE000802	GO:0016887	ATPase activity	molecular_function
ASTEI08408	ASTE008162	GO:0016887	ATPase activity	molecular_function
ASTEI08384	ASTE008131	GO:0016887	ATPase activity	molecular_function
ASTEI11155	ASTE002975	GO:0016887	ATPase activity	molecular_function
ASTEI05462	ASTE011509	GO:0016887	ATPase activity	molecular_function
ASTEI06412	ASTE000069	GO:0042623	ATPase activity, coupled	molecular_function
ASTEI05529	ASTE000180	GO:0042626	ATPase activity, coupled to transmembrane movement of substances	molecular_function
ASTEI08906	ASTE000608	GO:0042626	ATPase activity, coupled to transmembrane movement of substances	molecular_function
ASTEI10919	ASTE000802	GO:0042626	ATPase activity, coupled to transmembrane movement of substances	molecular_function
ASTEI10271	ASTE001080	GO:0042626	ATPase activity, coupled to transmembrane movement of substances	molecular_function
ASTEI05285	ASTE003340	GO:0042626	ATPase activity, coupled to transmembrane movement of substances	molecular_function
ASTEI05286	ASTE003341	GO:0042626	ATPase activity, coupled to transmembrane movement of substances	molecular_function
ASTEI00154	ASTE003466	GO:0042626	ATPase activity, coupled to transmembrane movement of substances	molecular_function
ASTEI06493	ASTE006567	GO:0042626	ATPase activity, coupled to transmembrane movement of substances	molecular_function
ASTEI03189	ASTE006962	GO:0042626	ATPase activity, coupled to transmembrane movement of substances	molecular_function
ASTEI09515	ASTE007063	GO:0042626	ATPase activity, coupled to transmembrane movement of substances	molecular_function
ASTEI06528	ASTE009451	GO:0042626	ATPase activity, coupled to transmembrane movement of substances	molecular_function
ASTEI02233	ASTE009548	GO:0042626	ATPase activity, coupled to transmembrane movement of substances	molecular_function
ASTEI09873	ASTE009682	GO:0042626	ATPase activity, coupled to transmembrane movement of substances	molecular_function
ASTEI10919	ASTE000802	GO:0042626	ATPase activity, coupled to transmembrane movement of substances	molecular_function
ASTEI04951	ASTE001269	GO:0042030	ATPase inhibitor activity	molecular_function
ASTEI08888	ASTE007426	GO:0043140	ATP-dependent 3'-5' DNA helicase activity	molecular_function
ASTEI00516	ASTE007910	GO:0043140	ATP-dependent 3'-5' DNA helicase activity	molecular_function
ASTEI00924	ASTE002176	GO:0043141	ATP-dependent 5'-3' DNA helicase activity	molecular_function
ASTEI02022	ASTE003093	GO:0043141	ATP-dependent 5'-3' DNA helicase activity	molecular_function
ASTEI09583	ASTE002286	GO:0043044	ATP-dependent chromatin remodeling	biological_process
ASTEI00336	ASTE002799	GO:0043044	ATP-dependent chromatin remodeling	biological_process
ASTEI04738	ASTE007783	GO:0043044	ATP-dependent chromatin remodeling	biological_process
ASTEI04738	ASTE007783	GO:0043044	ATP-dependent chromatin remodeling	biological_process
ASTEI11783	ASTE002491	GO:0004003	ATP-dependent DNA helicase activity	molecular_function
ASTEI00401	ASTE004238	GO:0004003	ATP-dependent DNA helicase activity	molecular_function
ASTEI01044	ASTE005191	GO:0004003	ATP-dependent DNA helicase activity	molecular_function
ASTEI03209	ASTE009421	GO:0004003	ATP-dependent DNA helicase activity	molecular_function
ASTEI09758	ASTE009894	GO:0004003	ATP-dependent DNA helicase activity	molecular_function
ASTEI09699	ASTE000960	GO:0008026	ATP-dependent helicase activity	molecular_function
ASTEI08558	ASTE001884	GO:0008026	ATP-dependent helicase activity	molecular_function
ASTEI10957	ASTE002302	GO:0008026	ATP-dependent helicase activity	molecular_function
ASTEI09651	ASTE002445	GO:0008026	ATP-dependent helicase activity	molecular_function
ASTEI00401	ASTE004238	GO:0008026	ATP-dependent helicase activity	molecular_function
ASTEI01044	ASTE005191	GO:0008026	ATP-dependent helicase activity	molecular_function
ASTEI10555	ASTE005969	GO:0008026	ATP-dependent helicase activity	molecular_function
ASTEI07494	ASTE006986	GO:0008026	ATP-dependent helicase activity	molecular_function
ASTEI08888	ASTE007426	GO:0008026	ATP-dependent helicase activity	molecular_function
ASTEI02694	ASTE007821	GO:0008026	ATP-dependent helicase activity	molecular_function
ASTEI00516	ASTE007910	GO:0008026	ATP-dependent helicase activity	molecular_function
ASTEI05905	ASTE008507	GO:0008026	ATP-dependent helicase activity	molecular_function
ASTEI03210	ASTE009420	GO:0008026	ATP-dependent helicase activity	molecular_function
ASTEI05877	ASTE008480	GO:0047453	ATP-dependent NAD(P)H-hydrate dehydratase activity	molecular_function
ASTEI08343	ASTE001534	GO:0004176	ATP-dependent peptidase activity	molecular_function
ASTEI01424	ASTE005957	GO:0004004	ATP-dependent RNA helicase activity	molecular_function
ASTEI00647	ASTE000880	GO:0016255	attachment of GPI anchor to protein	biological_process
ASTEI06157	ASTE003863	GO:0016255	attachment of GPI anchor to protein	biological_process
ASTEI00048	ASTE007159	GO:0016255	attachment of GPI anchor to protein	biological_process
ASTEI00048	ASTE007159	GO:0016255	attachment of GPI anchor to protein	biological_process
ASTEI07220	ASTE000779	GO:0051315	attachment of mitotic spindle microtubules to kinetochore	biological_process
ASTEI07220	ASTE000779	GO:0051315	attachment of mitotic spindle microtubules to kinetochore	biological_process
ASTEI02794	ASTE002566	GO:0000045	autophagosome assembly	biological_process
ASTEI09018	ASTE000120	GO:0006914	autophagy	biological_process
ASTEI02794	ASTE002566	GO:0006914	autophagy	biological_process
ASTEI11012	ASTE003547	GO:0006914	autophagy	biological_process
ASTEI04296	ASTE005004	GO:0006914	autophagy	biological_process
ASTEI01096	ASTE005474	GO:0006914	autophagy	biological_process
ASTEI06390	ASTE007044	GO:0006914	autophagy	biological_process
ASTEI01230	ASTE007478	GO:0006914	autophagy	biological_process
ASTEI03906	ASTE008238	GO:0006914	autophagy	biological_process
ASTEI00786	ASTE009368	GO:0006914	autophagy	biological_process
ASTEI03214	ASTE009418	GO:0006914	autophagy	biological_process
ASTEI03906	ASTE008238	GO:0006914	autophagy	biological_process
ASTEI01230	ASTE007478	GO:0006914	autophagy	biological_process
ASTEI04159	ASTE002937	GO:0007411	axon guidance	biological_process
ASTEI11155	ASTE002975	GO:0005858	axonemal dynein complex	cellular_component
ASTEI11155	ASTE002975	GO:0005858	axonemal dynein complex	cellular_component
ASTEI05984	ASTE008767	GO:0070286	axonemal dynein complex assembly	biological_process
ASTEI05788	ASTE004150	GO:0005930	axoneme	cellular_component
ASTEI03065	ASTE006827	GO:0005930	axoneme	cellular_component
ASTEI11753	ASTE003077	GO:0090544	BAF-type complex	cellular_component
ASTEI00258	ASTE003534	GO:0090544	BAF-type complex	cellular_component
ASTEI02750	ASTE001012	GO:0051016	barbed-end actin filament capping	biological_process
ASTEI04270	ASTE011212	GO:0051016	barbed-end actin filament capping	biological_process
ASTEI02750	ASTE001012	GO:0051016	barbed-end actin filament capping	biological_process
ASTEI05953	ASTE008012	GO:0051638	barbed-end actin filament uncapping	biological_process
ASTEI06467	ASTE009313	GO:0006284	base-excision repair	biological_process
ASTEI05229	ASTE001485	GO:0005604	basement membrane	cellular_component
ASTEI05228	ASTE001486	GO:0005604	basement membrane	cellular_component
ASTEI01530	ASTE001759	GO:0005604	basement membrane	cellular_component
ASTEI01530	ASTE001759	GO:0070831	basement membrane assembly	biological_process
ASTEI01387	ASTE005923	GO:0034464	BBSome	cellular_component
ASTEI06185	ASTE001522	GO:0008013	beta-catenin binding	molecular_function
ASTEI03246	ASTE002071	GO:0030877	beta-catenin destruction complex	cellular_component
ASTEI05542	ASTE000165	GO:0004565	beta-galactosidase activity	molecular_function
ASTEI05071	ASTE005698	GO:0004566	beta-glucuronidase activity	molecular_function
ASTEI10077	ASTE000547	GO:0004563	beta-N-acetylhexosaminidase activity	molecular_function
ASTEI06851	ASTE001246	GO:0004563	beta-N-acetylhexosaminidase activity	molecular_function
ASTEI06910	ASTE004086	GO:0004563	beta-N-acetylhexosaminidase activity	molecular_function
ASTEI03923	ASTE008367	GO:0004563	beta-N-acetylhexosaminidase activity	molecular_function
ASTEI08096	ASTE003578	GO:0048487	beta-tubulin binding	molecular_function
ASTEI03194	ASTE006967	GO:0070830	bicellular tight junction assembly	biological_process
ASTEI07105	ASTE000006	GO:0005488	binding	molecular_function
ASTEI06419	ASTE000061	GO:0005488	binding	molecular_function
ASTEI03547	ASTE000292	GO:0005488	binding	molecular_function
ASTEI02477	ASTE000296	GO:0005488	binding	molecular_function
ASTEI04702	ASTE000440	GO:0005488	binding	molecular_function
ASTEI04704	ASTE000443	GO:0005488	binding	molecular_function
ASTEI00511	ASTE000469	GO:0005488	binding	molecular_function
ASTEI04071	ASTE000489	GO:0005488	binding	molecular_function
ASTEI10789	ASTE000564	GO:0005488	binding	molecular_function
ASTEI079290	ASTE000658	GO:0005488	binding	molecular_function
ASTEI07953	ASTE000680	GO:0005488	binding	molecular_function
ASTEI11466	ASTE000841	GO:0005488	binding	molecular_function
ASTEI10282	ASTE000842	GO:0005488	binding	molecular_function
ASTEI00666	ASTE000859	GO:0005488	binding	molecular_function
ASTEI00646	ASTE000881	GO:0005488	binding	molecular_function
ASTEI03603	ASTE000921	GO:0005488	binding	molecular_function
ASTEI03601	ASTE000923	GO:0005488	binding	molecular_function
ASTEI03598	ASTE000926	GO:0005488	binding	molecular_function
ASTEI05807	ASTE001099	GO:0005488	binding	molecular_function
ASTEI08809	ASTE001127	GO:0005488	binding	molecular_function
ASTEI01896	ASTE001259	GO:0005488	binding	molecular_function
ASTEI07793	ASTE001290	GO:0005488	binding	molecular_function
ASTEI07778	ASTE001305	GO:0005488	binding	molecular_function
ASTEI07403	ASTE001360	GO:0005488	binding	molecular_function
ASTEI07446	ASTE001405	GO:0005488	binding	molecular_function
ASTEI06185	ASTE001522	GO:0005488	binding	molecular_function
ASTEI02424	ASTE001554	GO:0005488	binding	molecular_function
ASTEI01521	ASTE001771	GO:0005488	binding	molecular_function
ASTEI03411	ASTE001812	GO:0005488	binding	molecular_function
ASTEI03253	ASTE002065	GO:0005488	binding	molecular_function
ASTEI00930	ASTE002170	GO:0005488	binding	molecular_function
ASTEI04394	ASTE002235	GO:0005488	binding	molecular_function
ASTEI09327	ASTE002247	GO:0005488	binding	molecular_function
ASTEI09401	ASTE002306	GO:0005488	binding	molecular_function
ASTEI01471	ASTE002327	GO:0005488	binding	molecular_function
ASTEI03635	ASTE002421	GO:0005488	binding	molecular_function
ASTEI09682	ASTE002476	GO:0005488	binding	molecular_function
ASTEI06049	ASTE002521	GO:0005488	binding	molecular_function
ASTEI02802	ASTE002557	GO:0005488	binding	molecular_function
ASTEI10539	ASTE002644	GO:0005488	binding	molecular_function
ASTEI05209	ASTE003053	GO:0005488	binding	molecular_function
ASTEI11753	ASTE003077	GO:0005488	binding	molecular_function
ASTEI03378	ASTE003139	GO:0005488	binding	molecular_function
ASTEI03942	ASTE003167	GO:0005488	binding	molecular_function
ASTEI03928	ASTE003184	GO:0005488	binding	molecular_function
ASTEI09902	ASTE003195	GO:0005488	binding	molecular_function
ASTEI10346	ASTE003289	GO:0005488	binding	molecular_function
ASTEI05257	ASTE003313	GO:0005488	binding	molecular_function
ASTEI05273	ASTE003329	GO:0005488	binding	molecular_function
ASTEI07807	ASTE003365	GO:0005488	binding	molecular_function
ASTEI04374	ASTE003393	GO:0005488	binding	molecular_function
ASTEI08096	ASTE003578	GO:0005488	binding	molecular_function
ASTEI08114	ASTE003599	GO:0005488	binding	molecular_function
ASTEI08124	ASTE003610	GO:0005488	binding	molecular_function
ASTEI08125	ASTE003611	GO:0005488	binding	molecular_function
ASTEI02532	ASTE003769	GO:0005488	binding	molecular_function
ASTEI10248	ASTE003849	GO:0005488	binding	molecular_function
ASTEI04852	ASTE004013	GO:0005488	binding	molecular_function
ASTEI04838	ASTE004031	GO:0005488	binding	molecular_function
ASTEI04827	ASTE004040	GO:0005488	binding	molecular_function
ASTEI05794	ASTE004144	GO:0005488	binding	molecular_function
ASTEI05786	ASTE004152	GO:0005488	binding	molecular_function
ASTEI05786	ASTE004152	GO:0005488	binding	molecular_function
ASTEI00403	ASTE004236	GO:0005488	binding	molecular_function
ASTEI04005	ASTE004269	GO:0005488	binding	molecular_function
ASTEI04003	ASTE004271	GO:0005488	binding	molecular_function
ASTEI01274	ASTE004418	GO:0005488	binding	molecular_function
ASTEI00603	ASTE004497	GO:0005488	binding	molecular_function
ASTEI09370	ASTE004645	GO:0005488	binding	molecular_function
ASTEI09230	ASTE004679	GO:0005488	binding	molecular_function
ASTEI05087	ASTE004766	GO:0005488	binding	molecular_function
ASTEI05322	ASTE004802	GO:0005488	binding	molecular_function
ASTEI06309	ASTE004825	GO:0005488	binding	molecular_function
ASTEI063440	ASTE004865	GO:0005488	binding	molecular_function
ASTEI05662	ASTE004953	GO:0005488	binding	molecular_function
ASTEI05658	ASTE004957	GO:0005488	binding	molecular_function
ASTEI01085	ASTE005148	GO:0005488	binding	molecular_function
ASTEI04147	ASTE005200	GO:0005488	binding	molecular_function
ASTEI04093	ASTE005251	GO:0005488	binding	molecular_function
ASTEI10217	ASTE005356	GO:0005488	binding	molecular_function
ASTEI01136	ASTE005431	GO:0005488	binding	molecular_function
ASTEI08273	ASTE005489	GO:0005488	binding	molecular_function
ASTEI01392	ASTE005926	GO:0005488	binding	molecular_function
ASTEI01423	ASTE005956	GO:0005488	binding	molecular_function
ASTEI10546	ASTE005963	GO:0005488	binding	molecular_function
ASTEI08028	ASTE006029	GO:0005488	binding	molecular_function
ASTEI08026	ASTE006031	GO:0005488	binding	molecular_function
ASTEI10348	ASTE006097	GO:0005488	binding	molecular_function
ASTEI10366	ASTE006118	GO:0005488	binding	molecular_function
ASTEI04465	ASTE006154	GO:0005488	binding	molecular_function
ASTEI09065	ASTE006238	GO:0005488	binding	molecular_function
ASTEI01763	ASTE006315	GO:0005488	binding	molecular_function
ASTEI10013	ASTE006585	GO:0005488	binding	molecular_function
ASTEI00140	ASTE006601	GO:0005488	binding	molecular_function
ASTEI06755	ASTE006663	GO:0005488	binding	molecular_function
ASTEI03100	ASTE006874	GO:0005488	binding	molecular_function
ASTEI10373	ASTE007026	GO:0005488	binding	molecular_function
ASTEI00002	ASTE007066	GO:0005488	binding	molecular_function
ASTEI00033	ASTE007142	GO:0005488	binding	molecular_function
ASTEI07511	ASTE007196	GO:0005488	binding	molecular_function
ASTEI05097	ASTE007339	GO:0005488	binding	molecular_function
ASTEI05169	ASTE007409	GO:0005488	binding	molecular_function
ASTEI08879	ASTE007434	GO:0005488	binding	molecular_function
ASTEI01226	ASTE007475	GO:0005488	binding	molecular_function
ASTEI02667	ASTE007793	GO:0005488	binding	molecular_function
ASTEI02675	ASTE007801	GO:0005488	binding	molecular_function
ASTEI00519	ASTE007913	GO:0005488	binding	molecular_function
ASTEI05952	ASTE008011	GO:0005488	binding	molecular_function
ASTEI05968	ASTE008030	GO:0005488	binding	molecular_function
ASTEI03300	ASTE008064	GO:0005488	binding	molecular_function
ASTEI03315	ASTE008078	GO:0005488	binding	molecular_function
ASTEI08385	ASTE008132	GO:0005488	binding	molecular_function
ASTEI08417	ASTE008172	GO:0005488	binding	molecular_function
ASTEI03903	ASTE008235	GO:0005488	binding	molecular_function
ASTEI06804	ASTE008263	GO:0005488	binding	molecular_function
ASTEI02604	ASTE008301	GO:0005488	binding	molecular_function
ASTEI10762	ASTE008392	GO:0005488	binding	molecular_function
ASTEI00233	ASTE008412	GO:0005488	binding	molecular_function
ASTEI03022	ASTE008590	GO:0005488	binding	molecular_function
ASTEI03008	ASTE008603	GO:0005488	binding	molecular_function
ASTEI06621	ASTE008715	GO:0005488	binding	molecular_function
ASTEI00898	ASTE008789	GO:0005488	binding	molecular_function
ASTEI05733	ASTE008838	GO:0005488	binding	molecular_function
ASTEI07545	ASTE008894	GO:0005488	binding	molecular_function
ASTEI03658	ASTE008958	GO:0005488	binding	molecular_function
ASTEI08943	ASTE009011	GO:0005488	binding	molecular_function
ASTEI08471	ASTE009239	GO:0005488	binding	molecular_function
ASTEI06459	ASTE009305	GO:0005488	binding	molecular_function
ASTEI06532	ASTE009447	GO:0005488	binding	molecular_function
ASTEI09834	ASTE009640	GO:0005488	binding	molecular_function
ASTEI09837	ASTE009643	GO:0005488	binding	molecular_function
ASTEI09842	ASTE009649	GO:0005488	binding	molecular_function
ASTEI09865	ASTE009674	GO:0005488	binding	molecular_function
ASTEI07320	ASTE009750	GO:0005488	binding	molecular_function
ASTEI06486	ASTE009781	GO:0005488	binding	molecular_function
ASTEI10825	ASTE009874	GO:0005488	binding	molecular_function
ASTEI09762	ASTE009890	GO:0005488	binding	molecular_function
ASTEI04827	ASTE004040	GO:0005488	binding	molecular_function
ASTEI04852	ASTE004013	GO:0005488	binding	molecular_function
ASTEI04838	ASTE004031	GO:0005488	binding	molecular_function
ASTEI03903	ASTE008235	GO:0005488	binding	molecular_function
ASTEI06804	ASTE008263	GO:0005488	binding	molecular_function
ASTEI02424	ASTE001554	GO:0005488	binding	molecular_function
ASTEI03300	ASTE008064	GO:0005488	binding	molecular_function
ASTEI03315	ASTE008078	GO:0005488	binding	molecular_function
ASTEI04071	ASTE000489	GO:0005488	binding	molecular_function
ASTEI08943	ASTE009011	GO:0005488	binding	molecular_function
ASTEI08809	ASTE001127	GO:0005488	binding	molecular_function
ASTEI09762	ASTE009890	GO:0005488	binding	molecular_function
ASTEI09747	ASTE009903	GO:0005488	binding	molecular_function
ASTEI09737	ASTE009912	GO:0005488	binding	molecular_function
ASTEI07793	ASTE001290	GO:0005488	binding	molecular_function
ASTEI07778	ASTE001305	GO:0005488	binding	molecular_function
ASTEI08385	ASTE008132	GO:0005488	binding	molecular_function
ASTEI08417	ASTE008172	GO:0005488	binding	molecular_function
ASTEI04465	ASTE006154	GO:0005488	binding	molecular_function
ASTEI00033	ASTE007142	GO:0005488	binding	molecular_function
ASTEI04192	ASTE011290	GO:0005488	binding	molecular_function
ASTEI05459	ASTE011511	GO:0005488	binding	molecular_function
ASTEI01226	ASTE007475	GO:0005488	binding	molecular_function
ASTEI04702	ASTE000440	GO:0005488	binding	molecular_function
ASTEI04704	ASTE000443	GO:0005488	binding	molecular_function
ASTEI01274	ASTE004418	GO:0005488	binding	molecular_function
ASTEI03498	ASTE000340	GO:0008218	bioluminescence	biological_process
ASTEI06935	ASTE000409	GO:0008218	bioluminescence	biological_process
ASTEI02796	ASTE002562	GO:0008218	bioluminescence	biological_process
ASTEI06935	ASTE000409	GO:0008218	bioluminescence	biological_process
ASTEI03494	ASTE000344	GO:0009058	biosynthetic process	biological_process
ASTEI08817	ASTE001138	GO:0009058	biosynthetic process	biological_process
ASTEI11217	ASTE001239	GO:0009058	biosynthetic process	biological_process
ASTEI04568	ASTE001998	GO:0009058	biosynthetic process	biological_process
ASTEI06031	ASTE003026	GO:0009058	biosynthetic process	biological_process
ASTEI06011	ASTE003055	GO:0009058	biosynthetic process	biological_process
ASTEI07807	ASTE003365	GO:0009058	biosynthetic process	biological_process
ASTEI06593	ASTE003563	GO:0009058	biosynthetic process	biological_process
ASTEI05783	ASTE004155	GO:0009058	biosynthetic process	biological_process
ASTEI09459	ASTE004386	GO:0009058	biosynthetic process	biological_process
ASTEI09189	ASTE004697	GO:0009058	biosynthetic process	biological_process
ASTEI05660	ASTE004955	GO:0009058	biosynthetic process	biological_process
ASTEI07066	ASTE005553	GO:0009058	biosynthetic process	biological_process
ASTEI07667	ASTE006479	GO:0009058	biosynthetic process	biological_process
ASTEI03130	ASTE006905	GO:0009058	biosynthetic process	biological_process
ASTEI03455	ASTE008752	GO:0009058	biosynthetic process	biological_process
ASTEI00690	ASTE008914	GO:0009058	biosynthetic process	biological_process
ASTEI07332	ASTE009739	GO:0009058	biosynthetic process	biological_process
ASTEI06480	ASTE009787	GO:0009058	biosynthetic process	biological_process
ASTEI08723	ASTE009829	GO:0009058	biosynthetic process	biological_process
ASTEI08817	ASTE001138	GO:0009058	biosynthetic process	biological_process
ASTEI08133	ASTE003620	GO:0009374	biotin binding	molecular_function
ASTEI08133	ASTE003620	GO:0004075	biotin carboxylase activity	molecular_function
ASTEI07873	ASTE003700	GO:0004075	biotin carboxylase activity	molecular_function
ASTEI03617	ASTE002401	GO:0004082	bisphosphoglycerate mutase activity	molecular_function
ASTEI08733	ASTE009838	GO:0031083	BLOC-1 complex	cellular_component
ASTEI01242	ASTE006077	GO:0030509	BMP signaling pathway	biological_process
ASTEI11429	ASTE008880	GO:0007589	body fluid secretion	biological_process
ASTEI05455	ASTE011515	GO:0031429	box H/ACA snoRNP complex	cellular_component
ASTEI00238	ASTE003516	GO:0009083	branched-chain amino acid catabolic process	biological_process
ASTEI04882	ASTE003980	GO:0071586	CAAX-box protein processing	biological_process
ASTEI05596	ASTE005479	GO:0045296	cadherin binding	molecular_function
ASTEI03360	ASTE008123	GO:0045296	cadherin binding	molecular_function
ASTEI08385	ASTE008132	GO:0045296	cadherin binding	molecular_function
ASTEI03360	ASTE008123	GO:0045296	cadherin binding	molecular_function
ASTEI08385	ASTE008132	GO:0045296	cadherin binding	molecular_function
ASTEI07223	ASTE000775	GO:0005262	calcium channel activity	molecular_function
ASTEI07223	ASTE000775	GO:0005262	calcium channel activity	molecular_function
ASTEI11496	ASTE011300	GO:0005262	calcium channel activity	molecular_function
ASTEI09019	ASTE000121	GO:0005509	calcium ion binding	molecular_function
ASTEI09024	ASTE000126	GO:0005509	calcium ion binding	molecular_function
ASTEI09025	ASTE000127	GO:0005509	calcium ion binding	molecular_function
ASTEI05524	ASTE000187	GO:0005509	calcium ion binding	molecular_function
ASTEI07837	ASTE000384	GO:0005509	calcium ion binding	molecular_function
ASTEI06940	ASTE000415	GO:0005509	calcium ion binding	molecular_function
ASTEI04050	ASTE000510	GO:0005509	calcium ion binding	molecular_function
ASTEI10074	ASTE000542	GO:0005509	calcium ion binding	molecular_function
ASTEI10513	ASTE000573	GO:0005509	calcium ion binding	molecular_function
ASTEI00555	ASTE000732	GO:0005509	calcium ion binding	molecular_function
ASTEI00645	ASTE000883	GO:0005509	calcium ion binding	molecular_function
ASTEI09693	ASTE000966	GO:0005509	calcium ion binding	molecular_function
ASTEI02764	ASTE001028	GO:0005509	calcium ion binding	molecular_function
ASTEI08813	ASTE001132	GO:0005509	calcium ion binding	molecular_function
ASTEI04422	ASTE001208	GO:0005509	calcium ion binding	molecular_function
ASTEI05222	ASTE001493	GO:0005509	calcium ion binding	molecular_function
ASTEI01596	ASTE001703	GO:0005509	calcium ion binding	molecular_function
ASTEI06102	ASTE001860	GO:0005509	calcium ion binding	molecular_function
ASTEI06101	ASTE001861	GO:0005509	calcium ion binding	molecular_function
ASTEI00816	ASTE001930	GO:0005509	calcium ion binding	molecular_function
ASTEI00805	ASTE001942	GO:0005509	calcium ion binding	molecular_function
ASTEI05031	ASTE002196	GO:0005509	calcium ion binding	molecular_function
ASTEI03631	ASTE002418	GO:0005509	calcium ion binding	molecular_function
ASTEI10631	ASTE002479	GO:0005509	calcium ion binding	molecular_function
ASTEI08256	ASTE002589	GO:0005509	calcium ion binding	molecular_function
ASTEI06954	ASTE002822	GO:0005509	calcium ion binding	molecular_function
ASTEI11685	ASTE002857	GO:0005509	calcium ion binding	molecular_function
ASTEI08657	ASTE002876	GO:0005509	calcium ion binding	molecular_function
ASTEI08658	ASTE002877	GO:0005509	calcium ion binding	molecular_function
ASTEI09497	ASTE002971	GO:0005509	calcium ion binding	molecular_function
ASTEI02004	ASTE003114	GO:0005509	calcium ion binding	molecular_function
ASTEI03953	ASTE003156	GO:0005509	calcium ion binding	molecular_function
ASTEI03999	ASTE003295	GO:0005509	calcium ion binding	molecular_function
ASTEI08136	ASTE003624	GO:0005509	calcium ion binding	molecular_function
ASTEI03698	ASTE003737	GO:0005509	calcium ion binding	molecular_function
ASTEI11067	ASTE003902	GO:0005509	calcium ion binding	molecular_function
ASTEI04920	ASTE003945	GO:0005509	calcium ion binding	molecular_function
ASTEI07619	ASTE004111	GO:0005509	calcium ion binding	molecular_function
ASTEI07632	ASTE004124	GO:0005509	calcium ion binding	molecular_function
ASTEI00428	ASTE004212	GO:0005509	calcium ion binding	molecular_function
ASTEI11023	ASTE004280	GO:0005509	calcium ion binding	molecular_function
ASTEI09720	ASTE004454	GO:0005509	calcium ion binding	molecular_function
ASTEI02338	ASTE004604	GO:0005509	calcium ion binding	molecular_function
ASTEI09165	ASTE004719	GO:0005509	calcium ion binding	molecular_function
ASTEI09616	ASTE005034	GO:0005509	calcium ion binding	molecular_function
ASTEI09626	ASTE005045	GO:0005509	calcium ion binding	molecular_function
ASTEI01042	ASTE005192	GO:0005509	calcium ion binding	molecular_function
ASTEI08182	ASTE005322	GO:0005509	calcium ion binding	molecular_function
ASTEI08274	ASTE005488	GO:0005509	calcium ion binding	molecular_function
ASTEI07055	ASTE005564	GO:0005509	calcium ion binding	molecular_function
ASTEI08985	ASTE005566	GO:0005509	calcium ion binding	molecular_function
ASTEI10157	ASTE005796	GO:0005509	calcium ion binding	molecular_function
ASTEI01302	ASTE005837	GO:0005509	calcium ion binding	molecular_function
ASTEI01404	ASTE005938	GO:0005509	calcium ion binding	molecular_function
ASTEI08047	ASTE006012	GO:0005509	calcium ion binding	molecular_function
ASTEI01242	ASTE006077	GO:0005509	calcium ion binding	molecular_function
ASTEI04459	ASTE006159	GO:0005509	calcium ion binding	molecular_function
ASTEI10751	ASTE006206	GO:0005509	calcium ion binding	molecular_function
ASTEI09091	ASTE006213	GO:0005509	calcium ion binding	molecular_function
ASTEI09992	ASTE006269	GO:0005509	calcium ion binding	molecular_function
ASTEI01761	ASTE006317	GO:0005509	calcium ion binding	molecular_function
ASTEI01732	ASTE006351	GO:0005509	calcium ion binding	molecular_function
ASTEI01727	ASTE006357	GO:0005509	calcium ion binding	molecular_function
ASTEI01661	ASTE006425	GO:0005509	calcium ion binding	molecular_function
ASTEI01649	ASTE006439	GO:0005509	calcium ion binding	molecular_function
ASTEI07172	ASTE006652	GO:0005509	calcium ion binding	molecular_function
ASTEI06754	ASTE006664	GO:0005509	calcium ion binding	molecular_function
ASTEI02282	ASTE006810	GO:0005509	calcium ion binding	molecular_function
ASTEI03167	ASTE006938	GO:0005509	calcium ion binding	molecular_function
ASTEI00047	ASTE007158	GO:0005509	calcium ion binding	molecular_function
ASTEI08882	ASTE007431	GO:0005509	calcium ion binding	molecular_function
ASTEI06877	ASTE007522	GO:0005509	calcium ion binding	molecular_function
ASTEI10569	ASTE007694	GO:0005509	calcium ion binding	molecular_function
ASTEI10760	ASTE007905	GO:0005509	calcium ion binding	molecular_function
ASTEI06859	ASTE008227	GO:0005509	calcium ion binding	molecular_function
ASTEI02629	ASTE008280	GO:0005509	calcium ion binding	molecular_function
ASTEI03459	ASTE008757	GO:0005509	calcium ion binding	molecular_function
ASTEI11406	ASTE009152	GO:0005509	calcium ion binding	molecular_function
ASTEI08472	ASTE009240	GO:0005509	calcium ion binding	molecular_function
ASTEI06423	ASTE009265	GO:0005509	calcium ion binding	molecular_function
ASTEI02205	ASTE009516	GO:0005509	calcium ion binding	molecular_function
ASTEI01825	ASTE009723	GO:0005509	calcium ion binding	molecular_function
ASTEI05722	ASTE009761	GO:0005509	calcium ion binding	molecular_function
ASTEI04920	ASTE003945	GO:0005509	calcium ion binding	molecular_function
ASTEI04050	ASTE000510	GO:0005509	calcium ion binding	molecular_function
ASTEI02338	ASTE004604	GO:0005509	calcium ion binding	molecular_function
ASTEI00805	ASTE001942	GO:0005509	calcium ion binding	molecular_function
ASTEI00816	ASTE001930	GO:0005509	calcium ion binding	molecular_function
ASTEI08813	ASTE001132	GO:0005509	calcium ion binding	molecular_function
ASTEI04422	ASTE001208	GO:0005509	calcium ion binding	molecular_function
ASTEI07172	ASTE006652	GO:0005509	calcium ion binding	molecular_function
ASTEI04459	ASTE006159	GO:0005509	calcium ion binding	molecular_function
ASTEI09497	ASTE002971	GO:0005509	calcium ion binding	molecular_function
ASTEI00047	ASTE007158	GO:0005509	calcium ion binding	molecular_function
ASTEI06101	ASTE001861	GO:0005509	calcium ion binding	molecular_function
ASTEI06102	ASTE001860	GO:0005509	calcium ion binding	molecular_function
ASTEI04270	ASTE011212	GO:0005509	calcium ion binding	molecular_function
ASTEI04229	ASTE011252	GO:0005509	calcium ion binding	molecular_function
ASTEI05481	ASTE011491	GO:0005509	calcium ion binding	molecular_function
ASTEI06940	ASTE000415	GO:0005509	calcium ion binding	molecular_function
ASTEI09720	ASTE004454	GO:0005509	calcium ion binding	molecular_function
ASTEI11406	ASTE009152	GO:0005509	calcium ion binding	molecular_function
ASTEI08182	ASTE005322	GO:0005509	calcium ion binding	molecular_function
ASTEI03698	ASTE003737	GO:0005509	calcium ion binding	molecular_function
ASTEI04050	ASTE000510	GO:0070588	calcium ion transmembrane transport	biological_process
ASTEI07223	ASTE000775	GO:0070588	calcium ion transmembrane transport	biological_process
ASTEI09094	ASTE006201	GO:0070588	calcium ion transmembrane transport	biological_process
ASTEI04050	ASTE000510	GO:0070588	calcium ion transmembrane transport	biological_process
ASTEI07223	ASTE000775	GO:0070588	calcium ion transmembrane transport	biological_process
ASTEI11496	ASTE011300	GO:0070588	calcium ion transmembrane transport	biological_process
ASTEI07223	ASTE000775	GO:0006816	calcium ion transport	biological_process
ASTEI06068	ASTE002543	GO:0006816	calcium ion transport	biological_process
ASTEI00454	ASTE004188	GO:0006816	calcium ion transport	biological_process
ASTEI00451	ASTE004190	GO:0006816	calcium ion transport	biological_process
ASTEI09094	ASTE006201	GO:0006816	calcium ion transport	biological_process
ASTEI07223	ASTE000775	GO:0006816	calcium ion transport	biological_process
ASTEI11496	ASTE011300	GO:0006816	calcium ion transport	biological_process
ASTEI00454	ASTE004188	GO:0005432	calcium:sodium antiporter activity	molecular_function
ASTEI00451	ASTE004190	GO:0005432	calcium:sodium antiporter activity	molecular_function
ASTEI02435	ASTE001541	GO:0004198	calcium-dependent cysteine-type endopeptidase activity	molecular_function
ASTEI02514	ASTE001645	GO:0004198	calcium-dependent cysteine-type endopeptidase activity	molecular_function
ASTEI06102	ASTE001860	GO:0004198	calcium-dependent cysteine-type endopeptidase activity	molecular_function
ASTEI06101	ASTE001861	GO:0004198	calcium-dependent cysteine-type endopeptidase activity	molecular_function
ASTEI02435	ASTE001541	GO:0004198	calcium-dependent cysteine-type endopeptidase activity	molecular_function
ASTEI06101	ASTE001861	GO:0004198	calcium-dependent cysteine-type endopeptidase activity	molecular_function
ASTEI06102	ASTE001860	GO:0004198	calcium-dependent cysteine-type endopeptidase activity	molecular_function
ASTEI08657	ASTE002876	GO:0005544	calcium-dependent phospholipid binding	molecular_function
ASTEI08658	ASTE002877	GO:0005544	calcium-dependent phospholipid binding	molecular_function
ASTEI07666	ASTE006478	GO:0005544	calcium-dependent phospholipid binding	molecular_function
ASTEI11406	ASTE009152	GO:0005544	calcium-dependent phospholipid binding	molecular_function
ASTEI11406	ASTE009152	GO:0005544	calcium-dependent phospholipid binding	molecular_function
ASTEI02281	ASTE006809	GO:0019722	calcium-mediated signaling	biological_process
ASTEI06068	ASTE002543	GO:0005388	calcium-transporting ATPase activity	molecular_function
ASTEI09094	ASTE006201	GO:0005388	calcium-transporting ATPase activity	molecular_function
ASTEI06580	ASTE000832	GO:0005516	calmodulin binding	molecular_function
ASTEI08577	ASTE001906	GO:0005516	calmodulin binding	molecular_function
ASTEI08578	ASTE001907	GO:0005516	calmodulin binding	molecular_function
ASTEI04128	ASTE005218	GO:0005516	calmodulin binding	molecular_function
ASTEI04448	ASTE006168	GO:0005516	calmodulin binding	molecular_function
ASTEI01234	ASTE007484	GO:0005516	calmodulin binding	molecular_function
ASTEI03016	ASTE008593	GO:0005516	calmodulin binding	molecular_function
ASTEI04448	ASTE006168	GO:0005516	calmodulin binding	molecular_function
ASTEI01234	ASTE007484	GO:0005516	calmodulin binding	molecular_function
ASTEI01234	ASTE007484	GO:0004683	calmodulin-dependent protein kinase activity	molecular_function
ASTEI01234	ASTE007484	GO:0004683	calmodulin-dependent protein kinase activity	molecular_function
ASTEI10149	ASTE001053	GO:0030552	cAMP binding	molecular_function
ASTEI09052	ASTE010177	GO:0030552	cAMP binding	molecular_function
ASTEI08328	ASTE004376	GO:0006171	cAMP biosynthetic process	biological_process
ASTEI10149	ASTE001053	GO:0005952	cAMP-dependent protein kinase complex	cellular_component
ASTEI09052	ASTE010177	GO:0005952	cAMP-dependent protein kinase complex	cellular_component
ASTEI10149	ASTE001053	GO:0008603	cAMP-dependent protein kinase regulator activity	molecular_function
ASTEI09052	ASTE010177	GO:0008603	cAMP-dependent protein kinase regulator activity	molecular_function
ASTEI07834	ASTE000387	GO:0004088	carbamoyl-phosphate synthase (glutamine-hydrolyzing) activity	molecular_function
ASTEI08806	ASTE001124	GO:0030246	carbohydrate binding	molecular_function
ASTEI068253	ASTE001224	GO:0030246	carbohydrate binding	molecular_function
ASTEI07747	ASTE001338	GO:0030246	carbohydrate binding	molecular_function
ASTEI07402	ASTE001359	GO:0030246	carbohydrate binding	molecular_function
ASTEI05451	ASTE002115	GO:0030246	carbohydrate binding	molecular_function
ASTEI05010	ASTE002218	GO:0030246	carbohydrate binding	molecular_function
ASTEI06958	ASTE002825	GO:0030246	carbohydrate binding	molecular_function
ASTEI08699	ASTE002922	GO:0030246	carbohydrate binding	molecular_function
ASTEI08700	ASTE002923	GO:0030246	carbohydrate binding	molecular_function
ASTEI10720	ASTE003218	GO:0030246	carbohydrate binding	molecular_function
ASTEI10474	ASTE003235	GO:0030246	carbohydrate binding	molecular_function
ASTEI02442	ASTE003839	GO:0030246	carbohydrate binding	molecular_function
ASTEI02444	ASTE003841	GO:0030246	carbohydrate binding	molecular_function
ASTEI06174	ASTE003885	GO:0030246	carbohydrate binding	molecular_function
ASTEI04928	ASTE003937	GO:0030246	carbohydrate binding	molecular_function
ASTEI09795	ASTE004281	GO:0030246	carbohydrate binding	molecular_function
ASTEI02297	ASTE004568	GO:0030246	carbohydrate binding	molecular_function
ASTEI08271	ASTE005491	GO:0030246	carbohydrate binding	molecular_function
ASTEI08031	ASTE006026	GO:0030246	carbohydrate binding	molecular_function
ASTEI10351	ASTE006098	GO:0030246	carbohydrate binding	molecular_function
ASTEI10350	ASTE006099	GO:0030246	carbohydrate binding	molecular_function
ASTEI06729	ASTE006692	GO:0030246	carbohydrate binding	molecular_function
ASTEI01198	ASTE007444	GO:0030246	carbohydrate binding	molecular_function
ASTEI02589	ASTE008317	GO:0030246	carbohydrate binding	molecular_function
ASTEI05878	ASTE008481	GO:0030246	carbohydrate binding	molecular_function
ASTEI04928	ASTE003937	GO:0030246	carbohydrate binding	molecular_function
ASTEI02297	ASTE004568	GO:0030246	carbohydrate binding	molecular_function
ASTEI09046	ASTE010183	GO:0030246	carbohydrate binding	molecular_function
ASTEI08806	ASTE001124	GO:0030246	carbohydrate binding	molecular_function
ASTEI07747	ASTE001338	GO:0030246	carbohydrate binding	molecular_function
ASTEI04194	ASTE011288	GO:0030246	carbohydrate binding	molecular_function
ASTEI01198	ASTE007444	GO:0030246	carbohydrate binding	molecular_function
ASTEI06067	ASTE002542	GO:0016051	carbohydrate biosynthetic process	biological_process
ASTEI08694	ASTE002918	GO:0016051	carbohydrate biosynthetic process	biological_process
ASTEI06394	ASTE007038	GO:0016051	carbohydrate biosynthetic process	biological_process
ASTEI01369	ASTE005907	GO:0016052	carbohydrate catabolic process	biological_process
ASTEI04256	ASTE011227	GO:0097367	carbohydrate derivative binding	molecular_function
ASTEI04256	ASTE011227	GO:1901137	carbohydrate derivative biosynthetic process	biological_process
ASTEI04256	ASTE011227	GO:1901135	carbohydrate derivative metabolic process	biological_process
ASTEI01952	ASTE000029	GO:0005975	carbohydrate metabolic process	biological_process
ASTEI01953	ASTE000030	GO:0005975	carbohydrate metabolic process	biological_process
ASTEI05542	ASTE000165	GO:0005975	carbohydrate metabolic process	biological_process
ASTEI03565	ASTE000272	GO:0005975	carbohydrate metabolic process	biological_process
ASTEI10077	ASTE000547	GO:0005975	carbohydrate metabolic process	biological_process
ASTEI09424	ASTE000796	GO:0005975	carbohydrate metabolic process	biological_process
ASTEI10289	ASTE000850	GO:0005975	carbohydrate metabolic process	biological_process
ASTEI09702	ASTE000957	GO:0005975	carbohydrate metabolic process	biological_process
ASTEI04399	ASTE001182	GO:0005975	carbohydrate metabolic process	biological_process
ASTEI06836	ASTE001228	GO:0005975	carbohydrate metabolic process	biological_process
ASTEI06851	ASTE001246	GO:0005975	carbohydrate metabolic process	biological_process
ASTEI07402	ASTE001359	GO:0005975	carbohydrate metabolic process	biological_process
ASTEI06190	ASTE001517	GO:0005975	carbohydrate metabolic process	biological_process
ASTEI01494	ASTE001800	GO:0005975	carbohydrate metabolic process	biological_process
ASTEI05451	ASTE002115	GO:0005975	carbohydrate metabolic process	biological_process
ASTEI09568	ASTE002271	GO:0005975	carbohydrate metabolic process	biological_process
ASTEI09657	ASTE002451	GO:0005975	carbohydrate metabolic process	biological_process
ASTEI00621	ASTE002683	GO:0005975	carbohydrate metabolic process	biological_process
ASTEI08233	ASTE002705	GO:0005975	carbohydrate metabolic process	biological_process
ASTEI08700	ASTE002923	GO:0005975	carbohydrate metabolic process	biological_process
ASTEI05196	ASTE003037	GO:0005975	carbohydrate metabolic process	biological_process
ASTEI11239	ASTE003052	GO:0005975	carbohydrate metabolic process	biological_process
ASTEI10474	ASTE003235	GO:0005975	carbohydrate metabolic process	biological_process
ASTEI10323	ASTE003268	GO:0005975	carbohydrate metabolic process	biological_process
ASTEI05421	ASTE003426	GO:0005975	carbohydrate metabolic process	biological_process
ASTEI00197	ASTE003507	GO:0005975	carbohydrate metabolic process	biological_process
ASTEI02444	ASTE003841	GO:0005975	carbohydrate metabolic process	biological_process
ASTEI06910	ASTE004086	GO:0005975	carbohydrate metabolic process	biological_process
ASTEI00405	ASTE004235	GO:0005975	carbohydrate metabolic process	biological_process
ASTEI09795	ASTE004281	GO:0005975	carbohydrate metabolic process	biological_process
ASTEI09458	ASTE004385	GO:0005975	carbohydrate metabolic process	biological_process
ASTEI01267	ASTE004429	GO:0005975	carbohydrate metabolic process	biological_process
ASTEI02310	ASTE004580	GO:0005975	carbohydrate metabolic process	biological_process
ASTEI02311	ASTE004581	GO:0005975	carbohydrate metabolic process	biological_process
ASTEI05304	ASTE004782	GO:0005975	carbohydrate metabolic process	biological_process
ASTEI06350	ASTE004871	GO:0005975	carbohydrate metabolic process	biological_process
ASTEI01083	ASTE005151	GO:0005975	carbohydrate metabolic process	biological_process
ASTEI04600	ASTE005630	GO:0005975	carbohydrate metabolic process	biological_process
ASTEI05071	ASTE005698	GO:0005975	carbohydrate metabolic process	biological_process
ASTEI09930	ASTE005713	GO:0005975	carbohydrate metabolic process	biological_process
ASTEI04482	ASTE006138	GO:0005975	carbohydrate metabolic process	biological_process
ASTEI04724	ASTE006275	GO:0005975	carbohydrate metabolic process	biological_process
ASTEI07669	ASTE006480	GO:0005975	carbohydrate metabolic process	biological_process
ASTEI08519	ASTE007012	GO:0005975	carbohydrate metabolic process	biological_process
ASTEI01872	ASTE007285	GO:0005975	carbohydrate metabolic process	biological_process
ASTEI05125	ASTE007372	GO:0005975	carbohydrate metabolic process	biological_process
ASTEI01198	ASTE007444	GO:0005975	carbohydrate metabolic process	biological_process
ASTEI01231	ASTE007480	GO:0005975	carbohydrate metabolic process	biological_process
ASTEI09542	ASTE007738	GO:0005975	carbohydrate metabolic process	biological_process
ASTEI04746	ASTE007773	GO:0005975	carbohydrate metabolic process	biological_process
ASTEI05913	ASTE007973	GO:0005975	carbohydrate metabolic process	biological_process
ASTEI05917	ASTE007977	GO:0005975	carbohydrate metabolic process	biological_process
ASTEI09205	ASTE008202	GO:0005975	carbohydrate metabolic process	biological_process
ASTEI06800	ASTE008259	GO:0005975	carbohydrate metabolic process	biological_process
ASTEI03923	ASTE008367	GO:0005975	carbohydrate metabolic process	biological_process
ASTEI05870	ASTE008474	GO:0005975	carbohydrate metabolic process	biological_process
ASTEI02994	ASTE008617	GO:0005975	carbohydrate metabolic process	biological_process
ASTEI02980	ASTE008632	GO:0005975	carbohydrate metabolic process	biological_process
ASTEI07301	ASTE008745	GO:0005975	carbohydrate metabolic process	biological_process
ASTEI09449	ASTE008979	GO:0005975	carbohydrate metabolic process	biological_process
ASTEI10972	ASTE009324	GO:0005975	carbohydrate metabolic process	biological_process
ASTEI01821	ASTE009715	GO:0005975	carbohydrate metabolic process	biological_process
ASTEI08719	ASTE009825	GO:0005975	carbohydrate metabolic process	biological_process
ASTEI08719	ASTE009825	GO:0005975	carbohydrate metabolic process	biological_process
ASTEI06800	ASTE008259	GO:0005975	carbohydrate metabolic process	biological_process
ASTEI02310	ASTE004580	GO:0005975	carbohydrate metabolic process	biological_process
ASTEI02311	ASTE004581	GO:0005975	carbohydrate metabolic process	biological_process
ASTEI04399	ASTE001182	GO:0005975	carbohydrate metabolic process	biological_process
ASTEI09424	ASTE000796	GO:0005975	carbohydrate metabolic process	biological_process
ASTEI04482	ASTE006138	GO:0005975	carbohydrate metabolic process	biological_process
ASTEI04746	ASTE007773	GO:0005975	carbohydrate metabolic process	biological_process
ASTEI01198	ASTE007444	GO:0005975	carbohydrate metabolic process	biological_process
ASTEI01231	ASTE007480	GO:0005975	carbohydrate metabolic process	biological_process
ASTEI01267	ASTE004429	GO:0005975	carbohydrate metabolic process	biological_process
ASTEI08233	ASTE002705	GO:0005975	carbohydrate metabolic process	biological_process
ASTEI03832	ASTE011383	GO:0005975	carbohydrate metabolic process	biological_process
ASTEI06800	ASTE008259	GO:0046835	carbohydrate phosphorylation	biological_process
ASTEI11332	ASTE009093	GO:0046835	carbohydrate phosphorylation	biological_process
ASTEI06800	ASTE008259	GO:0046835	carbohydrate phosphorylation	biological_process
ASTEI03269	ASTE002051	GO:0004089	carbonate dehydratase activity	molecular_function
ASTEI03928	ASTE003184	GO:0004089	carbonate dehydratase activity	molecular_function
ASTEI09534	ASTE007046	GO:0016884	carbon-nitrogen ligase activity, with glutamine as amido-N-donor	molecular_function
ASTEI01276	ASTE004414	GO:0019752	carboxylic acid metabolic process	biological_process
ASTEI03122	ASTE006896	GO:0019752	carboxylic acid metabolic process	biological_process
ASTEI05913	ASTE007973	GO:0019752	carboxylic acid metabolic process	biological_process
ASTEI08719	ASTE009825	GO:0019752	carboxylic acid metabolic process	biological_process
ASTEI01276	ASTE004414	GO:0019752	carboxylic acid metabolic process	biological_process
ASTEI03832	ASTE011383	GO:0019752	carboxylic acid metabolic process	biological_process
ASTEI07259	ASTE000739	GO:0052689	carboxylic ester hydrolase activity	molecular_function
ASTEI01587	ASTE001709	GO:0052689	carboxylic ester hydrolase activity	molecular_function
ASTEI08567	ASTE001894	GO:0052689	carboxylic ester hydrolase activity	molecular_function
ASTEI085597	ASTE001897	GO:0052689	carboxylic ester hydrolase activity	molecular_function
ASTEI04909	ASTE003957	GO:0052689	carboxylic ester hydrolase activity	molecular_function
ASTEI01076	ASTE005159	GO:0052689	carboxylic ester hydrolase activity	molecular_function
ASTEI04102	ASTE005242	GO:0052689	carboxylic ester hydrolase activity	molecular_function
ASTEI01756	ASTE006323	GO:0052689	carboxylic ester hydrolase activity	molecular_function
ASTEI02950	ASTE008665	GO:0052689	carboxylic ester hydrolase activity	molecular_function
ASTEI04909	ASTE003957	GO:0052689	carboxylic ester hydrolase activity	molecular_function
ASTEI07259	ASTE000739	GO:0052689	carboxylic ester hydrolase activity	molecular_function
ASTEI01276	ASTE004414	GO:0016831	carboxy-lyase activity	molecular_function
ASTEI03122	ASTE006896	GO:0016831	carboxy-lyase activity	molecular_function
ASTEI01276	ASTE004414	GO:0016831	carboxy-lyase activity	molecular_function
ASTEI03537	ASTE000302	GO:0004180	carboxypeptidase activity	molecular_function
ASTEI04804	ASTE004060	GO:0004180	carboxypeptidase activity	molecular_function
ASTEI04483	ASTE006137	GO:0004180	carboxypeptidase activity	molecular_function
ASTEI09106	ASTE006190	GO:0004180	carboxypeptidase activity	molecular_function
ASTEI09104	ASTE006192	GO:0004180	carboxypeptidase activity	molecular_function
ASTEI06639	ASTE008695	GO:0004180	carboxypeptidase activity	molecular_function
ASTEI04804	ASTE004060	GO:0004180	carboxypeptidase activity	molecular_function
ASTEI04483	ASTE006137	GO:0004180	carboxypeptidase activity	molecular_function
ASTEI05813	ASTE005402	GO:0009056	catabolic process	biological_process
ASTEI10644	ASTE010206	GO:0004096	catalase activity	molecular_function
ASTEI01952	ASTE000029	GO:0003824	catalytic activity	molecular_function
ASTEI01953	ASTE000030	GO:0003824	catalytic activity	molecular_function
ASTEI01972	ASTE000053	GO:0003824	catalytic activity	molecular_function
ASTEI08998	ASTE000101	GO:0003824	catalytic activity	molecular_function
ASTEI09014	ASTE000116	GO:0003824	catalytic activity	molecular_function
ASTEI05566	ASTE000143	GO:0003824	catalytic activity	molecular_function
ASTEI03532	ASTE000307	GO:0003824	catalytic activity	molecular_function
ASTEI03512	ASTE000326	GO:0003824	catalytic activity	molecular_function
ASTEI03504	ASTE000334	GO:0003824	catalytic activity	molecular_function
ASTEI03498	ASTE000340	GO:0003824	catalytic activity	molecular_function
ASTEI03494	ASTE000344	GO:0003824	catalytic activity	molecular_function
ASTEI10961	ASTE000373	GO:0003824	catalytic activity	molecular_function
ASTEI06935	ASTE000409	GO:0003824	catalytic activity	molecular_function
ASTEI00504	ASTE000476	GO:0003824	catalytic activity	molecular_function
ASTEI08911	ASTE000603	GO:0003824	catalytic activity	molecular_function
ASTEI07953	ASTE000680	GO:0003824	catalytic activity	molecular_function
ASTEI07956	ASTE000681	GO:0003824	catalytic activity	molecular_function
ASTEI11056	ASTE000690	GO:0003824	catalytic activity	molecular_function
ASTEI09424	ASTE000796	GO:0003824	catalytic activity	molecular_function
ASTEI10917	ASTE000804	GO:0003824	catalytic activity	molecular_function
ASTEI10910	ASTE000811	GO:0003824	catalytic activity	molecular_function
ASTEI06580	ASTE000832	GO:0003824	catalytic activity	molecular_function
ASTEI00644	ASTE000884	GO:0003824	catalytic activity	molecular_function
ASTEI00631	ASTE000897	GO:0003824	catalytic activity	molecular_function
ASTEI10601	ASTE000909	GO:0003824	catalytic activity	molecular_function
ASTEI08826	ASTE001147	GO:0003824	catalytic activity	molecular_function
ASTEI08835	ASTE001156	GO:0003824	catalytic activity	molecular_function
ASTEI04425	ASTE001211	GO:0003824	catalytic activity	molecular_function
ASTEI06843	ASTE001236	GO:0003824	catalytic activity	molecular_function
ASTEI11217	ASTE001239	GO:0003824	catalytic activity	molecular_function
ASTEI07756	ASTE001329	GO:0003824	catalytic activity	molecular_function
ASTEI07749	ASTE001336	GO:0003824	catalytic activity	molecular_function
ASTEI07402	ASTE001359	GO:0003824	catalytic activity	molecular_function
ASTEI07455	ASTE001412	GO:0003824	catalytic activity	molecular_function
ASTEI07467	ASTE001423	GO:0003824	catalytic activity	molecular_function
ASTEI07469	ASTE001425	GO:0003824	catalytic activity	molecular_function
ASTEI08350	ASTE001529	GO:0003824	catalytic activity	molecular_function
ASTEI02400	ASTE001580	GO:0003824	catalytic activity	molecular_function
ASTEI00540	ASTE001623	GO:0003824	catalytic activity	molecular_function
ASTEI01563	ASTE001731	GO:0003824	catalytic activity	molecular_function
ASTEI01561	ASTE001733	GO:0003824	catalytic activity	molecular_function
ASTEI06119	ASTE001845	GO:0003824	catalytic activity	molecular_function
ASTEI06114	ASTE001850	GO:0003824	catalytic activity	molecular_function
ASTEI04568	ASTE001998	GO:0003824	catalytic activity	molecular_function
ASTEI06086	ASTE002095	GO:0003824	catalytic activity	molecular_function
ASTEI05451	ASTE002115	GO:0003824	catalytic activity	molecular_function
ASTEI00923	ASTE002177	GO:0003824	catalytic activity	molecular_function
ASTEI05022	ASTE002205	GO:0003824	catalytic activity	molecular_function
ASTEI09322	ASTE002244	GO:0003824	catalytic activity	molecular_function
ASTEI11521	ASTE002285	GO:0003824	catalytic activity	molecular_function
ASTEI01479	ASTE002318	GO:0003824	catalytic activity	molecular_function
ASTEI01438	ASTE002367	GO:0003824	catalytic activity	molecular_function
ASTEI03617	ASTE002401	GO:0003824	catalytic activity	molecular_function
ASTEI03619	ASTE002403	GO:0003824	catalytic activity	molecular_function
ASTEI03631	ASTE002418	GO:0003824	catalytic activity	molecular_function
ASTEI09655	ASTE002449	GO:0003824	catalytic activity	molecular_function
ASTEI02796	ASTE002562	GO:0003824	catalytic activity	molecular_function
ASTEI09265	ASTE002626	GO:0003824	catalytic activity	molecular_function
ASTEI10538	ASTE002643	GO:0003824	catalytic activity	molecular_function
ASTEI02910	ASTE002720	GO:0003824	catalytic activity	molecular_function
ASTEI08683	ASTE002906	GO:0003824	catalytic activity	molecular_function
ASTEI08686	ASTE002909	GO:0003824	catalytic activity	molecular_function
ASTEI08700	ASTE002923	GO:0003824	catalytic activity	molecular_function
ASTEI06030	ASTE003025	GO:0003824	catalytic activity	molecular_function
ASTEI05189	ASTE003029	GO:0003824	catalytic activity	molecular_function
ASTEI05196	ASTE003037	GO:0003824	catalytic activity	molecular_function
ASTEI05197	ASTE003038	GO:0003824	catalytic activity	molecular_function
ASTEI11240	ASTE003051	GO:0003824	catalytic activity	molecular_function
ASTEI06011	ASTE003055	GO:0003824	catalytic activity	molecular_function
ASTEI03939	ASTE003171	GO:0003824	catalytic activity	molecular_function
ASTEI10710	ASTE003227	GO:0003824	catalytic activity	molecular_function
ASTEI10474	ASTE003235	GO:0003824	catalytic activity	molecular_function
ASTEI10323	ASTE003268	GO:0003824	catalytic activity	molecular_function
ASTEI10721	ASTE003294	GO:0003824	catalytic activity	molecular_function
ASTEI05263	ASTE003319	GO:0003824	catalytic activity	molecular_function
ASTEI01842	ASTE003401	GO:0003824	catalytic activity	molecular_function
ASTEI00181	ASTE003490	GO:0003824	catalytic activity	molecular_function
ASTEI00197	ASTE003507	GO:0003824	catalytic activity	molecular_function
ASTEI00199	ASTE003509	GO:0003824	catalytic activity	molecular_function
ASTEI00490	ASTE003550	GO:0003824	catalytic activity	molecular_function
ASTEI06593	ASTE003563	GO:0003824	catalytic activity	molecular_function
ASTEI08119	ASTE003605	GO:0003824	catalytic activity	molecular_function
ASTEI08122	ASTE003608	GO:0003824	catalytic activity	molecular_function
ASTEI08133	ASTE003620	GO:0003824	catalytic activity	molecular_function
ASTEI08151	ASTE003640	GO:0003824	catalytic activity	molecular_function
ASTEI10455	ASTE003684	GO:0003824	catalytic activity	molecular_function
ASTEI07873	ASTE003700	GO:0003824	catalytic activity	molecular_function
ASTEI04209	ASTE003832	GO:0003824	catalytic activity	molecular_function
ASTEI10240	ASTE003858	GO:0003824	catalytic activity	molecular_function
ASTEI06162	ASTE003869	GO:0003824	catalytic activity	molecular_function
ASTEI04908	ASTE003958	GO:0003824	catalytic activity	molecular_function
ASTEI04819	ASTE004045	GO:0003824	catalytic activity	molecular_function
ASTEI07630	ASTE004121	GO:0003824	catalytic activity	molecular_function
ASTEI11691	ASTE004133	GO:0003824	catalytic activity	molecular_function
ASTEI05782	ASTE004156	GO:0003824	catalytic activity	molecular_function
ASTEI05767	ASTE004170	GO:0003824	catalytic activity	molecular_function
ASTEI00430	ASTE004210	GO:0003824	catalytic activity	molecular_function
ASTEI00405	ASTE004235	GO:0003824	catalytic activity	molecular_function
ASTEI00373	ASTE004263	GO:0003824	catalytic activity	molecular_function
ASTEI09795	ASTE004281	GO:0003824	catalytic activity	molecular_function
ASTEI09458	ASTE004385	GO:0003824	catalytic activity	molecular_function
ASTEI09459	ASTE004386	GO:0003824	catalytic activity	molecular_function
ASTEI09467	ASTE004394	GO:0003824	catalytic activity	molecular_function
ASTEI09485	ASTE004411	GO:0003824	catalytic activity	molecular_function
ASTEI01276	ASTE004414	GO:0003824	catalytic activity	molecular_function
ASTEI01932	ASTE004526	GO:0003824	catalytic activity	molecular_function
ASTEI02310	ASTE004580	GO:0003824	catalytic activity	molecular_function
ASTEI02311	ASTE004581	GO:0003824	catalytic activity	molecular_function
ASTEI02332	ASTE004599	GO:0003824	catalytic activity	molecular_function
ASTEI09367	ASTE004642	GO:0003824	catalytic activity	molecular_function
ASTEI09235	ASTE004684	GO:0003824	catalytic activity	molecular_function
ASTEI09239	ASTE004689	GO:0003824	catalytic activity	molecular_function
ASTEI10688	ASTE004748	GO:0003824	catalytic activity	molecular_function
ASTEI05318	ASTE004798	GO:0003824	catalytic activity	molecular_function
ASTEI06361	ASTE004882	GO:0003824	catalytic activity	molecular_function
ASTEI06380	ASTE004901	GO:0003824	catalytic activity	molecular_function
ASTEI05672	ASTE004943	GO:0003824	catalytic activity	molecular_function
ASTEI05662	ASTE004953	GO:0003824	catalytic activity	molecular_function
ASTEI05660	ASTE004955	GO:0003824	catalytic activity	molecular_function
ASTEI03045	ASTE005076	GO:0003824	catalytic activity	molecular_function
ASTEI03043	ASTE005077	GO:0003824	catalytic activity	molecular_function
ASTEI10106	ASTE005098	GO:0003824	catalytic activity	molecular_function
ASTEI04143	ASTE005204	GO:0003824	catalytic activity	molecular_function
ASTEI08196	ASTE005302	GO:0003824	catalytic activity	molecular_function
ASTEI05406	ASTE005362	GO:0003824	catalytic activity	molecular_function
ASTEI11414	ASTE005512	GO:0003824	catalytic activity	molecular_function
ASTEI01368	ASTE005904	GO:0003824	catalytic activity	molecular_function
ASTEI08064	ASTE005996	GO:0003824	catalytic activity	molecular_function
ASTEI08036	ASTE006023	GO:0003824	catalytic activity	molecular_function
ASTEI08087	ASTE006086	GO:0003824	catalytic activity	molecular_function
ASTEI10362	ASTE006111	GO:0003824	catalytic activity	molecular_function
ASTEI04448	ASTE006168	GO:0003824	catalytic activity	molecular_function
ASTEI09088	ASTE006216	GO:0003824	catalytic activity	molecular_function
ASTEI04724	ASTE006275	GO:0003824	catalytic activity	molecular_function
ASTEI04723	ASTE006276	GO:0003824	catalytic activity	molecular_function
ASTEI01671	ASTE006413	GO:0003824	catalytic activity	molecular_function
ASTEI07667	ASTE006479	GO:0003824	catalytic activity	molecular_function
ASTEI10020	ASTE006579	GO:0003824	catalytic activity	molecular_function
ASTEI06748	ASTE006671	GO:0003824	catalytic activity	molecular_function
ASTEI06730	ASTE006691	GO:0003824	catalytic activity	molecular_function
ASTEI06714	ASTE006707	GO:0003824	catalytic activity	molecular_function
ASTEI07134	ASTE006781	GO:0003824	catalytic activity	molecular_function
ASTEI03083	ASTE006855	GO:0003824	catalytic activity	molecular_function
ASTEI03113	ASTE006888	GO:0003824	catalytic activity	molecular_function
ASTEI03122	ASTE006896	GO:0003824	catalytic activity	molecular_function
ASTEI03127	ASTE006902	GO:0003824	catalytic activity	molecular_function
ASTEI03188	ASTE006961	GO:0003824	catalytic activity	molecular_function
ASTEI08519	ASTE007012	GO:0003824	catalytic activity	molecular_function
ASTEI08518	ASTE007013	GO:0003824	catalytic activity	molecular_function
ASTEI09515	ASTE007063	GO:0003824	catalytic activity	molecular_function
ASTEI00018	ASTE007082	GO:0003824	catalytic activity	molecular_function
ASTEI01179	ASTE007115	GO:0003824	catalytic activity	molecular_function
ASTEI01180	ASTE007116	GO:0003824	catalytic activity	molecular_function
ASTEI02541	ASTE007176	GO:0003824	catalytic activity	molecular_function
ASTEI02539	ASTE007177	GO:0003824	catalytic activity	molecular_function
ASTEI06668	ASTE007227	GO:0003824	catalytic activity	molecular_function
ASTEI01887	ASTE007267	GO:0003824	catalytic activity	molecular_function
ASTEI05125	ASTE007372	GO:0003824	catalytic activity	molecular_function
ASTEI05132	ASTE007379	GO:0003824	catalytic activity	molecular_function
ASTEI08888	ASTE007426	GO:0003824	catalytic activity	molecular_function
ASTEI01198	ASTE007444	GO:0003824	catalytic activity	molecular_function
ASTEI01199	ASTE007445	GO:0003824	catalytic activity	molecular_function
ASTEI01206	ASTE007452	GO:0003824	catalytic activity	molecular_function
ASTEI01231	ASTE007480	GO:0003824	catalytic activity	molecular_function
ASTEI06874	ASTE007525	GO:0003824	catalytic activity	molecular_function
ASTEI03228	ASTE007542	GO:0003824	catalytic activity	molecular_function
ASTEI04746	ASTE007773	GO:0003824	catalytic activity	molecular_function
ASTEI02677	ASTE007802	GO:0003824	catalytic activity	molecular_function
ASTEI08514	ASTE007852	GO:0003824	catalytic activity	molecular_function
ASTEI10756	ASTE007897	GO:0003824	catalytic activity	molecular_function
ASTEI00516	ASTE007910	GO:0003824	catalytic activity	molecular_function
ASTEI08305	ASTE007947	GO:0003824	catalytic activity	molecular_function
ASTEI05913	ASTE007973	GO:0003824	catalytic activity	molecular_function
ASTEI05954	ASTE008013	GO:0003824	catalytic activity	molecular_function
ASTEI08410	ASTE008164	GO:0003824	catalytic activity	molecular_function
ASTEI09205	ASTE008202	GO:0003824	catalytic activity	molecular_function
ASTEI09209	ASTE008206	GO:0003824	catalytic activity	molecular_function
ASTEI09210	ASTE008208	GO:0003824	catalytic activity	molecular_function
ASTEI02582	ASTE008322	GO:0003824	catalytic activity	molecular_function
ASTEI05887	ASTE008491	GO:0003824	catalytic activity	molecular_function
ASTEI11122	ASTE008509	GO:0003824	catalytic activity	molecular_function
ASTEI03021	ASTE008591	GO:0003824	catalytic activity	molecular_function
ASTEI02985	ASTE008625	GO:0003824	catalytic activity	molecular_function
ASTEI02961	ASTE008653	GO:0003824	catalytic activity	molecular_function
ASTEI02936	ASTE008678	GO:0003824	catalytic activity	molecular_function
ASTEI06612	ASTE008726	GO:0003824	catalytic activity	molecular_function
ASTEI03455	ASTE008752	GO:0003824	catalytic activity	molecular_function
ASTEI03458	ASTE008756	GO:0003824	catalytic activity	molecular_function
ASTEI00690	ASTE008914	GO:0003824	catalytic activity	molecular_function
ASTEI09453	ASTE008984	GO:0003824	catalytic activity	molecular_function
ASTEI09389	ASTE009079	GO:0003824	catalytic activity	molecular_function
ASTEI10839	ASTE009110	GO:0003824	catalytic activity	molecular_function
ASTEI06467	ASTE009313	GO:0003824	catalytic activity	molecular_function
ASTEI06469	ASTE009314	GO:0003824	catalytic activity	molecular_function
ASTEI02221	ASTE009536	GO:0003824	catalytic activity	molecular_function
ASTEI02231	ASTE009546	GO:0003824	catalytic activity	molecular_function
ASTEI02242	ASTE009560	GO:0003824	catalytic activity	molecular_function
ASTEI09843	ASTE009650	GO:0003824	catalytic activity	molecular_function
ASTEI07332	ASTE009739	GO:0003824	catalytic activity	molecular_function
ASTEI06480	ASTE009787	GO:0003824	catalytic activity	molecular_function
ASTEI10980	ASTE009796	GO:0003824	catalytic activity	molecular_function
ASTEI08719	ASTE009825	GO:0003824	catalytic activity	molecular_function
ASTEI08723	ASTE009829	GO:0003824	catalytic activity	molecular_function
ASTEI08736	ASTE009841	GO:0003824	catalytic activity	molecular_function
ASTEI04819	ASTE004045	GO:0003824	catalytic activity	molecular_function
ASTEI02400	ASTE001580	GO:0003824	catalytic activity	molecular_function
ASTEI07134	ASTE006781	GO:0003824	catalytic activity	molecular_function
ASTEI02310	ASTE004580	GO:0003824	catalytic activity	molecular_function
ASTEI02311	ASTE004581	GO:0003824	catalytic activity	molecular_function
ASTEI02332	ASTE004599	GO:0003824	catalytic activity	molecular_function
ASTEI08835	ASTE001156	GO:0003824	catalytic activity	molecular_function
ASTEI04425	ASTE001211	GO:0003824	catalytic activity	molecular_function
ASTEI08826	ASTE001147	GO:0003824	catalytic activity	molecular_function
ASTEI07749	ASTE001336	GO:0003824	catalytic activity	molecular_function
ASTEI07756	ASTE001329	GO:0003824	catalytic activity	molecular_function
ASTEI09424	ASTE000796	GO:0003824	catalytic activity	molecular_function
ASTEI10910	ASTE000811	GO:0003824	catalytic activity	molecular_function
ASTEI10917	ASTE000804	GO:0003824	catalytic activity	molecular_function
ASTEI08410	ASTE008164	GO:0003824	catalytic activity	molecular_function
ASTEI04448	ASTE006168	GO:0003824	catalytic activity	molecular_function
ASTEI06119	ASTE001845	GO:0003824	catalytic activity	molecular_function
ASTEI06114	ASTE001850	GO:0003824	catalytic activity	molecular_function
ASTEI04251	ASTE011232	GO:0003824	catalytic activity	molecular_function
ASTEI04234	ASTE011248	GO:0003824	catalytic activity	molecular_function
ASTEI04259	ASTE011225	GO:0003824	catalytic activity	molecular_function
ASTEI04238	ASTE011245	GO:0003824	catalytic activity	molecular_function
ASTEI04746	ASTE007773	GO:0003824	catalytic activity	molecular_function
ASTEI05498	ASTE011475	GO:0003824	catalytic activity	molecular_function
ASTEI01199	ASTE007445	GO:0003824	catalytic activity	molecular_function
ASTEI01198	ASTE007444	GO:0003824	catalytic activity	molecular_function
ASTEI01206	ASTE007452	GO:0003824	catalytic activity	molecular_function
ASTEI01231	ASTE007480	GO:0003824	catalytic activity	molecular_function
ASTEI06935	ASTE000409	GO:0003824	catalytic activity	molecular_function
ASTEI01276	ASTE004414	GO:0003824	catalytic activity	molecular_function
ASTEI09707	ASTE014507	GO:0003824	catalytic activity	molecular_function
ASTEI08196	ASTE005302	GO:0003824	catalytic activity	molecular_function
ASTEI03832	ASTE011383	GO:0003824	catalytic activity	molecular_function
ASTEI01920	ASTE004539	GO:0071013	catalytic step 2 spliceosome	cellular_component
ASTEI09424	ASTE000796	GO:0043169	cation binding	molecular_function
ASTEI00197	ASTE003507	GO:0043169	cation binding	molecular_function
ASTEI02444	ASTE003841	GO:0043169	cation binding	molecular_function
ASTEI10240	ASTE003858	GO:0043169	cation binding	molecular_function
ASTEI09458	ASTE004385	GO:0043169	cation binding	molecular_function
ASTEI11414	ASTE005512	GO:0043169	cation binding	molecular_function
ASTEI09088	ASTE006216	GO:0043169	cation binding	molecular_function
ASTEI02936	ASTE008678	GO:0043169	cation binding	molecular_function
ASTEI03458	ASTE008756	GO:0043169	cation binding	molecular_function
ASTEI09424	ASTE000796	GO:0043169	cation binding	molecular_function
ASTEI07814	ASTE003371	GO:0005261	cation channel activity	molecular_function
ASTEI01967	ASTE000047	GO:0008324	cation transmembrane transporter activity	molecular_function
ASTEI10706	ASTE001346	GO:0008324	cation transmembrane transporter activity	molecular_function
ASTEI06120	ASTE001844	GO:0008324	cation transmembrane transporter activity	molecular_function
ASTEI02785	ASTE002575	GO:0008324	cation transmembrane transporter activity	molecular_function
ASTEI04890	ASTE003973	GO:0008324	cation transmembrane transporter activity	molecular_function
ASTEI06120	ASTE001844	GO:0008324	cation transmembrane transporter activity	molecular_function
ASTEI01967	ASTE000047	GO:0006812	cation transport	biological_process
ASTEI10706	ASTE001346	GO:0006812	cation transport	biological_process
ASTEI06120	ASTE001844	GO:0006812	cation transport	biological_process
ASTEI02785	ASTE002575	GO:0006812	cation transport	biological_process
ASTEI01837	ASTE003408	GO:0006812	cation transport	biological_process
ASTEI10252	ASTE003844	GO:0006812	cation transport	biological_process
ASTEI04890	ASTE003973	GO:0006812	cation transport	biological_process
ASTEI00395	ASTE004244	GO:0006812	cation transport	biological_process
ASTEI09159	ASTE004725	GO:0006812	cation transport	biological_process
ASTEI08384	ASTE008131	GO:0006812	cation transport	biological_process
ASTEI09387	ASTE009078	GO:0006812	cation transport	biological_process
ASTEI08384	ASTE008131	GO:0006812	cation transport	biological_process
ASTEI06120	ASTE001844	GO:0006812	cation transport	biological_process
ASTEI05426	ASTE003432	GO:0015377	cation:chloride symporter activity	molecular_function
ASTEI08865	ASTE008442	GO:0015377	cation:chloride symporter activity	molecular_function
ASTEI09159	ASTE004725	GO:0019829	cation-transporting ATPase activity	molecular_function
ASTEI10246	ASTE003851	GO:0030015	CCR4-NOT core complex	cellular_component
ASTEI06109	ASTE001853	GO:0016593	Cdc73/Paf1 complex	cellular_component
ASTEI08926	ASTE009029	GO:0016593	Cdc73/Paf1 complex	cellular_component
ASTEI04966	ASTE009629	GO:0016593	Cdc73/Paf1 complex	cellular_component
ASTEI08926	ASTE009029	GO:0016593	Cdc73/Paf1 complex	cellular_component
ASTEI06109	ASTE001853	GO:0016593	Cdc73/Paf1 complex	cellular_component
ASTEI02722	ASTE000985	GO:0016024	CDP-diacylglycerol biosynthetic process	biological_process
ASTEI11086	ASTE008127	GO:0003881	CDP-diacylglycerol-inositol 3-phosphatidyltransferase activity	molecular_function
ASTEI07950	ASTE000678	GO:0005623	cell	cellular_component
ASTEI07220	ASTE000779	GO:0005623	cell	cellular_component
ASTEI09688	ASTE000971	GO:0005623	cell	cellular_component
ASTEI04419	ASTE001205	GO:0005623	cell	cellular_component
ASTEI01450	ASTE002355	GO:0005623	cell	cellular_component
ASTEI03368	ASTE003130	GO:0005623	cell	cellular_component
ASTEI09902	ASTE003195	GO:0005623	cell	cellular_component
ASTEI07810	ASTE003367	GO:0005623	cell	cellular_component
ASTEI07824	ASTE003382	GO:0005623	cell	cellular_component
ASTEI07859	ASTE003715	GO:0005623	cell	cellular_component
ASTEI05761	ASTE004176	GO:0005623	cell	cellular_component
ASTEI097191	ASTE004443	GO:0005623	cell	cellular_component
ASTEI09373	ASTE004646	GO:0005623	cell	cellular_component
ASTEI09233	ASTE004682	GO:0005623	cell	cellular_component
ASTEI05818	ASTE005407	GO:0005623	cell	cellular_component
ASTEI01405	ASTE005939	GO:0005623	cell	cellular_component
ASTEI01249	ASTE006069	GO:0005623	cell	cellular_component
ASTEI10013	ASTE006585	GO:0005623	cell	cellular_component
ASTEI03982	ASTE007666	GO:0005623	cell	cellular_component
ASTEI06800	ASTE008259	GO:0005623	cell	cellular_component
ASTEI02584	ASTE008321	GO:0005623	cell	cellular_component
ASTEI10794	ASTE008551	GO:0005623	cell	cellular_component
ASTEI06624	ASTE008712	GO:0005623	cell	cellular_component
ASTEI00706	ASTE008928	GO:0005623	cell	cellular_component
ASTEI00707	ASTE008929	GO:0005623	cell	cellular_component
ASTEI00846	ASTE009192	GO:0005623	cell	cellular_component
ASTEI08706	ASTE009813	GO:0005623	cell	cellular_component
ASTEI06800	ASTE008259	GO:0005623	cell	cellular_component
ASTEI04419	ASTE001205	GO:0005623	cell	cellular_component
ASTEI07220	ASTE000779	GO:0005623	cell	cellular_component
ASTEI11496	ASTE011300	GO:0005623	cell	cellular_component
ASTEI05490	ASTE011481	GO:0005623	cell	cellular_component
ASTEI097191	ASTE004443	GO:0005623	cell	cellular_component
ASTEI00846	ASTE009192	GO:0005623	cell	cellular_component
ASTEI08999	ASTE000102	GO:0007155	cell adhesion	biological_process
ASTEI10968	ASTE000381	GO:0007155	cell adhesion	biological_process
ASTEI00555	ASTE000732	GO:0007155	cell adhesion	biological_process
ASTEI00649	ASTE000878	GO:0007155	cell adhesion	biological_process
ASTEI09693	ASTE000966	GO:0007155	cell adhesion	biological_process
ASTEI07790	ASTE001293	GO:0007155	cell adhesion	biological_process
ASTEI08353	ASTE001526	GO:0007155	cell adhesion	biological_process
ASTEI04546	ASTE001974	GO:0007155	cell adhesion	biological_process
ASTEI01439	ASTE002366	GO:0007155	cell adhesion	biological_process
ASTEI02004	ASTE003114	GO:0007155	cell adhesion	biological_process
ASTEI05254	ASTE003311	GO:0007155	cell adhesion	biological_process
ASTEI07878	ASTE003696	GO:0007155	cell adhesion	biological_process
ASTEI07619	ASTE004111	GO:0007155	cell adhesion	biological_process
ASTEI08182	ASTE005322	GO:0007155	cell adhesion	biological_process
ASTEI05596	ASTE005479	GO:0007155	cell adhesion	biological_process
ASTEI10157	ASTE005796	GO:0007155	cell adhesion	biological_process
ASTEI01394	ASTE005928	GO:0007155	cell adhesion	biological_process
ASTEI03432	ASTE007327	GO:0007155	cell adhesion	biological_process
ASTEI01237	ASTE007486	GO:0007155	cell adhesion	biological_process
ASTEI03360	ASTE008123	GO:0007155	cell adhesion	biological_process
ASTEI06863	ASTE008223	GO:0007155	cell adhesion	biological_process
ASTEI10793	ASTE008552	GO:0007155	cell adhesion	biological_process
ASTEI03223	ASTE009322	GO:0007155	cell adhesion	biological_process
ASTEI03360	ASTE008123	GO:0007155	cell adhesion	biological_process
ASTEI07790	ASTE001293	GO:0007155	cell adhesion	biological_process
ASTEI01237	ASTE007486	GO:0007155	cell adhesion	biological_process
ASTEI08182	ASTE005322	GO:0007155	cell adhesion	biological_process
ASTEI00451	ASTE004190	GO:0007154	cell communication	biological_process
ASTEI04704	ASTE000443	GO:0007049	cell cycle	biological_process
ASTEI09574	ASTE002277	GO:0007049	cell cycle	biological_process
ASTEI06960	ASTE002828	GO:0007049	cell cycle	biological_process
ASTEI11688	ASTE003068	GO:0007049	cell cycle	biological_process
ASTEI08376	ASTE003798	GO:0007049	cell cycle	biological_process
ASTEI04521	ASTE004332	GO:0007049	cell cycle	biological_process
ASTEI04122	ASTE005221	GO:0007049	cell cycle	biological_process
ASTEI01296	ASTE005831	GO:0007049	cell cycle	biological_process
ASTEI09204	ASTE008201	GO:0007049	cell cycle	biological_process
ASTEI01811	ASTE009704	GO:0007049	cell cycle	biological_process
ASTEI04521	ASTE004332	GO:0007049	cell cycle	biological_process
ASTEI04250	ASTE011233	GO:0007049	cell cycle	biological_process
ASTEI04704	ASTE000443	GO:0007049	cell cycle	biological_process
ASTEI07221	ASTE000778	GO:0008219	cell death	biological_process
ASTEI07221	ASTE000778	GO:0008219	cell death	biological_process
ASTEI00619	ASTE004476	GO:0030154	cell differentiation	biological_process
ASTEI08376	ASTE003798	GO:0051301	cell division	biological_process
ASTEI04122	ASTE005221	GO:0051301	cell division	biological_process
ASTEI05065	ASTE005692	GO:0051301	cell division	biological_process
ASTEI09204	ASTE008201	GO:0051301	cell division	biological_process
ASTEI01556	ASTE001736	GO:0030054	cell junction	cellular_component
ASTEI10978	ASTE006733	GO:0030054	cell junction	cellular_component
ASTEI05739	ASTE008844	GO:0030054	cell junction	cellular_component
ASTEI05257	ASTE003313	GO:0016477	cell migration	biological_process
ASTEI07950	ASTE000678	GO:0045454	cell redox homeostasis	biological_process
ASTEI09688	ASTE000971	GO:0045454	cell redox homeostasis	biological_process
ASTEI04419	ASTE001205	GO:0045454	cell redox homeostasis	biological_process
ASTEI01450	ASTE002355	GO:0045454	cell redox homeostasis	biological_process
ASTEI03368	ASTE003130	GO:0045454	cell redox homeostasis	biological_process
ASTEI07810	ASTE003367	GO:0045454	cell redox homeostasis	biological_process
ASTEI07824	ASTE003382	GO:0045454	cell redox homeostasis	biological_process
ASTEI07859	ASTE003715	GO:0045454	cell redox homeostasis	biological_process
ASTEI05761	ASTE004176	GO:0045454	cell redox homeostasis	biological_process
ASTEI02302	ASTE004575	GO:0045454	cell redox homeostasis	biological_process
ASTEI09373	ASTE004646	GO:0045454	cell redox homeostasis	biological_process
ASTEI09233	ASTE004682	GO:0045454	cell redox homeostasis	biological_process
ASTEI05818	ASTE005407	GO:0045454	cell redox homeostasis	biological_process
ASTEI01349	ASTE005884	GO:0045454	cell redox homeostasis	biological_process
ASTEI01405	ASTE005939	GO:0045454	cell redox homeostasis	biological_process
ASTEI01249	ASTE006069	GO:0045454	cell redox homeostasis	biological_process
ASTEI10013	ASTE006585	GO:0045454	cell redox homeostasis	biological_process
ASTEI03982	ASTE007666	GO:0045454	cell redox homeostasis	biological_process
ASTEI02584	ASTE008321	GO:0045454	cell redox homeostasis	biological_process
ASTEI10794	ASTE008551	GO:0045454	cell redox homeostasis	biological_process
ASTEI06624	ASTE008712	GO:0045454	cell redox homeostasis	biological_process
ASTEI00846	ASTE009192	GO:0045454	cell redox homeostasis	biological_process
ASTEI08706	ASTE009813	GO:0045454	cell redox homeostasis	biological_process
ASTEI02302	ASTE004575	GO:0045454	cell redox homeostasis	biological_process
ASTEI04419	ASTE001205	GO:0045454	cell redox homeostasis	biological_process
ASTEI05490	ASTE011481	GO:0045454	cell redox homeostasis	biological_process
ASTEI00846	ASTE009192	GO:0045454	cell redox homeostasis	biological_process
ASTEI07399	ASTE001353	GO:0007166	cell surface receptor signaling pathway	biological_process
ASTEI10523	ASTE002014	GO:0007166	cell surface receptor signaling pathway	biological_process
ASTEI10785	ASTE002183	GO:0007166	cell surface receptor signaling pathway	biological_process
ASTEI09892	ASTE003205	GO:0007166	cell surface receptor signaling pathway	biological_process
ASTEI05421	ASTE003426	GO:0007166	cell surface receptor signaling pathway	biological_process
ASTEI08335	ASTE004370	GO:0007166	cell surface receptor signaling pathway	biological_process
ASTEI07383	ASTE006991	GO:0007166	cell surface receptor signaling pathway	biological_process
ASTEI08385	ASTE008132	GO:0005913	cell-cell adherens junction	cellular_component
ASTEI08385	ASTE008132	GO:0005913	cell-cell adherens junction	cellular_component
ASTEI07087	ASTE008823	GO:0005911	cell-cell junction	cellular_component
ASTEI04430	ASTE001216	GO:0007160	cell-matrix adhesion	biological_process
ASTEI09626	ASTE005045	GO:0007160	cell-matrix adhesion	biological_process
ASTEI04430	ASTE001216	GO:0007160	cell-matrix adhesion	biological_process
[truncated: 12,420 more rows]
