# Supplementary material for: Mapping Anopheles stephensi midgut proteome using high-resolution mass spectrometry
Source: Data Brief. 2018 Feb 21;17:1295–303. doi: 10.1016/j.dib.2018.02.028 (PMC5966514; doi:10.1016/j.dib.2018.02.028)
Supplement: Supplementary Table S4 — Supplementary material [file mmc5.xlsx]

## Sheet: Sheet1
Supplementary Table S4: List of An. stephensi (Indian strain) midgut proteins along with their orthologs in An. stephensi (SDA-500 strain) and An. gambiae.
An. stephensi (Indian strain)	An. stephensi (SDA500)	Ortholog An. gambiae Id	% id. query gene identical to target Anopheles gambiae gene
ASTEI01730	ASTE006353	AGAP007966	98.6532
ASTEI01787	ASTE006294	AGAP013728	89.1041
ASTEI01714	ASTE006371	AGAP007737	85.8911
ASTEI01679	ASTE006406	AGAP007777	84.4732
ASTEI01642	ASTE006446	AGAP007809	94.8669
ASTEI07661	ASTE006471	AGAP007950	71.7949
ASTEI01777	ASTE006301	AGAP008015	83.6522
ASTEI01766	ASTE006314	AGAP008001	96.139
ASTEI01710	ASTE006378	AGAP007743	62.2137
ASTEI01708	ASTE006380	Nil	Nil
ASTEI01653	ASTE006435	Nil	Nil
ASTEI07672	ASTE006482	AGAP007937	38.5768
ASTEI00408	ASTE006326	AGAP007989	67.5592
ASTEI01741	ASTE006341	AGAP007977	93.1663
ASTEI01789	ASTE006292	AGAP008027	95.7944
ASTEI01733	ASTE006350	AGAP007969	90.7104
ASTEI01731	ASTE006352	AGAP007967	98.2323
ASTEI01720	ASTE006365	AGAP007954	78.0976
ASTEI01725	ASTE006359	AGAP007961	93.385
ASTEI01725	ASTE006359	AGAP007960	89.6776
ASTEI11219	ASTE006373	AGAP007739	99.6032
ASTEI01713	ASTE006374	AGAP007740	96.4602
ASTEI01707	ASTE006381	AGAP007746	67.4603
ASTEI01704	ASTE006383	AGAP007749	93.8525
ASTEI01705	ASTE006382	AGAP013766	53.7849
ASTEI01697	ASTE006388	AGAP028064	53.8897
ASTEI01697	ASTE006388	AGAP028028	50.6944
ASTEI01693	ASTE006392	AGAP007763	90.3515
ASTEI01688	ASTE006397	AGAP007768	97.4359
ASTEI01675	ASTE006409	AGAP007781	95.082
ASTEI01669	ASTE006415	AGAP007786	98.3784
ASTEI01671	ASTE006413	AGAP007784	96.1089
ASTEI01662	ASTE006424	AGAP007793	82.5806
ASTEI01661	ASTE006425	AGAP007794	77.0968
ASTEI01648	ASTE006440	AGAP007807	92.7948
ASTEI01649	ASTE006439	AGAP007806	88.8889
ASTEI01647	ASTE006441	AGAP028215	66.9797
ASTEI01644	ASTE006445	AGAP007811	60.5664
ASTEI01640	ASTE006447	AGAP007815	91.5686
ASTEI01630	ASTE006458	AGAP007828	92.8
ASTEI07654	ASTE006464	AGAP007834	97.6035
ASTEI07655	ASTE006465	AGAP007835	63.9676
ASTEI07656	ASTE006466	AGAP007838	80.1802
ASTEI03567	ASTE006469	AGAP007952	95.3488
ASTEI07669	ASTE006480	AGAP007939	98.3373
ASTEI11321	ASTE006486	AGAP007934	91.9854
ASTEI01778	ASTE006300	AGAP008016	94.8127
ASTEI01762	ASTE006316	AGAP007999	87.7027
ASTEI01772	ASTE006310	AGAP008006	65.9619
ASTEI01763	ASTE006315	AGAP008000	86.4583
ASTEI01768	ASTE006312	AGAP008003	95.6551
ASTEI11410	ASTE006307	AGAP013747	96.7742
ASTEI01761	ASTE006317	AGAP007998	97.9365
ASTEI01756	ASTE006323	AGAP028135	94.9008
ASTEI01750	ASTE006332	AGAP007983	86.0849
ASTEI01751	ASTE006331	AGAP007984	98.1287
ASTEI01739	ASTE006343	AGAP007975	87.9142
ASTEI01732	ASTE006351	AGAP007968	91.7098
ASTEI01727	ASTE006357	AGAP007963	44.5026
ASTEI01723	ASTE006362	AGAP007957	76.2681
ASTEI01718	ASTE006367	AGAP007733	1.53173
ASTEI01718	ASTE006367	AGAP007732	85.9745
ASTEI01711	ASTE006376	AGAP007742	84.8214
ASTEI01687	ASTE006398	AGAP007769	72.6837
ASTEI01691	ASTE006394	AGAP007765	98.2571
ASTEI01674	ASTE006411	AGAP007782	71.6952
ASTEI01667	ASTE006417	AGAP007788	74.3745
ASTEI01659	ASTE006427	AGAP007796	97.9721
ASTEI01645	ASTE006444	AGAP007810	99.2541
ASTEI01646	ASTE006443	AGAP007808	73.2461
ASTEI07653	ASTE006463	AGAP007833	51.9327
ASTEI07666	ASTE006478	AGAP007942	93.0804
ASTEI07667	ASTE006479	AGAP007941	87.5472
ASTEI07663	ASTE006476	AGAP007946	83.2046
ASTEI07662	ASTE006472	AGAP007948	64.5852
ASTEI01781	ASTE006299	AGAP008017	78.7251
ASTEI01760	ASTE006318	AGAP007996	64.0173
ASTEI01319	ASTE005858	AGAP007362	65.4255
ASTEI01359	ASTE005893	AGAP007406	98.9201
ASTEI01283	ASTE005815	AGAP007311	72.3982
ASTEI01382	ASTE005918	AGAP007454	51.1538
ASTEI01288	ASTE005820	AGAP007317	90.1961
ASTEI01399	ASTE005932	AGAP007479	65.625
ASTEI01419	ASTE005953	AGAP007505	90.566
ASTEI01370	ASTE005906	AGAP007422	77.2201
ASTEI01373	ASTE005910	AGAP007442	51.8764
ASTEI01369	ASTE005907	Nil	Nil
ASTEI01390	ASTE005925	AGAP007467	56.8966
ASTEI01390	ASTE005925	AGAP007468	57.1429
ASTEI01390	ASTE005925	AGAP007469	56.8966
ASTEI01390	ASTE005925	AGAP007470	55.3892
ASTEI01390	ASTE005925	AGAP007471	56.1576
ASTEI01386	ASTE005921	Nil	Nil
ASTEI01423	ASTE005956	AGAP007510	78.1784
ASTEI01320	ASTE005859	AGAP007363	81.6667
ASTEI01318	ASTE005857	AGAP007361	92.4841
ASTEI01335	ASTE005874	AGAP007379	86.1619
ASTEI01329	ASTE005869	AGAP007374	89.7881
ASTEI01333	ASTE005873	AGAP013544	89.5238
ASTEI01350	ASTE005885	AGAP007394	72.7626
ASTEI01345	ASTE005881	AGAP007390	86.0294
ASTEI01348	ASTE005883	AGAP007392	97.8261
ASTEI01347	ASTE005882	AGAP007391	93.6274
ASTEI01351	ASTE005886	AGAP007395	60.5459
ASTEI01282	ASTE005814	AGAP007309	98.9655
ASTEI01367	ASTE005903	AGAP007419	83.0808
ASTEI01366	ASTE005902	AGAP007418	55.0186
ASTEI01368	ASTE005904	AGAP007420	67.2986
ASTEI01380	ASTE005916	AGAP007452	32.7731
ASTEI01393	ASTE005927	AGAP007473	77.1505
ASTEI01394	ASTE005928	AGAP007474	97.2028
ASTEI01387	ASTE005923	AGAP007459	86.2583
ASTEI01395	ASTE005929	AGAP007475	93.2624
ASTEI01404	ASTE005938	AGAP007490	93.7313
ASTEI01424	ASTE005957	AGAP007511	87.0098
ASTEI01417	ASTE005951	AGAP007503	77.9398
ASTEI01405	ASTE005939	AGAP007491	89
ASTEI01412	ASTE005946	AGAP007499	93.0171
ASTEI01418	ASTE005952	AGAP007504	78.9994
ASTEI01296	ASTE005831	AGAP007332	89.1597
ASTEI01297	ASTE005832	AGAP007333	64.7059
ASTEI01298	ASTE005833	AGAP007335	93.515
ASTEI01302	ASTE005837	AGAP007339	98.6667
ASTEI01299	ASTE005834	AGAP007336	87.2549
ASTEI01305	ASTE005840	Nil	Nil
ASTEI01316	ASTE005852	Nil	Nil
ASTEI01332	ASTE005872	Nil	Nil
ASTEI01328	ASTE005868	AGAP007373	98.951
ASTEI01341	ASTE005878	AGAP007386	77.7778
ASTEI01352	ASTE005887	AGAP007396	84.1549
ASTEI01354	ASTE005889	AGAP007398	91.2371
ASTEI01385	ASTE005920	AGAP007457	75.3501
ASTEI01392	ASTE005926	AGAP007472	95.0254
ASTEI01398	ASTE005931	AGAP007478	71.7145
ASTEI01409	ASTE005943	AGAP007495	35.7558
ASTEI01409	ASTE005943	AGAP007496	7.8341
ASTEI01420	ASTE005954	AGAP007506	76.7033
ASTEI01304	ASTE005839	AGAP007340	45.3652
ASTEI01308	ASTE005846	AGAP007343	58.5714
ASTEI00297	ASTE009936	AGAP003069	100
ASTEI00292	ASTE009943	AGAP003074	96.8421
ASTEI00289	ASTE009946	AGAP003077	82.2581
ASTEI00288	ASTE009947	AGAP003078	95.7111
ASTEI00286	ASTE009949	AGAP003081	97.8903
ASTEI00283	ASTE009952	AGAP003085	99.1736
ASTEI00272	ASTE009962	AGAP003094	90.2985
ASTEI00264	ASTE009969	AGAP003114	91.4634
ASTEI00278	ASTE009955	AGAP003088	89.0152
ASTEI00277	ASTE009957	AGAP003089	99.75
ASTEI00276	ASTE009958	AGAP003090	80.246
ASTEI00265	ASTE009968	AGAP003112	98.1982
ASTEI00273	ASTE009961	AGAP003093	94.7368
ASTEI00266	ASTE009967	Nil	Nil
ASTEI00274	ASTE009960	AGAP003092	98.4536
ASTEI00301	ASTE009933	AGAP003063	92.5311
ASTEI00294	ASTE009940	Nil	Nil
ASTEI00282	ASTE009953	AGAP028404	91.7808
ASTEI00275	ASTE009959	AGAP003091	94.5946
ASTEI00268	ASTE009965	AGAP003106	84.1046
ASTEI07611	ASTE004103	AGAP004158	69.3548
ASTEI07623	ASTE004115	Nil	Nil
ASTEI07614	ASTE004106	AGAP004161	98.913
ASTEI07612	ASTE004104	AGAP004159	96.1844
ASTEI07630	ASTE004121	AGAP004176	82.207
ASTEI07632	ASTE004124	AGAP004179	83.4343
ASTEI07631	ASTE004123	AGAP004178	69.7026
ASTEI07627	ASTE004119	AGAP012702	76.1468
ASTEI07627	ASTE004119	AGAP004173	76.3889
ASTEI07644	ASTE004138	AGAP004191	100
ASTEI07640	ASTE004134	AGAP004196	73.5632
ASTEI07641	ASTE004135	AGAP010329	73.7705
ASTEI07641	ASTE004135	AGAP004687	82.2581
ASTEI07641	ASTE004135	AGAP012438	82.6923
ASTEI07641	ASTE004135	AGAP012497	70.7071
ASTEI07641	ASTE004135	AGAP004197	99.1701
ASTEI07641	ASTE004135	AGAP012583	64.1509
ASTEI07641	ASTE004135	AGAP012912	75.4098
ASTEI11691	ASTE004133	AGAP004189	90.027
ASTEI11691	ASTE004133	AGAP004195	91.6828
ASTEI07643	ASTE004137	AGAP004190	70.0763
ASTEI07610	ASTE004102	AGAP004156	90.9789
ASTEI07610	ASTE004102	AGAP012761	90.5882
ASTEI07613	ASTE004105	AGAP004160	78.852
ASTEI07619	ASTE004111	AGAP004166	95.0351
ASTEI05604	ASTE011019	AGAP011104	76.7647
ASTEI05608	ASTE011023	AGAP028511	95.9538
ASTEI05605	ASTE011020	AGAP011105	78.9091
ASTEI05607	ASTE011022	AGAP011107	97.3214
ASTEI05609	ASTE011024	AGAP011108	91.1765
ASTEI05613	ASTE011027	AGAP011110	89.9054
ASTEI05622	ASTE011038	AGAP011115	82.6638
ASTEI05621	ASTE011037	AGAP011114	65.3484
ASTEI05624	ASTE011040	AGAP011117	92.2559
ASTEI05631	ASTE011049	AGAP011125	77.3994
ASTEI05629	ASTE011047	AGAP011123	89.1717
ASTEI05599	ASTE011016	Nil	Nil
ASTEI05617	ASTE011030	Nil	Nil
ASTEI11121	ASTE011046	AGAP011122	73.271
ASTEI05632	ASTE011050	AGAP011126	93.7716
ASTEI05625	ASTE011041	AGAP011118	95.5432
ASTEI05615	ASTE011029	Nil	Nil
ASTEI03664	ASTE006040	AGAP004247	84.6535
ASTEI03661	ASTE006038	AGAP012988	89.4309
ASTEI03665	ASTE006041	AGAP004246	74.8856
ASTEI03666	ASTE006042	AGAP004245	81.2785
ASTEI03679	ASTE006054	AGAP004234	82.5301
ASTEI03673	ASTE006048	AGAP004238	98.9228
ASTEI03674	ASTE006049	AGAP004237	92.9374
ASTEI03677	ASTE006052	AGAP004235	85.8427
ASTEI03667	ASTE006043	AGAP004244	82.1053
ASTEI03669	ASTE006045	AGAP004243	37.9048
ASTEI03669	ASTE006045	AGAP012952	36.3086
ASTEI03681	ASTE006056	AGAP004232	71.1905
ASTEI10660	ASTE010147	AGAP003308	92.8571
ASTEI00981	ASTE010157	AGAP003980	97.2125
ASTEI00985	ASTE010153	AGAP003984	91.1315
ASTEI00982	ASTE010156	AGAP003981	84.5304
ASTEI00980	ASTE010158	AGAP003979	75.1885
ASTEI00986	ASTE010152	AGAP003312	53.3784
ASTEI00976	ASTE010162	AGAP003974	94.1368
ASTEI00977	ASTE010161	AGAP012890	78.6885
ASTEI00977	ASTE010161	AGAP003975	77.51
ASTEI00969	ASTE010168	AGAP003968	83.004
ASTEI00972	ASTE010165	AGAP003970	87.2766
ASTEI00984	ASTE010154	AGAP003983	57.8219
ASTEI00978	ASTE010160	AGAP003976	76.1002
ASTEI00965	ASTE010172	AGAP003966	65.2733
ASTEI00967	ASTE010170	AGAP003967	52.4219
ASTEI00971	ASTE010166	AGAP013271	91.1504
ASTEI00970	ASTE010167	AGAP003969	79.9263
ASTEI09434	ASTE008966	AGAP006380	90.0726
ASTEI09443	ASTE008974	AGAP006388	98.6678
ASTEI09449	ASTE008979	AGAP006394	91.5663
ASTEI09451	ASTE008982	AGAP006398	93.7931
ASTEI09437	ASTE008968	AGAP006382	72.6848
ASTEI09446	ASTE008976	AGAP006391	88.6105
ASTEI09453	ASTE008984	Nil	Nil
ASTEI09438	ASTE008969	AGAP006383	93.0131
ASTEI09440	ASTE008971	AGAP006385	80
ASTEI07083	ASTE008816	AGAP004049	80.4878
ASTEI07087	ASTE008823	AGAP004039	40.0911
ASTEI07089	ASTE008825	AGAP004038	79.4003
ASTEI07092	ASTE008828	AGAP013324	46.6102
ASTEI09787	ASTE004288	AGAP009046	71.3718
ASTEI09785	ASTE004290	AGAP009048	80.7631
ASTEI09781	ASTE004295	AGAP009052	95.2381
ASTEI11023	ASTE004280	AGAP009037	65.3654
ASTEI09795	ASTE004281	AGAP009039	54.0724
ASTEI09789	ASTE004286	AGAP009044	83.4984
ASTEI09786	ASTE004289	AGAP009047	97.486
ASTEI09780	ASTE004296	AGAP009053	95.1219
ASTEI09783	ASTE004292	AGAP009050	95.5954
ASTEI09782	ASTE004294	AGAP009051	88.75
ASTEI09779	ASTE004298	AGAP009056	81.1321
ASTEI09776	ASTE004300	AGAP009059	100
ASTEI00126	ASTE006616	AGAP001803	45.6014
ASTEI09770	ASTE006592	AGAP001826	88.3383
ASTEI00143	ASTE006599	AGAP001823	98.2759
ASTEI00140	ASTE006601	AGAP001820	86.8892
ASTEI00137	ASTE006603	AGAP001816	78.327
ASTEI02499	ASTE006606	AGAP001813	100
ASTEI00132	ASTE006609	AGAP001810	95.5801
ASTEI00139	ASTE006602	AGAP001819	74.026
ASTEI00129	ASTE006613	AGAP001806	97.9346
ASTEI00127	ASTE006615	AGAP001804	82.5225
ASTEI00124	ASTE006618	AGAP001801	86.4151
ASTEI00121	ASTE006621	AGAP001799	94.7183
ASTEI00128	ASTE006614	AGAP001805	91.7051
ASTEI00125	ASTE006617	AGAP001802	97.6804
ASTEI08322	ASTE002161	AGAP003923	95.4984
ASTEI00919	ASTE002181	AGAP003319	67.757
ASTEI00943	ASTE002154	AGAP003928	83.6653
ASTEI00941	ASTE002156	AGAP003926	71.347
ASTEI00949	ASTE002146	AGAP003937	67.9887
ASTEI00947	ASTE002148	AGAP003934	77.9018
ASTEI00948	ASTE002147	AGAP003935	98.374
ASTEI00934	ASTE002165	AGAP003919	93.2515
ASTEI00930	ASTE002170	Nil	Nil
ASTEI00926	ASTE002174	AGAP003324	85.1528
ASTEI00924	ASTE002176	Nil	Nil
ASTEI00938	ASTE002160	AGAP003924	81.8382
ASTEI00932	ASTE002167	AGAP003917	61.7512
ASTEI00923	ASTE002177	AGAP003321	82.8194
ASTEI02174	ASTE009486	AGAP005567	76.6287
ASTEI02247	ASTE009564	AGAP005655	90.3427
ASTEI02247	ASTE009564	AGAP012873	99.1736
ASTEI02252	ASTE009570	AGAP005662	97.3747
ASTEI02255	ASTE009577	AGAP005673	78.1818
ASTEI02256	ASTE009579	AGAP005674	87.5
ASTEI02265	ASTE009587	AGAP005684	88.4984
ASTEI02261	ASTE009582	AGAP005680	72.4559
ASTEI02264	ASTE009586	AGAP005683	88.5906
ASTEI02178	ASTE009489	AGAP005575	85.1114
ASTEI02180	ASTE009490	AGAP005576	96.3168
ASTEI02184	ASTE009494	AGAP005581	96.6667
ASTEI02186	ASTE009496	AGAP005583	82.6229
ASTEI02192	ASTE009502	AGAP005588	81.2095
ASTEI02211	ASTE009524	AGAP005615	90.2878
ASTEI02206	ASTE009517	AGAP005609	78.6499
ASTEI02217	ASTE009532	AGAP005623	100
ASTEI11160	ASTE009527	AGAP005618	95.6284
ASTEI02221	ASTE009536	AGAP012924	94.9153
ASTEI02221	ASTE009536	AGAP005627	54
ASTEI02225	ASTE009541	AGAP005632	91.9255
ASTEI02225	ASTE009541	AGAP012896	98.5149
ASTEI02223	ASTE009539	AGAP005630	98.7562
ASTEI02224	ASTE009540	AGAP005631	95.4447
ASTEI02231	ASTE009546	AGAP005637	84.7484
ASTEI02234	ASTE009549	AGAP005640	98.3888
ASTEI02244	ASTE009561	AGAP005652	92.1703
ASTEI02172	ASTE009484	AGAP005565	80.8652
ASTEI02185	ASTE009495	AGAP005582	85.4701
ASTEI02181	ASTE009491	AGAP005577	81.7787
ASTEI02205	ASTE009516	AGAP005608	61.563
ASTEI02239	ASTE009557	AGAP005647	51.702
ASTEI02182	ASTE009492	AGAP005578	80.3234
ASTEI02189	ASTE009499	AGAP005585	82.6667
ASTEI02254	ASTE009576	AGAP012831	97.8261
ASTEI02266	ASTE009588	AGAP005685	71.519
ASTEI02200	ASTE009511	AGAP005603	98.7013
ASTEI02200	ASTE009511	AGAP005602	97.4359
ASTEI02202	ASTE009513	AGAP005604	96.789
ASTEI02228	ASTE009543	AGAP011697	41.875
ASTEI02235	ASTE009550	AGAP005641	60.5096
ASTEI02242	ASTE009560	AGAP005650	93.9547
ASTEI02220	ASTE009535	Nil	Nil
ASTEI07175	ASTE010095	AGAP028189	42.4442
ASTEI07183	ASTE010105	AGAP009104	88.1306
ASTEI07192	ASTE010117	AGAP009091	95.6967
ASTEI07190	ASTE010115	AGAP009094	94.1704
ASTEI07186	ASTE010111	AGAP009099	68.7166
ASTEI07189	ASTE010114	AGAP009095	87.1875
ASTEI07214	ASTE010139	AGAP009067	73.9691
ASTEI07215	ASTE010140	AGAP009066	77.7459
ASTEI07206	ASTE010131	AGAP009076	87.785
ASTEI07208	ASTE010133	AGAP009074	86.5135
ASTEI071955	ASTE010132	AGAP009075	100
ASTEI07196	ASTE010120	AGAP009087	63.88
ASTEI07199	ASTE010125	AGAP009083	58.0737
ASTEI071953	ASTE010128	AGAP009080	86.8914
ASTEI07182	ASTE010104	AGAP009105	99.154
ASTEI07185	ASTE010109	Nil	Nil
ASTEI07209	ASTE010135	AGAP009073	81.3456
ASTEI07201	ASTE010127	AGAP009081	99.4536
ASTEI07203	ASTE010129	AGAP009079	71.885
ASTEI071952	ASTE010126	AGAP009082	97.7823
ASTEI05257	ASTE003313	AGAP009236	96.5374
ASTEI05266	ASTE003322	AGAP028199	87.3905
ASTEI05278	ASTE003333	AGAP008427	67.1617
ASTEI05292	ASTE003346	AGAP008440	99.3884
ASTEI05258	ASTE003314	AGAP009237	71.3675
ASTEI05254	ASTE003311	AGAP009234	91.7981
ASTEI05259	ASTE003315	AGAP009239	76.7672
ASTEI05267	ASTE003324	AGAP008417	98.4985
ASTEI05263	ASTE003319	AGAP008414	87.1053
ASTEI05268	ASTE003325	AGAP008418	71.2651
ASTEI05271	ASTE003328	AGAP008422	97.3214
ASTEI05261	ASTE003317	AGAP008412	84.6032
ASTEI05274	ASTE003330	AGAP008423	65.4501
ASTEI05275	ASTE003331	AGAP008424	72.3127
ASTEI05285	ASTE003340	AGAP008436	71.57
ASTEI05298	ASTE003353	Nil	Nil
ASTEI05294	ASTE003348	AGAP008442	67.6617
ASTEI05256	ASTE003312	AGAP009232	90.1848
ASTEI05280	ASTE003336	AGAP008431	70.1613
ASTEI05282	ASTE003337	AGAP008433	91.5966
ASTEI05273	ASTE003329	AGAP028093	61.9737
ASTEI05269	ASTE003326	AGAP008419	97.0711
ASTEI06905	ASTE007493	AGAP007130	92.7342
ASTEI06900	ASTE007498	AGAP007126	77.6644
ASTEI06881	ASTE007518	AGAP007107	89.4587
ASTEI06877	ASTE007522	AGAP007103	80.7843
ASTEI06906	ASTE007492	AGAP007131	100
ASTEI06902	ASTE007496	AGAP007128	79.6532
ASTEI06895	ASTE007503	AGAP007121	95.3125
ASTEI06899	ASTE007499	AGAP007125	86.8996
ASTEI06897	ASTE007501	AGAP007123	94.2029
ASTEI06901	ASTE007497	AGAP007127	64.135
ASTEI06893	ASTE007505	AGAP007119	95.3416
ASTEI06887	ASTE007512	AGAP007112	77.7605
ASTEI06880	ASTE007519	AGAP007106	86.4982
ASTEI06878	ASTE007521	Nil	Nil
ASTEI06882	ASTE007517	AGAP007108	88.2821
ASTEI06874	ASTE007525	AGAP007102	87.8327
ASTEI06894	ASTE007504	AGAP007120	97.619
ASTEI06889	ASTE007509	AGAP007114	70.3915
ASTEI06888	ASTE007510	AGAP007113	93.3333
ASTEI06886	ASTE007513	AGAP007111	92.5439
ASTEI10569	ASTE007694	Nil	Nil
ASTEI10574	ASTE007699	AGAP000548	56.3636
ASTEI10575	ASTE007700	AGAP013283	65.6051
ASTEI09820	ASTE007721	AGAP000547	80.6391
ASTEI09815	ASTE007724	AGAP000529	89.4611
ASTEI09810	ASTE007729	AGAP000121	81.417
ASTEI10566	ASTE007691	AGAP000924	53.8153
ASTEI10570	ASTE007695	AGAP000928	73.1343
ASTEI10572	ASTE007697	AGAP000727	86.6003
ASTEI10579	ASTE007704	AGAP000535	74.9642
ASTEI10573	ASTE007698	AGAP000549	83.8298
ASTEI10577	ASTE007702	AGAP000534	77.1218
ASTEI10582	ASTE007708	AGAP000536	73.5
ASTEI10584	ASTE007710	AGAP000538	52.5974
ASTEI09827	ASTE007714	AGAP000541	96.1538
ASTEI09822	ASTE007719	AGAP000545	89.8653
ASTEI09824	ASTE007717	AGAP000543	85.2273
ASTEI09821	ASTE007720	AGAP000546	91.0112
ASTEI09818	ASTE007723	AGAP000532	75.2022
ASTEI09808	ASTE007731	AGAP000124	85.1695
ASTEI09806	ASTE007733	AGAP000127	85.7605
ASTEI09805	ASTE007734	AGAP013435	71.8504
ASTEI10568	ASTE007693	AGAP000926	45.3284
ASTEI09813	ASTE007726	AGAP000526	67.4365
ASTEI09812	ASTE007727	AGAP000523	99.2754
ASTEI09809	ASTE007730	AGAP000123	82.7586
ASTEI09807	ASTE007732	AGAP000126	68.7032
ASTEI08552	ASTE001877	AGAP011663	88.2353
ASTEI08552	ASTE001877	AGAP011662	69.6532
ASTEI08554	ASTE001880	AGAP011665	83.3333
ASTEI085593	ASTE001889	AGAP011677	98.3573
ASTEI08573	ASTE001902	AGAP011687	97.7941
ASTEI08570	ASTE001899	AGAP028529	68.7919
ASTEI08551	ASTE001876	AGAP011661	85.23
ASTEI08557	ASTE001883	AGAP011670	90.4908
ASTEI08561	ASTE001887	AGAP011675	69.6734
ASTEI08558	ASTE001884	AGAP028528	71.9403
ASTEI08560	ASTE001886	AGAP011674	39.9485
ASTEI085597	ASTE001897	AGAP011683	91.8966
ASTEI08564	ASTE001890	AGAP011678	95.8525
ASTEI08567	ASTE001894	Nil	Nil
ASTEI08576	ASTE001905	AGAP011690	95.6072
ASTEI08577	ASTE001906	AGAP011691	78.7234
ASTEI08572	ASTE001901	AGAP011686	79.2308
ASTEI08575	ASTE001904	AGAP011689	95.8743
ASTEI08579	ASTE001908	AGAP011694	93.8462
ASTEI08574	ASTE001903	AGAP011688	67.0965
ASTEI08578	ASTE001907	Nil	Nil
ASTEI08581	ASTE001912	AGAP011698	39.6373
ASTEI01884	ASTE007271	AGAP008137	73.1082
ASTEI01876	ASTE007279	AGAP008129	96.6997
ASTEI018591	ASTE007287	AGAP008122	92.8571
ASTEI01855	ASTE007302	AGAP008106	96.3134
ASTEI01845	ASTE007310	AGAP008096	70.6325
ASTEI01846	ASTE007309	AGAP008097	97.381
ASTEI01883	ASTE007272	AGAP008136	78.1337
ASTEI01869	ASTE007288	AGAP008118	93.2432
ASTEI01887	ASTE007267	AGAP008143	88.3627
ASTEI01889	ASTE007266	AGAP008144	74.9296
ASTEI10864	ASTE007263	AGAP008147	100
ASTEI01885	ASTE007269	AGAP008138	60.3922
ASTEI01874	ASTE007282	AGAP008127	94.3662
ASTEI01864	ASTE007293	AGAP013746	62.1429
ASTEI01872	ASTE007285	AGAP008124	91.9598
ASTEI01860	ASTE007297	AGAP008111	96.9388
ASTEI01858	ASTE007299	AGAP008109	93.2836
ASTEI01857	ASTE007300	AGAP008108	68.1614
ASTEI01844	ASTE007311	AGAP008095	94.0635
ASTEI01877	ASTE007278	AGAP008130	85.9972
ASTEI01878	ASTE007276	AGAP008131	93.0788
ASTEI01854	ASTE007303	AGAP008105	95.9236
ASTEI01854	ASTE007303	AGAP012905	97.0149
ASTEI01848	ASTE007307	AGAP008099	98.2036
ASTEI01847	ASTE007308	AGAP008098	39.3449
ASTEI02022	ASTE003093	AGAP009746	97.8678
ASTEI02017	ASTE003098	AGAP009740	89.3281
ASTEI11330	ASTE003092	AGAP009747	83.5443
ASTEI02021	ASTE003094	AGAP009745	96.3928
ASTEI02012	ASTE003102	AGAP009736	94.2831
ASTEI02015	ASTE003099	AGAP009739	97.882
ASTEI02019	ASTE003096	AGAP009743	88.4567
ASTEI02014	ASTE003100	AGAP009738	96.8
ASTEI02010	ASTE003106	AGAP009733	75.0751
ASTEI02005	ASTE003112	AGAP009727	90.8463
ASTEI02018	ASTE003097	AGAP009742	95.4023
ASTEI02013	ASTE003101	AGAP009737	97.4462
ASTEI02004	ASTE003114	AGAP009726	75.0883
ASTEI10023	ASTE006576	AGAP011637	98.6111
ASTEI10017	ASTE006583	AGAP011630	87.5
ASTEI10122	ASTE006571	AGAP011642	87.3096
ASTEI10019	ASTE006580	AGAP028628	82.6087
ASTEI10013	ASTE006585	AGAP011629	92.8854
ASTEI10012	ASTE006586	AGAP011626	97.166
ASTEI10120	ASTE006573	AGAP011640	35.4244
ASTEI10024	ASTE006575	AGAP011638	62.1644
ASTEI10021	ASTE006578	AGAP011635	72.3529
ASTEI10020	ASTE006579	AGAP011634	88.0597
ASTEI10283	ASTE000843	AGAP009292	70.8995
ASTEI11466	ASTE000841	AGAP009290	79.9917
ASTEI10285	ASTE000846	AGAP009295	89.4077
ASTEI06579	ASTE000833	AGAP009279	84.1621
ASTEI06576	ASTE000835	AGAP009283	94.6007
ASTEI06580	ASTE000832	AGAP009278	98.5019
ASTEI06578	ASTE000834	AGAP009281	77.2512
ASTEI10278	ASTE000838	AGAP009285	88.16
ASTEI10280	ASTE000840	AGAP009289	83.9869
ASTEI10282	ASTE000842	AGAP009291	98.8597
ASTEI10286	ASTE000847	AGAP009296	83.1534
ASTEI06582	ASTE000830	AGAP009276	83.4869
ASTEI06575	ASTE000836	AGAP009284	94.3329
ASTEI10289	ASTE000850	AGAP009304	89.5722
ASTEI10288	ASTE000849	AGAP009303	85.4302
ASTEI07692	ASTE011683	AGAP007918	90.708
ASTEI07698	ASTE011688	AGAP007912	88.2184
ASTEI07701	ASTE011691	AGAP007909	99.723
ASTEI07722	ASTE011713	AGAP007882	98.0237
ASTEI07681	ASTE011673	AGAP007925	85.2769
ASTEI07688	ASTE011680	AGAP007920	95.1456
ASTEI07687	ASTE011679	AGAP007921	98.7132
ASTEI07699	ASTE011689	AGAP007911	87.0536
ASTEI07702	ASTE011692	AGAP007906	78.481
ASTEI07712	ASTE011702	AGAP007894	87.2
ASTEI07706	ASTE011696	AGAP007902	92.8731
ASTEI07710	ASTE011700	AGAP007896	98.1685
ASTEI07709	ASTE011699	AGAP007897	88.2166
ASTEI07705	ASTE011695	AGAP007904	93.985
ASTEI07737	ASTE011731	AGAP007864	97.0909
ASTEI07738	ASTE011732	AGAP007863	89.6104
ASTEI02815	ASTE011727	AGAP007868	92.9385
ASTEI07736	ASTE011730	AGAP007865	85.0707
ASTEI07720	ASTE011711	AGAP007885	94.3609
ASTEI07723	ASTE011715	AGAP007881	80.625
ASTEI07726	ASTE011719	AGAP013741	97.0149
ASTEI07729	ASTE011723	AGAP007872	99.0826
ASTEI07727	ASTE011721	AGAP007874	76.4835
ASTEI07731	ASTE011725	AGAP007870	86.4511
ASTEI07728	ASTE011722	AGAP007873	95.7724
ASTEI07730	ASTE011724	AGAP007871	95.2096
ASTEI07683	ASTE011676	AGAP007923	82.4417
ASTEI07686	ASTE011678	AGAP013764	67.9426
ASTEI07713	ASTE011704	AGAP007892	71.4286
ASTEI07717	ASTE011708	AGAP007887	68.8544
ASTEI07735	ASTE011729	AGAP007866	78.4114
ASTEI07721	ASTE011712	AGAP007883	62.5954
ASTEI07725	ASTE011718	AGAP007877	78.8462
ASTEI07689	ASTE011681	AGAP007919	63.4989
ASTEI07716	ASTE011707	AGAP007888	72.077
ASTEI08256	ASTE002589	AGAP005165	4.68401
ASTEI09246	ASTE002605	AGAP005187	61.7237
ASTEI09248	ASTE002606	AGAP005188	83.8757
ASTEI092500	ASTE002614	AGAP005197	100
ASTEI09250	ASTE002608	AGAP005191	89.969
ASTEI09259	ASTE002617	AGAP005202	100
ASTEI10540	ASTE002645	AGAP005344	99.5238
ASTEI10541	ASTE002646	AGAP005345	86.0179
ASTEI10059	ASTE002656	AGAP005354	73.2673
ASTEI09251	ASTE002610	AGAP005193	86.2155
ASTEI09249	ASTE002607	AGAP005190	64.2105
ASTEI09261	ASTE002619	AGAP005205	34.2432
ASTEI09266	ASTE002627	AGAP005326	58.3241
ASTEI09265	ASTE002626	AGAP005325	87.9679
ASTEI09268	ASTE002628	AGAP005327	95.6522
ASTEI10534	ASTE002638	AGAP005336	98.6056
ASTEI10529	ASTE002633	AGAP005331	92.3944
ASTEI10537	ASTE002642	AGAP005341	87.2848
ASTEI08252	ASTE002592	AGAP005169	78.5408
ASTEI08251	ASTE002593	AGAP005170	87.3217
ASTEI08244	ASTE002599	AGAP005178	80.1136
ASTEI11593	ASTE002595	AGAP005174	92.7577
ASTEI10538	ASTE002643	AGAP005343	0.581395
ASTEI10538	ASTE002643	AGAP005342	85.5046
ASTEI10539	ASTE002644	AGAP005343	73.8372
ASTEI10539	ASTE002644	AGAP005342	1.46789
ASTEI10544	ASTE002650	AGAP005349	75.0357
ASTEI10056	ASTE002653	AGAP005352	94.1748
ASTEI10055	ASTE002652	AGAP005351	91.25
ASTEI00316	ASTE002779	AGAP001973	98.8142
ASTEI00323	ASTE002787	AGAP001981	87.6494
ASTEI00336	ASTE002799	AGAP001994	85.059
ASTEI00306	ASTE002770	AGAP003057	90.1235
ASTEI00306	ASTE002770	AGAP013442	78.0876
ASTEI00318	ASTE002782	AGAP001975	96.9136
ASTEI00319	ASTE002783	AGAP001976	89.8089
ASTEI00330	ASTE002793	AGAP001986	63.9017
ASTEI00332	ASTE002795	Nil	Nil
ASTEI00337	ASTE002800	AGAP001995	100
ASTEI00314	ASTE002777	AGAP001968	81.5299
ASTEI00312	ASTE002776	AGAP001966	93.28
ASTEI00315	ASTE002778	AGAP001972	89.3246
ASTEI07851	ASTE005505	AGAP010206	97.0923
ASTEI07845	ASTE005500	AGAP010201	71.3846
ASTEI07850	ASTE005504	AGAP010205	74.7706
ASTEI08277	ASTE005485	AGAP010188	93.5385
ASTEI08273	ASTE005489	AGAP010192	97.1621
ASTEI07839	ASTE005494	AGAP012666	99.4898
ASTEI07839	ASTE005494	AGAP010196	99.5434
ASTEI08271	ASTE005491	AGAP010193	98.3051
ASTEI07843	ASTE005499	AGAP010200	81.5625
ASTEI08274	ASTE005488	AGAP010190	91.5344
ASTEI07841	ASTE005496	AGAP010198	95.5399
ASTEI00759	ASTE011422	AGAP004266	97.6415
ASTEI00759	ASTE011422	AGAP012809	97.2376
ASTEI00772	ASTE011435	AGAP003845	77.8571
ASTEI00746	ASTE011410	AGAP002428	81.7757
ASTEI00749	ASTE011413	AGAP002425	83.3013
ASTEI00750	ASTE011414	AGAP002424	90.3636
ASTEI00761	ASTE011424	AGAP004268	88.499
ASTEI00764	ASTE011428	AGAP012883	90.8163
ASTEI00764	ASTE011428	AGAP004271	89.6
ASTEI00760	ASTE011423	AGAP004267	83.7093
ASTEI00768	ASTE011432	AGAP004275	95
ASTEI00769	ASTE011433	AGAP003842	71.345
ASTEI00774	ASTE011438	AGAP003848	94.9393
ASTEI00762	ASTE011426	AGAP004269	73.2955
ASTEI00766	ASTE011430	AGAP004273	50.3861
ASTEI03220	ASTE009412	AGAP013116	83.7662
ASTEI03205	ASTE009424	AGAP002693	92.9853
ASTEI03214	ASTE009418	AGAP002685	92.3077
ASTEI03210	ASTE009420	AGAP002688	76.0949
ASTEI03215	ASTE009417	AGAP002684	62.633
ASTEI03213	ASTE009419	AGAP002686	95.5752
ASTEI03207	ASTE009423	AGAP002692	68.5727
ASTEI03219	ASTE009414	AGAP002680	89.1738
ASTEI03198	ASTE009430	AGAP002706	100
ASTEI03209	ASTE009421	AGAP002690	83.1731
ASTEI03204	ASTE009425	AGAP002695	82.8125
ASTEI10779	ASTE008374	AGAP010064	100
ASTEI10770	ASTE008383	AGAP010076	93.5567
ASTEI03918	ASTE008370	AGAP012927	71.5686
ASTEI03918	ASTE008370	AGAP010060	71.1475
ASTEI03923	ASTE008367	AGAP010056	88.6282
ASTEI10772	ASTE008379	AGAP010073	85.2151
ASTEI10762	ASTE008392	AGAP010088	88.2705
ASTEI10763	ASTE008390	AGAP010087	88.7097
ASTEI10765	ASTE008388	AGAP029053	74.2194
ASTEI03919	ASTE008369	Nil	Nil
ASTEI10764	ASTE008389	AGAP010086	75.3521
ASTEI10296	ASTE008401	Nil	Nil
ASTEI03924	ASTE008366	AGAP010055	76.9608
ASTEI10773	ASTE008378	AGAP010072	91.4286
ASTEI00676	ASTE008900	AGAP003168	95.5056
ASTEI00678	ASTE008902	AGAP003171	34.9862
ASTEI00678	ASTE008902	AGAP003173	34.7107
ASTEI00675	ASTE008899	AGAP003167	96.9101
ASTEI00677	ASTE008901	AGAP003172	81.0651
ASTEI00677	ASTE008901	AGAP003170	81.1947
ASTEI00680	ASTE008904	AGAP003176	81.2281
ASTEI00684	ASTE008908	AGAP003179	77.9661
ASTEI00683	ASTE008907	AGAP003178	90.5512
ASTEI00685	ASTE008909	AGAP003180	90.9513
ASTEI00679	ASTE008903	AGAP003174	75.746
ASTEI00690	ASTE008914	AGAP003184	87.8261
ASTEI00692	ASTE008916	AGAP002477	92.4812
ASTEI00693	ASTE008917	AGAP002476	55.9514
ASTEI00696	ASTE008920	AGAP002473	99.2126
ASTEI00703	ASTE008927	AGAP002466	79.351
ASTEI00699	ASTE008923	AGAP002470	80.9859
ASTEI00706	ASTE008928	AGAP002465	92.1296
ASTEI00707	ASTE008929	AGAP002464	89.6996
ASTEI00710	ASTE008932	AGAP002461	88.764
ASTEI00714	ASTE008936	AGAP013018	97.5694
ASTEI00695	ASTE008919	AGAP002474	94.2282
ASTEI00708	ASTE008930	AGAP002463	79.7571
ASTEI00717	ASTE008939	AGAP002454	96.9432
ASTEI00700	ASTE008924	AGAP002469	80.6768
ASTEI00688	ASTE008912	AGAP003182	85.2003
ASTEI00689	ASTE008913	AGAP003183	97.5232
ASTEI05191	ASTE003032	AGAP008554	69.6795
ASTEI11239	ASTE003052	AGAP009173	94.7674
ASTEI06011	ASTE003055	AGAP009176	93.7858
ASTEI05216	ASTE003058	AGAP012645	78.4067
ASTEI05189	ASTE003029	AGAP008557	89.5623
ASTEI05203	ASTE003047	AGAP009167	56.5076
ASTEI05201	ASTE003043	AGAP009165	86.6667
ASTEI05206	ASTE003050	AGAP009172	89.2348
ASTEI05213	ASTE003056	AGAP009178	85.2381
ASTEI05204	ASTE003048	AGAP009170	45.3981
ASTEI05190	ASTE003031	AGAP008556	66.2546
ASTEI05197	ASTE003038	AGAP028140	75.7856
ASTEI05197	ASTE003038	AGAP008544	78.7431
ASTEI05196	ASTE003037	AGAP028011	80.1242
ASTEI05202	ASTE003044	AGAP009166	69.6474
ASTEI11240	ASTE003051	AGAP009171	84.5902
ASTEI05215	ASTE003057	AGAP009180	67.936
ASTEI05209	ASTE003053	AGAP009174	95.7729
ASTEI07389	ASTE007551	AGAP009461	88.0319
ASTEI09641	ASTE007544	AGAP009474	54.8077
ASTEI09638	ASTE007547	AGAP009471	91.5541
ASTEI09636	ASTE007548	AGAP009464	77.9184
ASTEI07387	ASTE007553	AGAP009459	97.3154
ASTEI07565	ASTE009333	AGAP004120	100
ASTEI07564	ASTE009334	AGAP004119	77.5174
ASTEI07561	ASTE009339	AGAP004115	69.8482
ASTEI07561	ASTE009339	AGAP012936	95
ASTEI04273	ASTE009342	AGAP004112	77.6866
ASTEI04275	ASTE009344	AGAP004110	88.2629
ASTEI04276	ASTE009345	AGAP004109	89.548
ASTEI04276	ASTE009345	AGAP012802	89.3536
ASTEI04283	ASTE009353	AGAP004104	88.8124
ASTEI07559	ASTE009341	AGAP004113	85.8407
ASTEI04277	ASTE009346	AGAP004108	93.6111
ASTEI04287	ASTE009357	AGAP004100	86.911
ASTEI04287	ASTE009357	AGAP012837	87.4346
ASTEI00461	ASTE010658	AGAP002876	76
ASTEI00463	ASTE010660	AGAP002879	73.0098
ASTEI00465	ASTE010661	AGAP002880	97.9412
ASTEI00468	ASTE010666	AGAP002883	90.1266
ASTEI00470	ASTE010668	AGAP002884	100
ASTEI00469	ASTE010667	AGAP013115	75.5805
ASTEI00477	ASTE010676	AGAP002891	80.0847
ASTEI00478	ASTE010677	AGAP002892	79.2869
ASTEI00475	ASTE010674	AGAP002889	86.8421
ASTEI10034	ASTE010332	AGAP006714	83.6667
ASTEI09064	ASTE010330	AGAP006709	78.3784
ASTEI09064	ASTE010330	AGAP006710	75.969
ASTEI09064	ASTE010330	AGAP006711	75.969
ASTEI08606	ASTE010394	AGAP006783	97.2376
ASTEI08611	ASTE010389	AGAP006778	95.9538
ASTEI08607	ASTE010393	AGAP006782	97.6744
ASTEI08609	ASTE010391	AGAP006780	92.3077
ASTEI10038	ASTE010335	AGAP006718	89.5161
ASTEI08601	ASTE010399	AGAP006789	88.7967
ASTEI11436	ASTE010406	AGAP006796	72.8395
ASTEI11436	ASTE010406	AGAP006795	72.549
ASTEI11397	ASTE010408	AGAP000995	95.8621
ASTEI11304	ASTE010410	AGAP006797	85.8015
ASTEI11396	ASTE010407	AGAP000994	85.447
ASTEI11305	ASTE010409	AGAP000950	90.3614
ASTEI04681	ASTE010412	AGAP006799	92.7273
ASTEI04678	ASTE010413	AGAP006800	63.3491
ASTEI04674	ASTE010416	AGAP006805	80.466
ASTEI04676	ASTE010414	AGAP006803	79.4024
ASTEI04653	ASTE010437	AGAP006818	92.5
ASTEI04657	ASTE010433	AGAP006814	65.371
ASTEI04654	ASTE010436	AGAP006817	97.5948
ASTEI10048	ASTE010345	AGAP006733	86.7159
ASTEI10044	ASTE010340	AGAP006723	84.6281
ASTEI10046	ASTE010343	AGAP006729	88.162
ASTEI10050	ASTE010347	AGAP006735	90.7427
ASTEI11008	ASTE010351	AGAP006738	73.7805
ASTEI08649	ASTE010353	AGAP006740	90.1887
ASTEI08644	ASTE010358	AGAP006745	73.7931
ASTEI08639	ASTE010363	AGAP006750	74.2351
ASTEI08645	ASTE010357	AGAP006743	64.5455
ASTEI08642	ASTE010360	AGAP006747	61.9258
ASTEI08635	ASTE010367	AGAP006756	75.498
ASTEI08624	ASTE010377	AGAP006766	96.2085
ASTEI08623	ASTE010378	AGAP006767	88.3886
ASTEI08612	ASTE010388	AGAP006777	92.5339
ASTEI08618	ASTE010383	AGAP006772	87.6596
ASTEI08617	ASTE010384	AGAP006773	89.1026
ASTEI08616	ASTE010385	AGAP006774	96.4817
ASTEI08621	ASTE010380	AGAP006769	83.6158
ASTEI08608	ASTE010392	AGAP006781	43.2392
ASTEI04671	ASTE010419	AGAP006808	87.2832
ASTEI10045	ASTE010341	AGAP006728	76.3964
ASTEI08640	ASTE010362	AGAP006749	46.4935
ASTEI10035	ASTE010333	AGAP006715	95.4545
ASTEI04673	ASTE010417	AGAP006806	92.3077
ASTEI04672	ASTE010418	AGAP006807	87.8788
ASTEI08615	ASTE010386	AGAP006775	82.2857
ASTEI04668	ASTE010422	AGAP006811	40.1995
ASTEI05085	ASTE004763	AGAP011884	72.7132
ASTEI05308	ASTE004786	AGAP010553	88.8025
ASTEI05312	ASTE004790	AGAP010557	96.9697
ASTEI05315	ASTE004795	AGAP010564	94.898
ASTEI05331	ASTE004812	AGAP010589	100
ASTEI05094	ASTE004775	AGAP011899	91.3333
ASTEI05075	ASTE004755	AGAP011872	94.9275
ASTEI05086	ASTE004765	AGAP011887	64.0625
ASTEI05084	ASTE004762	AGAP011883	95.7944
ASTEI05087	ASTE004766	AGAP011888	93.9984
ASTEI05089	ASTE004769	AGAP011890	48.2094
ASTEI05090	ASTE004770	AGAP011892	97.449
ASTEI050823	ASTE004771	AGAP011893	60.8418
ASTEI05307	ASTE004785	AGAP010552	95.9732
ASTEI05304	ASTE004782	Nil	Nil
ASTEI05314	ASTE004794	AGAP010563	82.2252
ASTEI11513	ASTE004792	AGAP010559	96.9121
ASTEI05313	ASTE004791	AGAP010558	98.8372
ASTEI05334	ASTE004815	AGAP010591	100
ASTEI05329	ASTE004810	AGAP010587	95.9707
ASTEI05324	ASTE004805	AGAP010577	81.6781
ASTEI05328	ASTE004809	AGAP010586	85.9281
ASTEI05330	ASTE004811	AGAP010588	97.619
ASTEI05332	ASTE004813	AGAP010590	90.4762
ASTEI05335	ASTE004816	AGAP010592	100
ASTEI05338	ASTE004819	AGAP010595	90.5213
ASTEI05318	ASTE004798	AGAP010568	91.25
ASTEI05320	ASTE004800	AGAP010572	82.8571
ASTEI05077	ASTE004756	AGAP011875	55.4501
ASTEI05080	ASTE004758	AGAP011878	53.2847
ASTEI050821	ASTE004767	AGAP011889	69.375
ASTEI05092	ASTE004772	AGAP011895	90.709
ASTEI05306	ASTE004784	AGAP010551	91.6079
ASTEI05319	ASTE004799	AGAP010571	68.3893
ASTEI05322	ASTE004802	AGAP010575	96.3265
ASTEI05323	ASTE004804	AGAP010556	89.9543
ASTEI04339	ASTE010005	AGAP002348	76.9932
ASTEI07491	ASTE010008	AGAP002351	83.3737
ASTEI04333	ASTE010012	AGAP002355	95.1482
ASTEI04327	ASTE010018	AGAP002364	86.7292
ASTEI04330	ASTE010015	AGAP002359	88.5638
ASTEI043014	ASTE010036	AGAP004084	65.5844
ASTEI04316	ASTE010027	AGAP002374	94.7514
ASTEI04314	ASTE010028	AGAP002377	90.1734
ASTEI11316	ASTE010029	AGAP002378	95.2381
ASTEI04311	ASTE010031	AGAP002382	42.3902
ASTEI04305	ASTE010037	AGAP004085	84.6386
ASTEI04318	ASTE010024	AGAP002371	87.9355
ASTEI04300	ASTE010041	AGAP004090	72.2649
ASTEI04312	ASTE010030	AGAP002379	70.2323
ASTEI04310	ASTE010033	AGAP002383	85.968
ASTEI04301	ASTE010040	AGAP004088	57.3052
ASTEI04334	ASTE010011	AGAP002354	92.0281
ASTEI04335	ASTE010010	AGAP002353	83.1325
ASTEI04323	ASTE010019	AGAP013375	84.2294
ASTEI04303	ASTE010039	AGAP004087	88.3803
ASTEI04320	ASTE010022	AGAP002369	92.1635
ASTEI00363	ASTE004622	AGAP002013	76.7733
ASTEI00369	ASTE004618	Nil	Nil
ASTEI00365	ASTE004620	AGAP002015	98.8009
ASTEI00364	ASTE004621	AGAP002014	83.2558
ASTEI00362	ASTE004623	AGAP002012	85.2399
ASTEI00354	ASTE004629	AGAP002011	91.7021
ASTEI00368	ASTE004619	AGAP002017	81.25
ASTEI02801	ASTE004630	AGAP002009	94.5019
ASTEI00352	ASTE004631	AGAP002008	78.8889
ASTEI00351	ASTE004632	AGAP002007	92.0078
ASTEI00345	ASTE004638	AGAP002003	75.4237
ASTEI00346	ASTE004637	AGAP002004	68.5996
ASTEI01803	ASTE009697	AGAP008044	85.1182
ASTEI01800	ASTE009691	AGAP008037	94.347
ASTEI01794	ASTE009686	AGAP008033	92.033
ASTEI01804	ASTE009698	AGAP013736	74.7851
ASTEI01811	ASTE009704	AGAP008049	83.2418
ASTEI01821	ASTE009715	AGAP008060	91.344
ASTEI06572	ASTE009720	AGAP008065	74.9621
ASTEI01829	ASTE009728	AGAP008075	49.0196
ASTEI01816	ASTE009709	AGAP008054	96.0317
ASTEI01815	ASTE009708	AGAP008053	89.8345
ASTEI01806	ASTE009699	AGAP008046	97.451
ASTEI017980	ASTE009706	AGAP008051	77.9528
ASTEI01822	ASTE009719	AGAP008064	92.6923
ASTEI01827	ASTE009726	AGAP008073	92.5
ASTEI01903	ASTE004559	AGAP008913	81.7814
ASTEI01908	ASTE004554	AGAP008917	85.098
ASTEI01928	ASTE004531	AGAP028125	99.4006
ASTEI01935	ASTE004523	AGAP008942	98.8558
ASTEI01933	ASTE004525	AGAP008940	93.5593
ASTEI01932	ASTE004526	AGAP008939	74.4105
ASTEI01926	ASTE004533	AGAP008932	98.7745
ASTEI01925	ASTE004534	AGAP008931	87.7953
ASTEI01922	ASTE004537	AGAP028026	70.4142
ASTEI01924	ASTE004535	AGAP008929	87.7445
ASTEI01916	ASTE004543	AGAP008922	62.1951
ASTEI01920	ASTE004539	AGAP008925	95.0596
ASTEI01909	ASTE004553	AGAP028087	76.7956
ASTEI01907	ASTE004556	AGAP008916	91.3043
ASTEI01906	ASTE004557	AGAP008915	83.9256
ASTEI06390	ASTE007044	Nil	Nil
ASTEI10378	ASTE007021	AGAP005736	93.4383
ASTEI10373	ASTE007026	AGAP005731	91.4308
ASTEI11478	ASTE007030	AGAP005728	73.487
ASTEI06394	ASTE007038	AGAP005721	64.75
ASTEI06396	ASTE007035	AGAP005723	94.1176
ASTEI10383	ASTE007017	AGAP005740	80.3758
ASTEI10383	ASTE007017	AGAP005739	74.597
ASTEI10383	ASTE007017	AGAP005741	89.4895
ASTEI06391	ASTE007043	AGAP005715	56.1776
ASTEI02642	ASTE011173	AGAP006653	91.6011
ASTEI02645	ASTE011169	AGAP006649	68.3812
ASTEI02647	ASTE011167	AGAP006645	79.6396
ASTEI06144	ASTE011172	AGAP006652	64.9608
ASTEI02644	ASTE011171	AGAP006651	85.4962
ASTEI02646	ASTE011168	AGAP006648	97.5293
ASTEI10348	ASTE006097	AGAP004805	84.083
ASTEI08079	ASTE006093	AGAP004801	89.9915
ASTEI10350	ASTE006099	AGAP013132	50.2762
ASTEI10350	ASTE006099	AGAP004807	94.4056
ASTEI10361	ASTE006110	AGAP004819	76.2431
ASTEI10364	ASTE006116	AGAP004824	59.1274
ASTEI08084	ASTE006089	AGAP004797	56.1069
ASTEI08087	ASTE006086	AGAP004793	86.214
ASTEI08091	ASTE006080	AGAP004786	95.466
ASTEI08091	ASTE006080	AGAP004773	90.7162
ASTEI08082	ASTE006090	AGAP004798	96.1134
ASTEI08078	ASTE006094	AGAP004802	97.3753
ASTEI10351	ASTE006098	AGAP012529	91.6084
ASTEI10352	ASTE006100	AGAP004809	76.2745
ASTEI10360	ASTE006109	AGAP004818	88.3212
ASTEI10362	ASTE006111	AGAP004820	85.0136
ASTEI10359	ASTE006107	AGAP004817	84.5476
ASTEI10365	ASTE006117	AGAP004825	81.2957
ASTEI08085	ASTE006088	AGAP004795	81.8466
ASTEI08077	ASTE006095	AGAP004803	55.102
ASTEI10355	ASTE006103	AGAP004812	91.9373
ASTEI10366	ASTE006118	Nil	Nil
ASTEI11034	ASTE003554	AGAP009254	73.2323
ASTEI11035	ASTE003555	AGAP009255	95.9821
ASTEI06598	ASTE003558	AGAP009259	82.9832
ASTEI06593	ASTE003563	AGAP009264	95.756
ASTEI06592	ASTE003564	AGAP009265	90.0212
ASTEI08103	ASTE003585	AGAP004777	74.858
ASTEI07870	ASTE003702	AGAP010225	92.1659
ASTEI07870	ASTE003702	AGAP012755	90.0901
ASTEI11227	ASTE003588	AGAP004774	12.4837
ASTEI08117	ASTE003602	AGAP012804	62.2807
ASTEI08117	ASTE003602	AGAP004759	62.2807
ASTEI11343	ASTE003612	AGAP004752	89.7872
ASTEI08135	ASTE003623	AGAP004738	91.0256
ASTEI08096	ASTE003578	AGAP004782	89.7172
ASTEI08169	ASTE003663	Nil	Nil
ASTEI08105	ASTE003589	Nil	Nil
ASTEI10450	ASTE003676	AGAP004690	89.781
ASTEI07871	ASTE003701	AGAP010226	86.8852
ASTEI07874	ASTE003699	AGAP010229	95.5959
ASTEI07873	ASTE003700	AGAP010228	92.1626
ASTEI07862	ASTE003712	AGAP010219	92.3833
ASTEI07859	ASTE003715	AGAP010217	90.8486
ASTEI07857	ASTE003716	AGAP010214	91.1538
ASTEI07854	ASTE003720	AGAP010210	94.9749
ASTEI07863	ASTE003710	AGAP010220	98.8462
ASTEI08108	ASTE003593	AGAP004768	87.7301
ASTEI08107	ASTE003591	AGAP004769	54.9451
ASTEI08119	ASTE003605	AGAP004744	98.4305
ASTEI08112	ASTE003597	AGAP004765	96.0165
ASTEI08114	ASTE003599	AGAP004761	88.8889
ASTEI06546	ASTE003614	AGAP004754	85.3488
ASTEI08136	ASTE003624	AGAP004737	91.1357
ASTEI08121	ASTE003607	AGAP004746	84.044
ASTEI08130	ASTE003616	AGAP004756	72.9268
ASTEI08123	ASTE003609	AGAP004749	87.4055
ASTEI08125	ASTE003611	AGAP004751	77.6096
ASTEI08133	ASTE003620	AGAP004742	98.1605
ASTEI08122	ASTE003608	AGAP004747	83.792
ASTEI08159	ASTE003651	AGAP004708	81.448
ASTEI08095	ASTE003576	AGAP004783	18.7747
ASTEI08093	ASTE003573	AGAP004784	88.4381
ASTEI08101	ASTE003582	AGAP004778	95.2381
ASTEI10453	ASTE003681	AGAP012515	94.3925
ASTEI08170	ASTE003664	AGAP004698	75.8974
ASTEI02730	ASTE003704	AGAP000272	83.815
ASTEI08160	ASTE003652	AGAP004711	96.5742
ASTEI11418	ASTE003666	AGAP004695	79.4613
ASTEI10444	ASTE003673	AGAP004692	54.924
ASTEI11552	ASTE003679	AGAP012517	74.2857
ASTEI11554	ASTE003685	AGAP012717	96.6825
ASTEI10455	ASTE003684	AGAP004677	69.3627
ASTEI10458	ASTE003691	AGAP004672	59.0839
ASTEI10461	ASTE003694	AGAP012488	22.9839
ASTEI07878	ASTE003696	AGAP010232	95.3297
ASTEI07856	ASTE003718	AGAP010213	78.7879
ASTEI07860	ASTE003714	AGAP010218	81.825
ASTEI07855	ASTE003719	AGAP010211	93.254
ASTEI08106	ASTE003590	AGAP004772	98.4655
ASTEI08118	ASTE003604	AGAP004743	91.7073
ASTEI08120	ASTE003606	AGAP004745	85.1064
ASTEI08129	ASTE003615	AGAP004755	86.1111
ASTEI08151	ASTE003640	AGAP004721	74.4939
ASTEI08157	ASTE003649	AGAP004715	92.8649
ASTEI08163	ASTE003656	AGAP004703	92.6033
ASTEI08164	ASTE003657	AGAP004704	92.7235
ASTEI07872	ASTE014409	AGAP013748	96.1538
ASTEI07872	ASTE014409	AGAP010227	96.1538
ASTEI10938	ASTE008525	AGAP004955	88.5827
ASTEI10940	ASTE008523	AGAP004953	97.7366
ASTEI10939	ASTE008524	AGAP004954	96.2264
ASTEI10933	ASTE008530	AGAP004960	99.6139
ASTEI10941	ASTE008522	AGAP004952	88.4058
ASTEI10669	ASTE008535	AGAP012902	82
ASTEI10669	ASTE008535	AGAP004964	87.013
ASTEI10669	ASTE008535	AGAP012779	93.9655
ASTEI10794	ASTE008551	AGAP004992	94.3734
ASTEI10796	ASTE008549	AGAP004990	97.9592
ASTEI10795	ASTE008550	AGAP004991	97.4026
ASTEI10800	ASTE008546	AGAP004986	79.1411
ASTEI10793	ASTE008552	AGAP004993	91.5227
ASTEI09314	ASTE008558	AGAP012650	70.8812
ASTEI09314	ASTE008558	AGAP004998	72.1088
ASTEI10937	ASTE008526	AGAP004956	96.347
ASTEI10801	ASTE008545	AGAP004985	89.6694
ASTEI093042	ASTE008554	AGAP004995	54.6848
ASTEI10667	ASTE008537	AGAP028425	81.0997
ASTEI02661	ASTE008803	AGAP006632	80.8765
ASTEI04993	ASTE009598	AGAP008861	80.3089
ASTEI04986	ASTE009606	AGAP008867	86.9565
ASTEI04969	ASTE009626	AGAP008882	74.4056
ASTEI04977	ASTE009618	AGAP008876	92.963
ASTEI04978	ASTE009617	AGAP008875	95.9477
ASTEI04975	ASTE009620	AGAP008878	94.6108
ASTEI04966	ASTE009629	AGAP008885	97.7901
ASTEI04964	ASTE009631	AGAP008887	87.0801
ASTEI04970	ASTE009625	AGAP008881	97.416
ASTEI04968	ASTE009627	AGAP008883	89.3701
ASTEI04984	ASTE009609	AGAP008870	91.2773
ASTEI04994	ASTE009597	Nil	Nil
ASTEI04988	ASTE009603	AGAP008865	95.3488
ASTEI04974	ASTE009621	AGAP008879	93.0328
ASTEI04991	ASTE009600	AGAP008863	38.6201
ASTEI04980	ASTE009615	AGAP008873	61.4277
ASTEI00989	ASTE010546	AGAP000749	97.6331
ASTEI01000	ASTE010558	AGAP000760	77.5194
ASTEI00995	ASTE010552	AGAP000755	97.7528
ASTEI00997	ASTE010554	AGAP000757	80.0866
ASTEI01002	ASTE010559	AGAP000763	88.8454
ASTEI01010	ASTE010567	AGAP000462	95.7317
ASTEI01012	ASTE010569	AGAP000461	65.4151
ASTEI01015	ASTE010572	AGAP000454	75.2026
ASTEI11739	ASTE010576	AGAP000452	57.7055
ASTEI01022	ASTE010578	AGAP013275	65.4214
ASTEI01026	ASTE010584	AGAP000444	86.217
ASTEI01023	ASTE010581	AGAP000447	66.0465
ASTEI01040	ASTE010599	AGAP000430	75.208
ASTEI01041	ASTE010600	AGAP000429	76.4706
ASTEI01035	ASTE010594	AGAP000434	97.3315
ASTEI01031	ASTE010590	AGAP000438	95.2141
ASTEI01034	ASTE010593	AGAP000436	78.3418
ASTEI01038	ASTE010597	Nil	Nil
ASTEI01037	ASTE010596	AGAP000432	79.2857
ASTEI01004	ASTE010561	AGAP000767	72.0648
ASTEI01005	ASTE010562	AGAP000765	57.9327
ASTEI01016	ASTE010573	AGAP000457	78.4141
ASTEI11482	ASTE010577	AGAP000449	58.9697
ASTEI01030	ASTE010589	AGAP000439	44.3299
ASTEI11452	ASTE010588	AGAP000440	97.5721
ASTEI00998	ASTE010555	AGAP000758	64.8794
ASTEI00993	ASTE010550	AGAP013440	86.2069
ASTEI01024	ASTE010582	AGAP000446	86.8323
ASTEI01003	ASTE010560	AGAP000469	64.1115
ASTEI01009	ASTE010566	AGAP000463	63.4531
ASTEI01018	ASTE010575	AGAP000453	42.5118
ASTEI00371	ASTE002928	AGAP012731	91.0663
ASTEI00371	ASTE002928	AGAP002019	91.0663
ASTEI09030	ASTE002930	AGAP010964	69.2308
ASTEI04157	ASTE002934	AGAP010968	62.8809
ASTEI07648	ASTE003751	AGAP004199	91.7355
ASTEI03701	ASTE003740	AGAP004209	77.121
ASTEI07645	ASTE003754	AGAP004192	98.9378
ASTEI03687	ASTE003724	AGAP004227	100
ASTEI03688	ASTE003725	AGAP004226	91.3151
ASTEI03689	ASTE003726	AGAP004225	93.9516
ASTEI03702	ASTE003742	AGAP004207	96.9027
ASTEI03704	ASTE003744	AGAP004204	96.875
ASTEI07646	ASTE003753	AGAP004194	91.8086
ASTEI07650	ASTE003749	AGAP004201	52.439
ASTEI02481	ASTE011550	Nil	Nil
ASTEI02454	ASTE011525	AGAP012248	94.5978
ASTEI02451	ASTE011521	AGAP012251	94.5283
ASTEI02453	ASTE011524	AGAP012249	77.3626
ASTEI02460	ASTE011531	AGAP012240	94.6602
ASTEI02465	ASTE011537	Nil	Nil
ASTEI02473	ASTE011542	AGAP012229	86.0674
ASTEI02466	ASTE011538	Nil	Nil
ASTEI02485	ASTE011554	AGAP012217	81.9615
ASTEI02485	ASTE011554	AGAP012216	81.9615
ASTEI02484	ASTE011553	AGAP028543	71.8663
ASTEI02457	ASTE011528	AGAP012245	76.7549
ASTEI02468	ASTE011539	AGAP028636	62.5931
ASTEI05053	ASTE005680	AGAP011837	97.8947
ASTEI05065	ASTE005692	AGAP011849	100
ASTEI05059	ASTE005686	AGAP011843	64
ASTEI05061	ASTE005688	AGAP011845	85.0394
ASTEI05055	ASTE005682	AGAP011839	96.1415
ASTEI05054	ASTE005681	AGAP011838	87.9464
ASTEI05058	ASTE005685	AGAP011842	94.3878
ASTEI05069	ASTE005696	AGAP011852	81.7544
ASTEI05062	ASTE005689	AGAP011846	86.25
ASTEI05067	ASTE005694	AGAP028596	92.5852
ASTEI05068	ASTE005695	Nil	Nil
ASTEI05071	ASTE005698	AGAP011859	91.3846
ASTEI09830	ASTE009636	AGAP010258	99.0177
ASTEI09844	ASTE009651	AGAP010275	80.2759
ASTEI11163	ASTE009644	AGAP010267	88.342
ASTEI09847	ASTE009654	AGAP010278	82.8877
ASTEI09857	ASTE009666	AGAP010293	97.0492
ASTEI09865	ASTE009674	AGAP010308	72.5437
ASTEI09867	ASTE009676	AGAP010297	92.9293
ASTEI09829	ASTE009635	AGAP010257	89.2193
ASTEI09833	ASTE009639	AGAP010261	87.931
ASTEI09837	ASTE009643	AGAP010266	91.3188
ASTEI09840	ASTE009647	Nil	Nil
ASTEI09842	ASTE009649	AGAP010273	87.1856
ASTEI09843	ASTE009650	AGAP010274	79.542
ASTEI09834	ASTE009640	AGAP010263	88.1864
ASTEI09834	ASTE009640	AGAP028651	87.5639
ASTEI09846	ASTE009653	AGAP010277	93.4579
ASTEI09845	ASTE009652	AGAP010276	97.5124
ASTEI09856	ASTE009665	AGAP010292	85.3437
ASTEI09851	ASTE009658	AGAP010282	81.4159
ASTEI09871	ASTE009680	AGAP012521	63.8427
ASTEI09872	ASTE009681	AGAP012485	82.4444
ASTEI11399	ASTE009645	AGAP010268	40.9326
ASTEI09873	ASTE009682	AGAP010298	99.5935
ASTEI09861	ASTE009670	Nil	Nil
ASTEI07055	ASTE005564	AGAP000927	92.8962
ASTEI08966	ASTE005587	AGAP002395	96.347
ASTEI08978	ASTE005575	AGAP000654	87.0229
ASTEI07068	ASTE005552	AGAP004063	95.4373
ASTEI07072	ASTE005548	AGAP004059	95.9152
ASTEI07054	ASTE005565	AGAP004070	90.5501
ASTEI08974	ASTE005579	AGAP002387	83.105
ASTEI08981	ASTE005572	AGAP004079	91.9255
ASTEI08973	ASTE005581	AGAP002389	91.3669
ASTEI08982	ASTE005571	AGAP004078	85.2941
ASTEI08970	ASTE005583	AGAP002391	85.3774
ASTEI08975	ASTE005578	AGAP002386	74.6753
ASTEI08969	ASTE005584	AGAP002392	98.6487
ASTEI08967	ASTE005586	AGAP002394	92.2925
ASTEI08965	ASTE005589	AGAP002396	97.8149
ASTEI08968	ASTE005585	AGAP002393	93.6937
ASTEI08964	ASTE005590	AGAP002397	93.9306
ASTEI08985	ASTE005566	AGAP004071	91.6413
ASTEI07066	ASTE005553	AGAP004065	86.2185
ASTEI08971	ASTE005582	AGAP002390	85.8621
ASTEI08963	ASTE005592	AGAP013414	59.3521
ASTEI09101	ASTE006195	AGAP007841	96.875
ASTEI09058	ASTE006244	AGAP007135	67.8756
ASTEI09066	ASTE006237	AGAP007145	72.1918
ASTEI09065	ASTE006238	AGAP007143	85.399
ASTEI09062	ASTE006240	AGAP007140	84.8101
ASTEI09103	ASTE006193	AGAP006205	74.4118
ASTEI09100	ASTE006196	AGAP006192	83.237
ASTEI10751	ASTE006206	AGAP006182	87.5776
ASTEI09088	ASTE006216	AGAP006171	81.8316
ASTEI09091	ASTE006213	AGAP006174	72.3502
ASTEI09093	ASTE006211	AGAP006176	90.4762
ASTEI09090	ASTE006214	AGAP006173	98.6348
ASTEI09077	ASTE006227	AGAP006162	80.7692
ASTEI09067	ASTE006236	AGAP007146	82.2485
ASTEI09104	ASTE006192	AGAP006206	85.3881
ASTEI09106	ASTE006190	AGAP006208	79.4989
ASTEI09084	ASTE006219	AGAP006168	74.0088
ASTEI09080	ASTE006224	AGAP006165	47.3961
ASTEI07285	ASTE010520	AGAP005081	91.7127
ASTEI07286	ASTE010519	AGAP005080	91.6667
ASTEI07281	ASTE010525	AGAP005093	66.0901
ASTEI07275	ASTE010533	AGAP005319	89.4737
ASTEI07270	ASTE010540	AGAP005310	80.0781
ASTEI07267	ASTE010543	AGAP005095	100
ASTEI07287	ASTE010518	AGAP005079	94.3343
ASTEI07273	ASTE010535	AGAP005316	98.6667
ASTEI07274	ASTE010534	AGAP005317	82.5103
ASTEI07278	ASTE010530	AGAP005322	81.9444
ASTEI07276	ASTE010532	AGAP005320	80
ASTEI07284	ASTE010521	AGAP005082	93.7994
ASTEI11638	ASTE015166	AGAP005314	100
ASTEI06533	ASTE009446	AGAP009841	85.6707
ASTEI06534	ASTE009445	AGAP009843	77.4319
ASTEI06532	ASTE009447	AGAP009840	95.0721
ASTEI06536	ASTE009442	AGAP009846	94.8498
ASTEI06527	ASTE009452	AGAP009834	96.6019
ASTEI06523	ASTE009456	AGAP009830	85.3933
ASTEI06528	ASTE009451	AGAP009835	53.4896
ASTEI06540	ASTE009438	AGAP009850	97.0769
ASTEI06531	ASTE009448	AGAP009839	90.2736
ASTEI02051	ASTE010689	AGAP005421	90.4535
ASTEI02060	ASTE010700	AGAP005432	94.5736
ASTEI02049	ASTE010687	AGAP005419	87.4743
ASTEI02056	ASTE010696	AGAP005428	97.4138
ASTEI02055	ASTE010695	AGAP005427	78.3439
ASTEI02057	ASTE010697	AGAP005429	89.521
ASTEI02059	ASTE010699	AGAP005431	96.729
ASTEI02052	ASTE010690	AGAP005422	94.2308
ASTEI02064	ASTE010707	AGAP005438	70.6628
ASTEI02067	ASTE010710	AGAP005447	81.5584
ASTEI02081	ASTE010728	AGAP005461	70.7113
ASTEI02077	ASTE010723	AGAP005456	97.0803
ASTEI02082	ASTE010729	AGAP005462	96.8531
ASTEI02061	ASTE010702	AGAP005434	78.0083
ASTEI02053	ASTE010691	AGAP005423	100
ASTEI02066	ASTE010709	AGAP005445	99.4792
ASTEI02079	ASTE010726	AGAP005459	91.9118
ASTEI02080	ASTE010727	AGAP005460	85.2207
ASTEI02054	ASTE010694	AGAP005425	91.8072
ASTEI08527	ASTE007003	AGAP005838	97.2028
ASTEI08518	ASTE007013	AGAP005847	90.4255
ASTEI08521	ASTE007010	AGAP005844	84.7262
ASTEI08529	ASTE007000	AGAP005832	65.3846
ASTEI08528	ASTE007001	AGAP005833	77.3519
ASTEI08517	ASTE007014	AGAP005848	76.2542
ASTEI08519	ASTE007012	AGAP005846	85.0467
ASTEI08525	ASTE007006	AGAP005840	79.4702
ASTEI08522	ASTE007009	AGAP005843	77.3913
ASTEI08524	ASTE007007	AGAP028606	67.1017
ASTEI08520	ASTE007011	AGAP005845	97.4026
ASTEI10181	ASTE010603	AGAP001925	33.6355
ASTEI10180	ASTE010605	AGAP001928	83.8631
ASTEI10178	ASTE010607	AGAP001930	70.6311
ASTEI08320	ASTE007930	AGAP010135	99.0025
ASTEI08308	ASTE007944	AGAP010150	94.2396
ASTEI08297	ASTE007958	AGAP010167	90.2062
ASTEI08316	ASTE007935	AGAP010139	97.2222
ASTEI08317	ASTE007934	AGAP010138	57.3099
ASTEI08313	ASTE007940	AGAP010145	88.4937
ASTEI08314	ASTE007939	AGAP010143	88.4692
ASTEI08307	ASTE007945	AGAP010151	86.6848
ASTEI08305	ASTE007947	AGAP010156	95.3789
ASTEI08302	ASTE007952	AGAP010160	92.7875
ASTEI08299	ASTE007956	AGAP010164	95.0508
ASTEI08315	ASTE007936	AGAP012582	92.1466
ASTEI08315	ASTE007936	AGAP010140	91.623
ASTEI08319	ASTE007931	AGAP010136	81.2081
ASTEI08319	ASTE007931	AGAP010137	93.9948
ASTEI08306	ASTE007946	AGAP010152	66.1661
ASTEI08437	ASTE010224	AGAP010821	76.3085
ASTEI06323	ASTE010230	AGAP005991	85.4839
ASTEI03965	ASTE007680	AGAP010011	95.2542
ASTEI03972	ASTE007674	AGAP010005	92.0509
ASTEI03986	ASTE007662	AGAP009992	92.674
ASTEI03980	ASTE007667	AGAP009998	95.4248
ASTEI03980	ASTE007667	AGAP012798	100
ASTEI03982	ASTE007666	AGAP009997	85.0365
ASTEI03969	ASTE007676	AGAP010007	91.7671
ASTEI03962	ASTE007683	AGAP010012	52.5714
ASTEI03966	ASTE007679	AGAP010010	91.5916
ASTEI03955	ASTE007688	AGAP010019	88.67
ASTEI10423	ASTE002671	Nil	Nil
ASTEI10990	ASTE002661	AGAP007857	77.3228
ASTEI10419	ASTE002668	AGAP013726	76.7956
ASTEI10416	ASTE002667	AGAP007852	97.2046
ASTEI10430	ASTE002678	AGAP007843	95.4
ASTEI10424	ASTE002672	AGAP007847	83.5799
ASTEI10422	ASTE002670	AGAP007849	20.8669
ASTEI10428	ASTE002676	AGAP007845	88.6792
ASTEI10429	ASTE002677	AGAP007844	83.0428
ASTEI01842	ASTE003401	AGAP008092	95.0464
ASTEI01841	ASTE003402	AGAP008091	98.1366
ASTEI01832	ASTE003413	AGAP008080	79.3741
ASTEI01837	ASTE003408	AGAP008085	93.995
ASTEI01840	ASTE003404	AGAP008090	90.9526
ASTEI01839	ASTE003405	AGAP008089	94.4751
ASTEI00927	ASTE003407	AGAP008087	82.455
ASTEI01833	ASTE003412	AGAP008081	47.961
ASTEI11078	ASTE003399	AGAP008093	89.7297
ASTEI00400	ASTE004239	AGAP002098	78.9916
ASTEI00383	ASTE004255	AGAP003207	96.8109
ASTEI00382	ASTE004256	AGAP003208	97.1963
ASTEI00441	ASTE004201	AGAP002841	92.4
ASTEI00458	ASTE004183	AGAP002874	92.907
ASTEI00451	ASTE004190	AGAP002859	59.9574
ASTEI00411	ASTE004228	AGAP002108	89.5981
ASTEI00405	ASTE004235	AGAP002101	95.5629
ASTEI00401	ASTE004238	AGAP002988	97.7632
ASTEI00399	ASTE004240	AGAP002097	88.4422
ASTEI00396	ASTE004243	AGAP002094	72.4824
ASTEI00395	ASTE004244	AGAP002093	98.2998
ASTEI00393	ASTE004246	AGAP002091	90.1325
ASTEI00390	ASTE004249	AGAP002088	90
ASTEI00387	ASTE004251	AGAP013167	91.9101
ASTEI00386	ASTE004252	AGAP002084	92.7609
ASTEI00385	ASTE004253	AGAP003204	93.3518
ASTEI00384	ASTE004254	AGAP003206	92
ASTEI00446	ASTE004195	AGAP002851	82.7815
ASTEI00445	ASTE004196	AGAP002850	90.0662
ASTEI00439	ASTE004203	AGAP013404	68.2266
ASTEI00433	ASTE004207	AGAP002832	75.5814
ASTEI00431	ASTE004209	AGAP013130	88.3495
ASTEI00428	ASTE004212	AGAP002826	88.4083
ASTEI00430	ASTE004210	AGAP002830	98.2924
ASTEI00429	ASTE004211	AGAP002829	74.6412
ASTEI00410	ASTE004229	AGAP002106	74.3925
ASTEI00417	ASTE004223	AGAP002113	83.0645
ASTEI00418	ASTE004222	AGAP002114	70.9677
ASTEI00455	ASTE004187	Nil	Nil
ASTEI00454	ASTE004188	Nil	Nil
ASTEI00392	ASTE004247	AGAP002090	75.0847
ASTEI00389	ASTE004250	AGAP002086	80.4742
ASTEI00373	ASTE004263	AGAP002791	81.068
ASTEI00450	ASTE004191	AGAP002858	97.3077
ASTEI00416	ASTE004224	AGAP002112	68.5315
ASTEI00413	ASTE004227	AGAP002109	75.3623
ASTEI05220	ASTE001495	AGAP009185	63.6761
ASTEI052402	ASTE001469	AGAP009225	93.7685
ASTEI05247	ASTE001470	AGAP009224	91.9908
ASTEI05239	ASTE001475	AGAP009212	84.0081
ASTEI05236	ASTE001479	AGAP009209	100
ASTEI05231	ASTE001482	AGAP009204	97.3054
ASTEI05234	ASTE001480	AGAP009207	68.6327
ASTEI05222	ASTE001493	AGAP009189	70.8913
ASTEI05243	ASTE001471	AGAP009222	84.5266
ASTEI05237	ASTE001478	AGAP009210	52.8282
ASTEI05228	ASTE001486	AGAP009200	90.8888
ASTEI05229	ASTE001485	AGAP009201	88.6004
ASTEI08888	ASTE007426	Nil	Nil
ASTEI08879	ASTE007434	AGAP003292	93.2743
ASTEI08889	ASTE007425	AGAP003304	61.4035
ASTEI08885	ASTE007428	AGAP003302	38
ASTEI08883	ASTE007430	AGAP003300	82.7869
ASTEI08880	ASTE007433	AGAP003293	84.858
ASTEI08882	ASTE007431	AGAP003295	71.3911
ASTEI08878	ASTE007436	AGAP003290	81.2589
ASTEI08877	ASTE007438	AGAP003289	89.3082
ASTEI08881	ASTE007432	AGAP003294	77.4869
ASTEI03272	ASTE002047	AGAP002995	77.3494
ASTEI03253	ASTE002065	AGAP002129	91.7492
ASTEI03252	ASTE002066	AGAP002128	91.3706
ASTEI06248	ASTE002077	AGAP002118	87.7551
ASTEI11631	ASTE002060	AGAP002982	72.1879
ASTEI03274	ASTE002045	AGAP002997	97.7064
ASTEI03269	ASTE002051	AGAP002992	97.2549
ASTEI03263	ASTE002057	AGAP002985	76.3401
ASTEI03251	ASTE002067	AGAP002127	100
ASTEI03262	ASTE002058	AGAP012955	87.2611
ASTEI03245	ASTE002072	AGAP002122	96.2687
ASTEI03246	ASTE002071	AGAP002123	90.3475
ASTEI03244	ASTE002074	AGAP002120	97.8777
ASTEI03273	ASTE002046	AGAP002996	86.2518
ASTEI03266	ASTE002055	Nil	Nil
ASTEI03255	ASTE002063	AGAP002132	65.6518
ASTEI03256	ASTE002062	AGAP002981	87.963
ASTEI03265	ASTE002056	AGAP002986	77.204
ASTEI03234	ASTE002083	AGAP002816	94.1423
ASTEI00563	ASTE007207	AGAP002171	87.0968
ASTEI00559	ASTE007204	AGAP002167	97.3404
ASTEI00567	ASTE007212	AGAP002175	87.5661
ASTEI00568	ASTE007213	AGAP002176	93.1298
ASTEI00569	ASTE007214	AGAP002177	87.6106
ASTEI00562	ASTE007206	AGAP002170	76.9874
ASTEI00565	ASTE007210	AGAP002173	69.8851
ASTEI00558	ASTE007203	AGAP002166	77.9514
ASTEI05045	ASTE001607	AGAP008804	85.8553
ASTEI05047	ASTE001605	AGAP008802	97.8313
ASTEI11514	ASTE001609	AGAP008806	83.812
ASTEI05043	ASTE001610	AGAP008810	72.6043
ASTEI05043	ASTE001610	AGAP008807	76.04
ASTEI10834	ASTE001600	AGAP009027	71.8602
ASTEI05048	ASTE001604	AGAP008801	71.5657
ASTEI05046	ASTE001606	AGAP008803	75.2396
ASTEI05040	ASTE001616	Nil	Nil
ASTEI03025	ASTE006521	AGAP012476	78.2369
ASTEI03025	ASTE006521	AGAP008247	43.0882
ASTEI03026	ASTE006522	AGAP008246	67.9061
ASTEI03026	ASTE006522	AGAP012477	79.0865
ASTEI03030	ASTE006526	AGAP008242	83.9136
ASTEI03033	ASTE006528	AGAP008239	74.6908
ASTEI03037	ASTE006532	AGAP008234	89.2857
ASTEI03036	ASTE006530	AGAP008236	89.5457
ASTEI03023	ASTE006519	AGAP012475	98.0099
ASTEI03023	ASTE006519	AGAP008249	96.6667
ASTEI03032	ASTE006527	AGAP008241	90.0885
ASTEI03038	ASTE006533	AGAP008233	86.9936
ASTEI02511	ASTE001648	Nil	Nil
ASTEI024940	ASTE001659	AGAP012894	100
ASTEI024940	ASTE001659	AGAP012199	100
ASTEI024940	ASTE001659	AGAP012201	100
ASTEI02512	ASTE001647	AGAP010836	86.3636
ASTEI02506	ASTE001653	AGAP010841	83.2618
ASTEI02495	ASTE001661	AGAP012204	92.3567
ASTEI02502	ASTE001656	Nil	Nil
ASTEI02514	ASTE001645	AGAP010834	89.4591
ASTEI02510	ASTE001649	AGAP010837	65.8477
ASTEI02504	ASTE001655	AGAP012194	89.1892
ASTEI02493	ASTE001663	AGAP012208	85.5596
ASTEI02493	ASTE001663	AGAP012933	95.4545
ASTEI02794	ASTE002566	AGAP005910	97.3747
ASTEI02781	ASTE002579	AGAP005923	88.8889
ASTEI02791	ASTE002568	AGAP005912	99.7059
ASTEI02791	ASTE002568	AGAP005911	100
ASTEI02790	ASTE002570	AGAP005913	99.7059
ASTEI02796	ASTE002562	AGAP005907	76.2681
ASTEI02802	ASTE002557	AGAP005901	67.638
ASTEI02797	ASTE002561	AGAP005905	73.5474
ASTEI02787	ASTE002573	AGAP005916	99.4536
ASTEI02798	ASTE002560	AGAP005904	84.7026
ASTEI02782	ASTE002578	AGAP005922	79.1139
ASTEI02789	ASTE002571	AGAP005914	77.6892
ASTEI02783	ASTE002577	AGAP005920	55.0388
ASTEI02785	ASTE002575	AGAP005918	92.2907
ASTEI08789	ASTE000212	AGAP011488	85.0258
ASTEI08784	ASTE000217	AGAP011493	95.549
ASTEI08782	ASTE000218	AGAP011496	73.2591
ASTEI08785	ASTE000216	AGAP011492	93.0233
ASTEI08780	ASTE000220	AGAP011497	84.7953
ASTEI08775	ASTE000228	AGAP011504	97.9798
ASTEI11596	ASTE000226	AGAP011503	69.5652
ASTEI08793	ASTE000208	AGAP011483	63.4769
ASTEI08786	ASTE000215	AGAP011491	90.7816
ASTEI08779	ASTE000221	AGAP029048	76.6137
ASTEI08779	ASTE000221	AGAP011499	72.9064
ASTEI07524	ASTE008869	AGAP001371	70.5584
ASTEI07544	ASTE008893	AGAP001397	72.1545
ASTEI07539	ASTE008888	AGAP001390	86.351
ASTEI07541	ASTE008890	AGAP001394	93.4272
ASTEI07543	ASTE008892	AGAP001396	95.6647
ASTEI07545	ASTE008894	AGAP001399	96.1418
ASTEI11429	ASTE008880	AGAP001382	91.3793
ASTEI07536	ASTE008884	AGAP001387	84.3373
ASTEI07533	ASTE008879	AGAP001381	89.6989
ASTEI02552	ASTE008354	AGAP007055	98.2906
ASTEI02553	ASTE008353	AGAP007053	90.9524
ASTEI02556	ASTE008350	AGAP007050	95.092
ASTEI02543	ASTE008361	AGAP007064	74.4048
ASTEI02632	ASTE008278	AGAP006662	73.4513
ASTEI02629	ASTE008280	AGAP006116	93.2947
ASTEI02635	ASTE008275	AGAP006659	72.404
ASTEI02626	ASTE008283	AGAP006964	78.9474
ASTEI02625	ASTE008284	AGAP006963	72.0238
ASTEI02613	ASTE008293	AGAP006952	94.7977
ASTEI02608	ASTE008298	AGAP006946	94.9275
ASTEI02605	ASTE008300	AGAP006943	89.7196
ASTEI02624	ASTE008285	AGAP006962	78.1186
ASTEI02609	ASTE008297	AGAP006947	89.5028
ASTEI02615	ASTE008292	AGAP006953	93.4426
ASTEI02611	ASTE008295	AGAP006949	95.3715
ASTEI02610	ASTE008296	AGAP006948	74.6835
ASTEI02604	ASTE008301	AGAP006942	92.4339
ASTEI02598	ASTE008307	AGAP006936	98.366
ASTEI02599	ASTE008306	AGAP006938	75.3623
ASTEI02601	ASTE008305	AGAP006939	64.1047
ASTEI02575	ASTE008329	AGAP007029	84.4828
ASTEI02585	ASTE008320	AGAP007019	88.5329
ASTEI02582	ASTE008322	AGAP007022	57.9229
ASTEI02577	ASTE008327	AGAP007027	88.0626
ASTEI025767	ASTE008318	AGAP007014	49.7881
ASTEI025767	ASTE008318	AGAP007015	61.6936
ASTEI025767	ASTE008318	AGAP007016	60.8871
ASTEI02550	ASTE008356	AGAP007057	76.1324
ASTEI02547	ASTE008359	AGAP007061	90.0245
ASTEI02548	ASTE008358	AGAP007058	49.6689
ASTEI02616	ASTE008291	AGAP006954	90.9734
ASTEI02603	ASTE008302	AGAP006941	69.1603
ASTEI02597	ASTE008308	AGAP006935	83.1288
ASTEI02586	ASTE008319	AGAP007018	90.3292
ASTEI02636	ASTE008274	AGAP006658	75.1979
ASTEI02622	ASTE008287	AGAP006959	93.1298
ASTEI02622	ASTE008287	AGAP006958	96.1111
ASTEI02622	ASTE008287	AGAP006961	90.5149
ASTEI02607	ASTE008299	AGAP006945	74.1676
ASTEI02576	ASTE008328	AGAP007028	82.9314
ASTEI02584	ASTE008321	AGAP007020	91.0314
ASTEI02574	ASTE008330	AGAP007031	32.5203
ASTEI02634	ASTE008276	AGAP006660	95.8838
ASTEI02589	ASTE008317	AGAP006925	95.6592
ASTEI09511	ASTE003825	AGAP011375	63.4146
ASTEI09512	ASTE003824	AGAP011374	100
ASTEI06506	ASTE006550	AGAP009810	95.4248
ASTEI06504	ASTE006552	AGAP009809	29.5977
ASTEI06520	ASTE006534	AGAP009827	71.3384
ASTEI06517	ASTE006537	AGAP009824	94.0594
ASTEI06512	ASTE006543	AGAP009818	69.6275
ASTEI11461	ASTE006544	AGAP009816	93.7238
ASTEI06509	ASTE006547	AGAP028647	82.1505
ASTEI06515	ASTE006540	AGAP009822	94.1176
ASTEI06503	ASTE006553	AGAP009808	91.1765
ASTEI06501	ASTE006555	AGAP009806	75.8993
ASTEI06507	ASTE006549	AGAP009811	86.0784
ASTEI06502	ASTE006554	AGAP009807	65.7224
ASTEI06492	ASTE006568	AGAP009798	81.2304
ASTEI06495	ASTE006563	Nil	Nil
ASTEI06493	ASTE006567	AGAP009799	38.6667
ASTEI05587	ASTE000950	AGAP011087	66.0833
ASTEI05570	ASTE000933	AGAP011068	81.4241
ASTEI05570	ASTE000933	AGAP011066	80.4954
ASTEI05576	ASTE000940	AGAP011077	97.0803
ASTEI05578	ASTE000942	AGAP011080	79.6116
ASTEI05583	ASTE000946	AGAP011084	87.6391
ASTEI05588	ASTE000951	AGAP011088	90.4762
ASTEI05588	ASTE000951	AGAP011090	64.5985
ASTEI05588	ASTE000951	AGAP011089	82.7907
ASTEI02948	ASTE000952	AGAP011092	92.9022
ASTEI00004	ASTE007069	AGAP003216	99.5434
ASTEI00004	ASTE007069	AGAP003215	99.5434
ASTEI00021	ASTE007086	AGAP002777	98.1982
ASTEI00001	ASTE007065	AGAP003219	42.1875
ASTEI09534	ASTE007046	AGAP003454	81.106
ASTEI09528	ASTE007051	AGAP003445	88.6232
ASTEI09535	ASTE007045	AGAP003457	52.8468
ASTEI09523	ASTE007056	AGAP003230	87.0352
ASTEI11323	ASTE007064	AGAP003220	75.1174
ASTEI00002	ASTE007066	AGAP003218	64.8256
ASTEI09521	ASTE007058	AGAP003228	99.5338
ASTEI09515	ASTE007063	AGAP003221	92.6897
ASTEI09520	ASTE007059	AGAP003227	93.7158
ASTEI00003	ASTE007067	AGAP003217	94
ASTEI00008	ASTE007070	AGAP003214	54.4304
ASTEI00017	ASTE007081	AGAP002780	99.2064
ASTEI00022	ASTE007085	AGAP013266	70.4386
ASTEI00018	ASTE007082	AGAP002779	96.1404
ASTEI00020	ASTE007084	AGAP002778	82.7225
ASTEI068250	ASTE001221	AGAP005852	88.3721
ASTEI06843	ASTE001236	AGAP005784	76.2255
ASTEI06833	ASTE001225	AGAP005857	92.629
ASTEI06857	ASTE001252	AGAP007085	88.8889
ASTEI06826	ASTE001220	AGAP005851	87.3449
ASTEI06837	ASTE001229	AGAP005861	97.3958
ASTEI06829	ASTE001223	AGAP028450	59.1304
ASTEI068253	ASTE001224	AGAP005856	88.6139
ASTEI068254	ASTE001226	AGAP005858	100
ASTEI06828	ASTE001222	AGAP005853	90.1726
ASTEI06836	ASTE001228	AGAP005860	96.0784
ASTEI11216	ASTE001238	AGAP005782	96.1424
ASTEI06854	ASTE001249	AGAP007082	93.4426
ASTEI06851	ASTE001246	AGAP007080	86.0058
ASTEI11217	ASTE001239	AGAP005781	90.1408
ASTEI06845	ASTE001240	AGAP005780	79.661
ASTEI01989	ASTE007572	AGAP009701	95.9669
ASTEI00221	ASTE001440	AGAP003154	100
ASTEI00219	ASTE001442	AGAP003156	73.7113
ASTEI00215	ASTE001448	AGAP002332	96.4286
ASTEI00224	ASTE001437	AGAP013365	79.7927
ASTEI00218	ASTE001443	AGAP003157	66.7906
ASTEI00212	ASTE001450	AGAP002329	83.5749
ASTEI00222	ASTE001439	AGAP003153	99.6743
ASTEI00220	ASTE001441	AGAP003155	82.3308
ASTEI00217	ASTE001444	AGAP002335	94.1048
ASTEI00210	ASTE001452	AGAP002327	76.6304
ASTEI09413	ASTE014971	AGAP011615	59.4937
ASTEI02384	ASTE000234	AGAP012326	95.7078
ASTEI00517	ASTE007911	AGAP002968	87.0849
ASTEI00518	ASTE007912	AGAP002969	96.9259
ASTEI00515	ASTE007909	AGAP002966	74.1748
ASTEI00516	ASTE007910	AGAP002967	67.7193
ASTEI00519	ASTE007913	AGAP002970	90.4809
ASTEI00530	ASTE007927	AGAP002133	79.2181
ASTEI08684	ASTE002907	AGAP004353	31.2808
ASTEI06963	ASTE002831	AGAP004621	78.6496
ASTEI06966	ASTE002836	AGAP004618	87.013
ASTEI06957	ASTE002826	AGAP004627	65.0406
ASTEI06960	ASTE002828	AGAP004624	80.1038
ASTEI06988	ASTE002859	AGAP003704	87.6569
ASTEI06984	ASTE002856	AGAP012448	64.5455
ASTEI06984	ASTE002856	AGAP003701	90.1235
ASTEI06984	ASTE002856	AGAP003698	90.1235
ASTEI06995	ASTE002869	AGAP003712	86.9565
ASTEI08672	ASTE002895	AGAP013385	47.3214
ASTEI06958	ASTE002825	AGAP004628	70.1278
ASTEI06955	ASTE002824	AGAP004629	96.6443
ASTEI08683	ASTE002906	AGAP004352	94.7991
ASTEI08680	ASTE002903	AGAP004349	98.4211
ASTEI08686	ASTE002909	AGAP004358	93.77
ASTEI06959	ASTE002827	AGAP004625	85.3333
ASTEI08694	ASTE002918	AGAP004371	88.1818
ASTEI08694	ASTE002918	AGAP012860	93.1373
ASTEI08704	ASTE002927	AGAP012507	87.3402
ASTEI08704	ASTE002927	AGAP004384	87.3929
ASTEI08696	ASTE002919	AGAP004372	98.324
ASTEI08698	ASTE002921	AGAP004374	95.8647
ASTEI08700	ASTE002923	AGAP004376	89.5692
ASTEI08701	ASTE002924	AGAP004377	58.3535
ASTEI08699	ASTE002922	AGAP004375	82.5641
ASTEI06968	ASTE002838	AGAP004616	92.5234
ASTEI06969	ASTE002839	AGAP004615	91.9333
ASTEI06976	ASTE002845	AGAP004612	83.6585
ASTEI11685	ASTE002857	AGAP003702	60.705
ASTEI06989	ASTE002860	AGAP003705	94.717
ASTEI06980	ASTE002851	AGAP004609	87.6565
ASTEI06990	ASTE002861	AGAP003706	88.9908
ASTEI06983	ASTE002855	AGAP003700	86.631
ASTEI06982	ASTE002854	AGAP004606	96.6102
ASTEI06987	ASTE002858	AGAP013281	85.8824
ASTEI06979	ASTE002850	AGAP004610	100
ASTEI08654	ASTE002874	AGAP003717	97.0845
ASTEI08654	ASTE002874	AGAP003716	97.3761
ASTEI08658	ASTE002877	AGAP003722	95.6386
ASTEI08658	ASTE002877	AGAP012624	98.3607
ASTEI08658	ASTE002877	AGAP012784	95.0413
ASTEI08660	ASTE002879	AGAP004330	98.2609
ASTEI08660	ASTE002879	AGAP004329	98.2609
ASTEI08652	ASTE002873	AGAP003715	83.5276
ASTEI08657	ASTE002876	AGAP012625	90.9091
ASTEI08657	ASTE002876	AGAP003720	84.7826
ASTEI08673	ASTE002896	AGAP004340	92.5926
ASTEI08667	ASTE002890	Nil	Nil
ASTEI08670	ASTE002893	AGAP004338	58.0101
ASTEI06954	ASTE002822	AGAP004631	81.6143
ASTEI08679	ASTE002902	AGAP004348	47.561
ASTEI08682	ASTE002905	AGAP004351	74.1936
ASTEI08689	ASTE002913	AGAP004363	76.497
ASTEI06981	ASTE002852	AGAP004608	78.6273
ASTEI06994	ASTE002868	AGAP003711	89.4737
ASTEI08659	ASTE002878	AGAP003723	92.7711
ASTEI08662	ASTE002881	AGAP004332	98.4772
ASTEI08666	ASTE002886	AGAP004335	29.9839
ASTEI06952	ASTE002819	AGAP013218	82.5806
ASTEI08690	ASTE002914	AGAP004366	97.3822
ASTEI08674	ASTE002897	AGAP004341	80.9349
ASTEI03940	ASTE003170	Nil	Nil
ASTEI03947	ASTE003162	AGAP010029	82.1203
ASTEI03952	ASTE003157	AGAP010025	99.0971
ASTEI03942	ASTE003167	AGAP010035	89.3436
ASTEI03939	ASTE003171	AGAP010040	94.0984
ASTEI03939	ASTE003171	AGAP012657	94.0984
ASTEI03937	ASTE003172	AGAP010041	87.1245
ASTEI03941	ASTE003169	AGAP010039	97.6695
ASTEI03935	ASTE003174	AGAP010043	87.2976
ASTEI03935	ASTE003174	AGAP012628	93.4
ASTEI03928	ASTE003184	AGAP010052	94.6154
ASTEI03929	ASTE003183	AGAP010050	72.7786
ASTEI03953	ASTE003156	AGAP010024	88.0075
ASTEI03948	ASTE003161	AGAP010026	75.5911
ASTEI03936	ASTE003173	AGAP010042	76.764
ASTEI09193	ASTE008185	AGAP011777	90.1754
ASTEI09196	ASTE008188	AGAP011780	94.7867
ASTEI09204	ASTE008201	AGAP011799	98.3784
ASTEI09209	ASTE008206	AGAP011805	94.25
ASTEI09206	ASTE008203	AGAP011801	76.1221
ASTEI09203	ASTE008200	AGAP011798	92.7407
ASTEI09205	ASTE008202	AGAP011800	95.1952
ASTEI09202	ASTE008199	AGAP011797	92.1384
ASTEI09207	ASTE008204	AGAP011804	84.9246
ASTEI09215	ASTE008213	AGAP011811	68.2119
ASTEI09212	ASTE008210	AGAP011809	74.8954
ASTEI09192	ASTE008184	AGAP011776	56.4695
ASTEI09210	ASTE008208	AGAP011807	80.6045
ASTEI09195	ASTE008187	Nil	Nil
ASTEI05999	ASTE002996	AGAP005243	36.165
ASTEI06003	ASTE003001	AGAP005237	90.7662
ASTEI06012	ASTE003010	AGAP005227	87.9501
ASTEI11531	ASTE003009	AGAP005228	91.8182
ASTEI06013	ASTE003011	AGAP005226	96.6667
ASTEI06031	ASTE003026	AGAP005210	90.708
ASTEI06026	ASTE003021	AGAP005215	85.2217
ASTEI06027	ASTE003022	AGAP005213	72.1731
ASTEI06030	ASTE003025	AGAP005211	90.9584
ASTEI06032	ASTE003027	AGAP005209	97.8723
ASTEI06016	ASTE003014	AGAP005221	60.1942
ASTEI06025	ASTE003020	AGAP005216	87.3367
ASTEI06024	ASTE003019	AGAP005217	88.8889
ASTEI01948	ASTE005602	AGAP008955	96.6038
ASTEI01950	ASTE005605	AGAP028134	55.1724
ASTEI01950	ASTE005605	AGAP028092	55.4286
ASTEI01945	ASTE005599	AGAP008952	76.3855
ASTEI01947	ASTE005601	AGAP008954	84.8684
ASTEI01949	ASTE005603	AGAP028226	50.2825
ASTEI01949	ASTE005603	AGAP028082	52.0231
ASTEI06571	ASTE002143	AGAP009887	76.2346
ASTEI06551	ASTE002120	AGAP009863	94.0594
ASTEI06556	ASTE002124	AGAP009866	95.4167
ASTEI06555	ASTE002123	AGAP009865	96.5753
ASTEI06557	ASTE002125	AGAP009867	92.766
ASTEI06560	ASTE002128	AGAP009871	88.0597
ASTEI06554	ASTE002122	AGAP009864	84.5196
ASTEI06554	ASTE002122	AGAP012814	88.9693
ASTEI06566	ASTE002136	AGAP009880	88.48
ASTEI06565	ASTE002135	AGAP009879	94.6565
ASTEI06568	ASTE002138	AGAP009882	100
ASTEI06563	ASTE002132	Nil	Nil
ASTEI02370	ASTE002028	AGAP012340	49.5167
ASTEI02380	ASTE002018	Nil	Nil
ASTEI02381	ASTE002017	AGAP012330	92.2006
ASTEI02377	ASTE002019	Nil	Nil
ASTEI02376	ASTE002021	AGAP012332	98.7387
ASTEI02374	ASTE002024	AGAP012335	92.8571
ASTEI02372	ASTE002026	AGAP028639	82.1248
ASTEI02371	ASTE002027	AGAP012339	94.7712
ASTEI02356	ASTE002041	Nil	Nil
ASTEI02358	ASTE002039	Nil	Nil
ASTEI02363	ASTE002035	AGAP028640	85
ASTEI02363	ASTE002035	AGAP012729	86.5979
ASTEI02361	ASTE002037	AGAP012353	100
ASTEI02367	ASTE002031	AGAP012343	85.7029
ASTEI02362	ASTE002036	AGAP012350	96.5414
ASTEI06909	ASTE004088	AGAP001058	77.3771
ASTEI06917	ASTE004079	AGAP004667	47.4057
ASTEI10164	ASTE005788	AGAP011516	100
ASTEI10160	ASTE005793	AGAP011521	76.4706
ASTEI10159	ASTE005794	Nil	Nil
ASTEI10161	ASTE005791	AGAP011519	82.7338
ASTEI10161	ASTE005791	AGAP012858	67
ASTEI02036	ASTE010985	AGAP009768	83.8141
ASTEI10465	ASTE010991	AGAP009774	77.9112
ASTEI02040	ASTE010989	AGAP009772	90.0302
ASTEI01244	ASTE006074	AGAP000040	92.5743
ASTEI01256	ASTE006063	AGAP000047	94.0678
ASTEI01255	ASTE006064	AGAP000046	72.4324
ASTEI01249	ASTE006069	AGAP000044	80.1887
ASTEI01242	ASTE006077	AGAP000037	95.8293
ASTEI01240	ASTE006078	AGAP000035	63.5031
ASTEI08538	ASTE007423	AGAP005822	70.7602
ASTEI05128	ASTE007375	AGAP011944	91.8919
ASTEI05154	ASTE007396	AGAP010978	83.1579
ASTEI05097	ASTE007339	AGAP011904	92.9329
ASTEI05102	ASTE007341	AGAP011906	78.5714
ASTEI05132	ASTE007379	AGAP011948	93.9058
ASTEI051271	ASTE007381	AGAP011951	64.6258
ASTEI05141	ASTE007385	AGAP011958	79.2373
ASTEI05144	ASTE007388	AGAP011960	87.8553
ASTEI05155	ASTE007397	AGAP010977	82.9694
ASTEI05155	ASTE007397	AGAP010976	60
ASTEI11276	ASTE007400	AGAP010971	98.0349
ASTEI11338	ASTE007407	AGAP010715	82.8889
ASTEI05169	ASTE007409	AGAP010711	96.5021
ASTEI05170	ASTE007410	AGAP010710	88.8655
ASTEI08535	ASTE007420	AGAP005825	91.8605
ASTEI08537	ASTE007422	AGAP005823	91.7431
ASTEI05112	ASTE007357	AGAP011922	84.0678
ASTEI05117	ASTE007363	AGAP011931	78.553
ASTEI05124	ASTE007371	AGAP011938	83.3613
ASTEI05125	ASTE007372	AGAP011939	82.7655
ASTEI05130	ASTE007377	AGAP011946	94.0351
ASTEI05131	ASTE007378	AGAP011947	93.7551
ASTEI05146	ASTE007391	Nil	Nil
ASTEI05148	ASTE007394	AGAP010981	31.25
ASTEI05116	ASTE007361	AGAP028680	88.7205
ASTEI05414	ASTE010891	AGAP010698	81.0198
ASTEI05411	ASTE010893	AGAP010696	95.9184
ASTEI05417	ASTE010888	Nil	Nil
ASTEI05415	ASTE010890	AGAP010699	72.3154
ASTEI11192	ASTE010887	AGAP010702	68.2003
ASTEI11603	ASTE010889	AGAP010700	97.076
ASTEI05408	ASTE010896	AGAP028154	100
ASTEI11248	ASTE010897	AGAP010691	95.7121
ASTEI05409	ASTE010895	AGAP010693	89.4144
ASTEI05413	ASTE010892	AGAP010697	77.8371
ASTEI051578	ASTE010881	AGAP010708	49.1936
ASTEI00960	ASTE006182	AGAP003961	39.4449
ASTEI10190	ASTE011135	AGAP005298	93.4066
ASTEI10193	ASTE011137	AGAP005295	82.8715
ASTEI10189	ASTE011134	AGAP005299	80.6641
ASTEI10195	ASTE011139	AGAP005293	97.4257
ASTEI10203	ASTE011150	AGAP005283	75.3425
ASTEI10215	ASTE011166	AGAP005267	97.2826
ASTEI10194	ASTE011138	AGAP005294	88.0911
ASTEI10196	ASTE011141	AGAP005292	56.0914
ASTEI10199	ASTE011146	Nil	Nil
ASTEI10202	ASTE011149	AGAP005285	63.764
ASTEI10207	ASTE011158	AGAP005275	76.7143
ASTEI10204	ASTE011151	AGAP005282	86.0566
ASTEI10206	ASTE011153	AGAP005279	59.0413
ASTEI07554	ASTE000458	AGAP001408	95.1219
ASTEI07547	ASTE000465	AGAP001401	60.5634
ASTEI07553	ASTE000459	AGAP001407	99.2347
ASTEI07551	ASTE000461	AGAP013257	1.5748
ASTEI07551	ASTE000461	AGAP001405	81.3609
ASTEI07552	ASTE000460	AGAP001406	68.5864
ASTEI07548	ASTE000464	AGAP001402	95.1372
ASTEI07550	ASTE000462	AGAP001404	63.7244
ASTEI05406	ASTE005362	AGAP010687	92.3577
ASTEI05402	ASTE005366	Nil	Nil
ASTEI05401	ASTE005367	AGAP010681	96.6887
ASTEI05403	ASTE005364	AGAP010685	87.1429
ASTEI05398	ASTE005369	AGAP010679	94.5652
ASTEI05396	ASTE005372	AGAP010677	80.7936
ASTEI05392	ASTE005376	AGAP010673	27.0898
ASTEI05393	ASTE005375	AGAP010675	53.6585
ASTEI06774	ASTE011064	AGAP011245	85.6383
ASTEI06772	ASTE011062	AGAP011247	100
ASTEI06775	ASTE011065	AGAP011244	89.0625
ASTEI06777	ASTE011067	AGAP011242	81.6054
ASTEI06766	ASTE011055	AGAP011252	97.3451
ASTEI06778	ASTE011068	AGAP028623	53.8077
ASTEI06767	ASTE011056	AGAP011251	100
ASTEI05568	ASTE005397	AGAP011064	48.6772
ASTEI05818	ASTE005407	AGAP011054	87.7551
ASTEI05820	ASTE005409	AGAP011052	80.5643
ASTEI05814	ASTE005403	AGAP011059	93.9759
ASTEI05813	ASTE005402	AGAP011061	92.8775
ASTEI05816	ASTE005405	AGAP011057	93.311
ASTEI05816	ASTE005405	AGAP011056	81.0036
ASTEI05817	ASTE005406	AGAP011055	81.1321
ASTEI05827	ASTE005415	AGAP011044	91.0039
ASTEI05819	ASTE005408	AGAP011053	89.5385
ASTEI05821	ASTE005410	AGAP011050	92.1384
ASTEI09350	ASTE010994	AGAP003513	94.168
ASTEI04900	ASTE011001	AGAP003521	87.7285
ASTEI09348	ASTE010995	AGAP003514	93.3798
ASTEI09348	ASTE010995	AGAP012746	90.6897
ASTEI09346	ASTE010997	AGAP012801	89.0845
ASTEI09346	ASTE010997	AGAP003516	89.4737
ASTEI09346	ASTE010997	AGAP012661	84.8739
ASTEI09344	ASTE010999	Nil	Nil
ASTEI09333	ASTE011014	AGAP003536	86.5517
ASTEI09335	ASTE011013	AGAP003535	79.5455
ASTEI09339	ASTE011007	AGAP003526	75.0906
ASTEI09345	ASTE010998	AGAP003517	94.0678
ASTEI11165	ASTE011011	AGAP012951	62.2926
ASTEI11401	ASTE011006	AGAP003525	53.5406
ASTEI06204	ASTE001503	AGAP000066	85.422
ASTEI06187	ASTE001520	AGAP000049	59.4397
ASTEI06189	ASTE001518	AGAP000051	98.3979
ASTEI06190	ASTE001517	AGAP000053	74.9386
ASTEI06185	ASTE001522	AGAP000048	59.8629
ASTEI06191	ASTE001516	AGAP000054	82.6114
ASTEI06198	ASTE001509	AGAP000061	88.8559
ASTEI06192	ASTE001515	AGAP000055	57.8402
ASTEI09274	ASTE000628	AGAP006327	81.5562
ASTEI07921	ASTE000648	AGAP003193	93.3993
ASTEI10081	ASTE000553	AGAP005391	85.8407
ASTEI11058	ASTE000688	AGAP002516	77.2512
ASTEI07979	ASTE000701	AGAP002530	84.5272
ASTEI07971	ASTE000696	AGAP002524	92.1348
ASTEI07965	ASTE000692	AGAP002520	92.8571
ASTEI07984	ASTE000706	AGAP002535	91.6084
ASTEI07987	ASTE000710	AGAP002539	88.9165
ASTEI11072	ASTE000563	AGAP005400	45.6091
ASTEI10509	ASTE000577	AGAP006250	79.434
ASTEI10489	ASTE000598	AGAP006266	38.797
ASTEI08908	ASTE000606	Nil	Nil
ASTEI07932	ASTE000660	Nil	Nil
ASTEI07933	ASTE000661	AGAP002484	90.7348
ASTEI07933	ASTE000661	AGAP002483	0.316456
ASTEI07972	ASTE000697	AGAP002525	76.3407
ASTEI10505	ASTE000580	AGAP006254	68.75
ASTEI08911	ASTE000603	AGAP006269	88.451
ASTEI10064	ASTE000529	AGAP005362	83.2753
ASTEI10065	ASTE000530	AGAP005364	93.2563
ASTEI10066	ASTE000531	AGAP005365	78.125
ASTEI08904	ASTE000611	AGAP006275	64.7059
ASTEI10072	ASTE000540	AGAP005376	86.9955
ASTEI08901	ASTE000616	AGAP006278	73.4375
ASTEI10071	ASTE000539	AGAP005375	91.1765
ASTEI08899	ASTE000618	AGAP006280	87.7761
ASTEI07903	ASTE000632	AGAP002078	92.6829
ASTEI09276	ASTE000630	AGAP006328	90
ASTEI07902	ASTE000633	AGAP002077	92.6045
ASTEI07907	ASTE000636	AGAP012694	93.7799
ASTEI07907	ASTE000636	AGAP002081	85.3293
ASTEI07905	ASTE000634	AGAP002079	75.2846
ASTEI07916	ASTE000644	AGAP003200	97.0588
ASTEI07916	ASTE000644	AGAP012981	92.1642
ASTEI07913	ASTE000642	AGAP003203	96.3636
ASTEI07918	ASTE000645	AGAP013035	86.2857
ASTEI07918	ASTE000645	AGAP012856	90.287
ASTEI07922	ASTE000649	AGAP003192	100
ASTEI07924	ASTE000651	AGAP003190	77.2093
ASTEI07926	ASTE000654	AGAP003187	90.1617
ASTEI07926	ASTE000654	AGAP012901	92.1429
ASTEI079290	ASTE000658	AGAP002481	98.5143
ASTEI10076	ASTE000546	AGAP005380	74.375
ASTEI10078	ASTE000548	AGAP005382	97.2881
ASTEI10077	ASTE000547	AGAP005381	83.4967
ASTEI07942	ASTE000671	AGAP002491	77.9528
ASTEI07949	ASTE000677	AGAP002498	92.9282
ASTEI07950	ASTE000678	AGAP002499	96.5451
ASTEI07953	ASTE000680	AGAP002502	48.0702
ASTEI07956	ASTE000681	Nil	Nil
ASTEI07957	ASTE000682	AGAP002505	87.462
ASTEI11056	ASTE000690	AGAP002518	91.7826
ASTEI11060	ASTE000686	AGAP002513	98.3264
ASTEI07963	ASTE000685	AGAP002512	93.8931
ASTEI07968	ASTE000694	AGAP002522	74.1007
ASTEI07977	ASTE000700	AGAP002529	84.2893
ASTEI07966	ASTE000693	AGAP002521	96.875
ASTEI07986	ASTE000709	AGAP002538	86.9159
ASTEI07983	ASTE000705	AGAP002534	97.8633
ASTEI07988	ASTE000711	AGAP002541	80.9651
ASTEI07997	ASTE000720	AGAP002548	84.0691
ASTEI07991	ASTE000714	AGAP002543	91.9708
ASTEI07998	ASTE000721	AGAP002549	96.7332
ASTEI10083	ASTE000555	AGAP005393	92.9577
ASTEI10084	ASTE000556	AGAP005394	89.3805
ASTEI10789	ASTE000564	AGAP005401	96.7308
ASTEI10949	ASTE000560	AGAP005398	83.1169
ASTEI10791	ASTE000561	AGAP005399	72.8758
ASTEI10790	ASTE000562	Nil	Nil
ASTEI10788	ASTE000565	AGAP005402	95.7143
ASTEI10513	ASTE000573	AGAP006246	98.5646
ASTEI10510	ASTE000576	AGAP006249	96.8794
ASTEI10508	ASTE000578	AGAP006251	88.8889
ASTEI10515	ASTE000571	AGAP006244	96.2319
ASTEI10512	ASTE000574	AGAP006247	94.9791
ASTEI10787	ASTE000566	AGAP005404	95.8175
ASTEI10499	ASTE000587	AGAP006258	88.2267
ASTEI10496	ASTE000590	Nil	Nil
ASTEI10490	ASTE000597	AGAP006265	82.8909
ASTEI11184	ASTE000601	Nil	Nil
ASTEI08910	ASTE000604	Nil	Nil
ASTEI10067	ASTE000532	AGAP005366	69.1349
ASTEI10061	ASTE000526	AGAP005359	69.1621
ASTEI11673	ASTE000617	AGAP006279	91.5789
ASTEI07914	ASTE000643	AGAP003202	96.5412
ASTEI07931	ASTE000659	AGAP002482	80.8057
ASTEI07925	ASTE000652	AGAP003189	78.8835
ASTEI07928	ASTE000656	AGAP003185	90.535
ASTEI07940	ASTE000669	AGAP002488	80.0464
ASTEI07952	ASTE000679	AGAP002501	53.9413
ASTEI07959	ASTE000683	AGAP002507	84.4327
ASTEI07996	ASTE000719	AGAP002546	81.5126
ASTEI10786	ASTE000568	AGAP005405	68.0437
ASTEI11578	ASTE000570	AGAP006243	90.8
ASTEI10488	ASTE000599	AGAP006267	65.8537
ASTEI09651	ASTE002445	AGAP010872	79.9431
ASTEI06045	ASTE002517	AGAP012138	91.358
ASTEI06053	ASTE002528	AGAP012129	75.2358
ASTEI06054	ASTE002529	Nil	Nil
ASTEI06057	ASTE002532	AGAP012125	72.6316
ASTEI06062	ASTE002537	AGAP012121	84.5601
ASTEI06065	ASTE002540	AGAP012118	75.9878
ASTEI09655	ASTE002449	AGAP010870	94.6188
ASTEI11656	ASTE002493	AGAP012167	96.595
ASTEI10627	ASTE002485	AGAP012174	65.035
ASTEI06067	ASTE002542	Nil	Nil
ASTEI09658	ASTE002452	AGAP010865	88.2076
ASTEI09679	ASTE002473	AGAP012186	88.5922
ASTEI11112	ASTE002509	AGAP012144	96.3731
ASTEI11228	ASTE002512	AGAP012142	92.4419
ASTEI06043	ASTE002515	AGAP012140	95.754
ASTEI06048	ASTE002520	AGAP012135	95.5621
ASTEI06049	ASTE002521	AGAP012134	83.0748
ASTEI11073	ASTE002510	AGAP012145	98.7654
ASTEI09649	ASTE002444	AGAP012772	76.6585
ASTEI09649	ASTE002444	AGAP011388	61.3734
ASTEI09647	ASTE002441	AGAP011387	69.1954
ASTEI09657	ASTE002451	AGAP010866	87.6984
ASTEI09661	ASTE002455	AGAP028615	88.5938
ASTEI09675	ASTE002469	AGAP012191	91.7241
ASTEI09677	ASTE002471	AGAP012190	53.2258
ASTEI09673	ASTE002467	AGAP010843	86.0424
ASTEI09674	ASTE002468	AGAP010842	92.4471
ASTEI09676	ASTE002470	AGAP012192	84.5697
ASTEI09678	ASTE002472	AGAP012189	78.1327
ASTEI09681	ASTE002475	AGAP012184	97.2222
ASTEI10622	ASTE002494	AGAP012166	92.429
ASTEI10624	ASTE002492	AGAP012168	98
ASTEI04291	ASTE002503	AGAP012156	92.2429
ASTEI06037	ASTE002502	AGAP028631	38.9676
ASTEI06041	ASTE002506	AGAP012148	40.7609
ASTEI06047	ASTE002519	AGAP012136	97.619
ASTEI11075	ASTE002508	AGAP012146	93.4132
ASTEI06042	ASTE002514	AGAP012913	97.5177
ASTEI06042	ASTE002514	AGAP012141	91.2219
ASTEI06056	ASTE002531	AGAP012127	86.4789
ASTEI06052	ASTE002526	AGAP028721	46.0474
ASTEI06066	ASTE002541	AGAP012116	78.9916
ASTEI06068	ASTE002543	AGAP012115	99.667
ASTEI11434	ASTE002474	AGAP012185	95.6917
ASTEI09682	ASTE002476	AGAP012183	95.8231
ASTEI10631	ASTE002479	AGAP012179	64.6104
ASTEI11783	ASTE002491	AGAP028632	95.7732
ASTEI10628	ASTE002484	AGAP012175	87.4109
ASTEI10621	ASTE002495	Nil	Nil
ASTEI07588	ASTE010917	AGAP012972	59.6721
ASTEI07588	ASTE010917	AGAP013023	59.3443
ASTEI07589	ASTE010918	AGAP004139	40.6593
ASTEI07589	ASTE010918	AGAP004137	42.0904
ASTEI075880	ASTE010920	AGAP013524	83.6364
ASTEI075884	ASTE010926	AGAP004145	80.4762
ASTEI075885	ASTE010928	AGAP004146	100
ASTEI075886	ASTE010930	AGAP004149	87.2928
ASTEI075886	ASTE010930	AGAP004148	89.7098
ASTEI07600	ASTE010929	AGAP004147	99.0196
ASTEI07603	ASTE010932	AGAP004151	93.4
ASTEI07586	ASTE010915	AGAP004136	81.1357
ASTEI07587	ASTE010916	AGAP004138	87.6289
ASTEI07587	ASTE010916	AGAP012792	94.5402
ASTEI07596	ASTE010925	AGAP004144	73.0874
ASTEI07579	ASTE010909	AGAP004133	80.0959
ASTEI07579	ASTE010909	AGAP012604	80.0959
ASTEI07593	ASTE010922	AGAP004142	94.802
ASTEI07594	ASTE010923	AGAP004143	88.3244
ASTEI07595	ASTE010924	AGAP013209	79.021
ASTEI09220	ASTE004668	AGAP011814	88.8545
ASTEI09235	ASTE004684	AGAP011827	97.4684
ASTEI09233	ASTE004682	AGAP011824	98.6425
ASTEI09231	ASTE004680	AGAP011823	92.4196
ASTEI09232	ASTE004681	AGAP028538	98.9583
ASTEI09236	ASTE004686	AGAP011829	94.4444
ASTEI09237	ASTE004687	AGAP011830	93.7729
ASTEI09238	ASTE004688	AGAP011832	93.8775
ASTEI09239	ASTE004689	AGAP011833	96.6555
ASTEI09240	ASTE004690	AGAP011834	88.9807
ASTEI09222	ASTE004670	AGAP011816	83.1683
ASTEI02441	ASTE004669	AGAP011815	63.8889
ASTEI09224	ASTE004672	AGAP011818	74.1936
ASTEI09226	ASTE004674	AGAP011819	91.4062
ASTEI09230	ASTE004679	AGAP011822	90.0943
ASTEI09229	ASTE004677	AGAP011821	76.5714
ASTEI09225	ASTE004673	Nil	Nil
ASTEI09228	ASTE004676	AGAP028418	98.2558
ASTEI07883	ASTE010943	AGAP010236	92.381
ASTEI07883	ASTE010943	AGAP010237	92.381
ASTEI07885	ASTE010945	AGAP010239	98.2659
ASTEI07898	ASTE010961	AGAP010252	100
ASTEI07899	ASTE010962	AGAP010253	96.3636
ASTEI07892	ASTE010953	AGAP006187	75.3555
ASTEI07881	ASTE010941	AGAP010234	76.7654
ASTEI07882	ASTE010942	AGAP010235	94.0577
ASTEI07888	ASTE010949	AGAP010243	60.8527
ASTEI07897	ASTE010960	AGAP010251	98.2941
ASTEI07893	ASTE010955	AGAP010246	89.4231
ASTEI07896	ASTE010958	AGAP010249	96.2726
ASTEI07894	ASTE010956	AGAP010247	86.9748
ASTEI07311	ASTE008736	AGAP009011	96.1259
ASTEI07299	ASTE008747	AGAP009024	82.947
ASTEI07307	ASTE008740	AGAP009016	68.4211
ASTEI07304	ASTE008742	AGAP009019	96.4444
ASTEI07302	ASTE008744	AGAP009021	60.815
ASTEI07300	ASTE008746	AGAP009023	92.6778
ASTEI07313	ASTE008734	AGAP009009	69.2607
ASTEI07309	ASTE008738	AGAP009013	82.1317
ASTEI07301	ASTE008745	AGAP009022	86.8906
ASTEI10523	ASTE002014	Nil	Nil
ASTEI10525	ASTE002011	AGAP011383	79.8319
ASTEI10526	ASTE002010	AGAP011384	48.0905
ASTEI00915	ASTE008773	AGAP003316	76.9392
ASTEI00898	ASTE008789	AGAP003769	95.8521
ASTEI00897	ASTE008790	AGAP003770	91.411
ASTEI00909	ASTE008781	AGAP013051	95.4762
ASTEI00900	ASTE008786	AGAP003766	91.9903
ASTEI00891	ASTE014992	AGAP013148	90.7936
ASTEI03991	ASTE003304	AGAP009988	85.2
ASTEI03994	ASTE003301	AGAP009984	63.0373
ASTEI03999	ASTE003295	AGAP009978	98.7797
ASTEI11246	ASTE003298	AGAP009981	80
ASTEI03989	ASTE003306	AGAP009990	64.9054
ASTEI03993	ASTE003302	AGAP010002	62.2517
ASTEI03993	ASTE003302	AGAP009985	77.2586
ASTEI09997	ASTE006263	AGAP009324	93.2836
ASTEI09993	ASTE006268	AGAP009329	81.9469
ASTEI10006	ASTE006251	AGAP009310	94.6619
ASTEI10000	ASTE006261	AGAP009321	74.4417
ASTEI09996	ASTE006264	AGAP009325	96.6507
ASTEI09998	ASTE006262	AGAP009323	97.7941
ASTEI09992	ASTE006269	AGAP009330	98.6755
ASTEI02034	ASTE002985	AGAP009765	97.1469
ASTEI05644	ASTE010975	AGAP011137	89.9457
ASTEI05642	ASTE010977	AGAP011135	89.5683
ASTEI05648	ASTE010970	AGAP011141	86.9388
ASTEI05650	ASTE010969	AGAP011142	94.918
[truncated: 3,561 more rows]
