# Supplementary material for: Mapping Anopheles stephensi midgut proteome using high-resolution mass spectrometry
Source: Data Brief. 2018 Feb 21;17:1295–303. doi: 10.1016/j.dib.2018.02.028 (PMC5966514; doi:10.1016/j.dib.2018.02.028)
Supplement: Supplementary Table S5 — Supplementary material [file mmc6.xlsx]

## Sheet: Immunity related molecules
Supplementary table S5: List of midgut proteins involved in immunity related pathways
S.No	An. stephensi (Indian strain)	An. stephensi (SDA500)	Ortholog An. gambiae Id	ImmunoDB ID	Protein Description
1	ASTEI06189	ASTE001518	AGAP000051	HPX5	heme peroxidase 5
2	ASTEI06240	ASTE011642	AGAP000099	STAT2	JAKSTAT pathway signalling transcription factor
3	ASTEI06299	ASTE011577	AGAP000388	TRAF6	TOLL pathway signalling TNF Receptor-Associated Factor (TRAF).
4	ASTEI07810	ASTE003367	AGAP000396	TPX1	thioredoxin peroxidase 1
5	ASTEI10582	ASTE007708	AGAP000536	PGRPS1	peptidoglycan recognition protein (short)
6	ASTEI01170	ASTE007106	AGAP000692	CEC2	cecropin anti-microbial peptide
7	ASTEI01171	ASTE007107	AGAP000693	CEC1	cecropin anti-microbial peptide
8	ASTEI01061	ASTE005176	AGAP000830	CASPS7	short caspase 7
9	ASTEI03528	ASTE000312	AGAP001014	Michelob_x	Nil
10	ASTEI08031	ASTE006026	AGAP001197	GALE10	galectin 10
11	ASTEI08051	ASTE006009	AGAP001212	PGRPLB	peptidoglycan recognition protein (long)
12	ASTEI07530	ASTE008876	AGAP001377	SRPN11	serine protease inhibitor (serpin) 11
13	ASTEI03628	ASTE002415	AGAP001433	CLIPD3	CLIP-domain serine protease
14	ASTEI056831	ASTE010627	AGAP001648	CLIPB17	CLIP-domain serine protease
15	ASTEI11012	ASTE003547	AGAP001762	APG9	autophagy related gene
16	ASTEI00194	ASTE003504	AGAP002315	APG16L	autophagy related gene
17	ASTEI10722	ASTE011199	AGAP002554	PASHA	DiGeorge syndrome critical region gene 8
18	ASTEI04133	ASTE005213	AGAP002651	IAP6	inhibitor of apoptosis 6
19	ASTEI03214	ASTE009418	AGAP002685	APG8	autophagy related gene
20	ASTEI03168	ASTE006939	AGAP002738	SCRB5	Class B Scavenger Receptor (CD36 domain).
21	ASTEI03231	ASTE007537	AGAP002813	CLIPD6	CLIP-domain serine protease
22	ASTEI00429	ASTE004211	AGAP002829	SPNE	ATP-dependent RNA helicase spindle-E
23	ASTEI00435	ASTE004205	AGAP002836	DCR1	endoribonuclease Dicer
24	ASTEI00445	ASTE004196	AGAP002850	ML5	Niemann-Pick Type C-2
25	ASTEI00446	ASTE004195	AGAP002851	ML6	Niemann-Pick C2 protein
26	ASTEI00515	ASTE007909	AGAP002966	PLL1	TOLL pathway signalling Ser/Thr kinase
27	ASTEI00306	ASTE002770	AGAP003057	CLIPB8	CLIP-domain serine protease
28	ASTEI00234	ASTE003511	AGAP003139	SRPN9	serine protease inhibitor (serpin) 9
29	ASTEI08922	ASTE009036	AGAP003250	CLIPB4	CLIP-domain serine protease
30	ASTEI03392	ASTE009479	AGAP003373	SCRB17	Class B Scavenger Receptor (CD36 domain)
31	ASTEI07428	ASTE001384	AGAP003663	RM62B	ATP-dependent RNA helicase DBP2
32	ASTEI00786	ASTE009368	AGAP003858	APG6	autophagy related gene
33	ASTEI07089	ASTE008825	AGAP004038	HPX8	heme peroxidase 8
34	ASTEI04296	ASTE005004	AGAP004092	APG2	autophagy related gene
35	ASTEI075886	ASTE010930	AGAP004148	CLIPB5	CLIP-domain serine protease
36	ASTEI03664	ASTE006040	AGAP004247	GPXH1	glutathione peroxidase 1
37	ASTEI00662	ASTE000863	AGAP004318	CLIPC3	CLIP-domain serine protease
38	ASTEI06942	ASTE000417	AGAP004643	SCRB6	Class B Scavenger Receptor (CD36 domain).
39	ASTEI08128	ASTE003614	AGAP004754	CASPL2	long caspase (CASPL2)
40	ASTEI10350	ASTE006099	AGAP004807	GALE7	galectin 7
41	ASTEI05948	ASTE008007	AGAP004847	SCRB7	Class B Scavenger Receptor (CD36 domain).
42	ASTEI10644	ASTE010206	AGAP004904	CAT	Catalase
43	ASTEI10637	ASTE010197	AGAP004912	RM62C	ATP-dependent RNA helicase DDX5/DBP2
44	ASTEI09034	ASTE010194	AGAP004916	FREP11	Nil
45	ASTEI09034	ASTE010194	AGAP004918	FREP63	fibrinogen
46	ASTEI09036	ASTE010192	AGAP004920	CASPS6	short caspase 6
47	ASTEI09037	ASTE010191	AGAP004921	CASPS5	short caspase 5
48	ASTEI09314	ASTE008558	AGAP004998	FREP49	Nil
49	ASTEI07259	ASTE000739	AGAP005102	APG7B	autophagy related gene
50	ASTEI09261	ASTE002619	AGAP005205	PGRPLA1	peptidoglycan recognition protein (long)
51	ASTEI06006	ASTE003004	AGAP005234	CuSOD2	copper-zinc superoxide dismutase 2
52	ASTEI05989	ASTE008411	AGAP005246	SRPN10	serine protease inhibitor (serpin) 10
53	ASTEI05979	ASTE008769	AGAP005252	MYD	TOLL pathway signalling.
54	ASTEI10055	ASTE002652	AGAP005351	RM62D	DEAD box polypeptide 5
55	ASTEI02158	ASTE010245	AGAP005552	PGRPLD	peptidoglycan recognition protein (long)
56	ASTEI02244	ASTE009561	AGAP005652	RM62A	ATP-dependent RNA helicase DDX5/DBP2
57	ASTEI08517	ASTE007014	AGAP005848	FREP44	ficolin A
58	ASTEI02794	ASTE002566	AGAP005910	APG18B	autophagy related gene
59	ASTEI06370	ASTE004892	AGAP005933	IKK2	NFkappaB essential modulator
60	ASTEI10499	ASTE000587	AGAP006258	PPO2	prophenoloxidase 2
61	ASTEI10488	ASTE000599	AGAP006267	CTL6	C-type lectin (CTL)
62	ASTEI09280	ASTE000822	AGAP006342	PGRPS3	peptidoglycan recognition protein (short)
63	ASTEI09280	ASTE000822	AGAP006343	PGRPS2	peptidoglycan recognition protein (short)
64	ASTEI10273	ASTE001078	AGAP006430	CTLGA2	C-type lectin (CTL) - galactose binding
65	ASTEI07221	ASTE000778	AGAP006473	CASPAR	FAS-associated factor 1
66	ASTEI08645	ASTE010357	AGAP006743	FREP65	Nil
67	ASTEI08642	ASTE010360	AGAP006747	REL2	IMD pathway signalling NF-kappaB Relish-like transcription factor
68	ASTEI02601	ASTE008305	AGAP006939	ARM1	Armitage
69	ASTEI02616	ASTE008291	AGAP006954	CLIPA10	CLIP-domain serine protease
70	ASTEI02584	ASTE008321	AGAP007020	TPX5	thioredoxin peroxidase 5
71	ASTEI07684	ASTE008330	AGAP007031	FREP1	Scabrous protein
72	ASTEI09709	ASTE004467	AGAP007237	HPX4	heme peroxidase 4
73	ASTEI01269	ASTE004423	AGAP007294	IAP1	inhibitor of apoptosis 1
74	ASTEI01309	ASTE005846	AGAP007343	LYSC2	C-type lysozyme
75	ASTEI01341	ASTE005878	AGAP007386	LYSC7	C-type lysozyme
76	ASTEI01450	ASTE002355	AGAP007543	TPX3	thioredoxin peroxidase 3
77	ASTEI07735	ASTE011729	AGAP007866	SPZ4	spaetzle-like cytokine 4
78	ASTEI07728	ASTE011722	AGAP007873	TOR	autophagy related TOR protein (Target of rapamycin)
79	ASTEI07671	ASTE006481	AGAP007938	CACT	protein cactus (TOLL pathway signalling)
80	ASTEI01838	ASTE003407	AGAP008087	DROSHA	ribonuclease III
81	ASTEI01841	ASTE003402	AGAP008091	CLIPE1	CLIP-domain serine protease
82	ASTEI09615	ASTE005033	AGAP008179	SCRBQ3	Class B Scavenger Receptor (CD36 domain).
83	ASTEI10958	ASTE008689	AGAP008360	SPZ3	spaetzle-like cytokine 3
84	ASTEI06644	ASTE008693	AGAP008364	TEP15	thioester-containing protein 15
85	ASTEI06611	ASTE008727	AGAP008407	TEP13	thioester-containing protein 13
86	ASTEI03739	ASTE010796	AGAP008497	APG4B	autophagy related gene
87	ASTEI11349	ASTE003192	AGAP008637	APG7A	autophagy related gene
88	ASTEI05010	ASTE002218	AGAP008844	GALE1	galectin 1
89	ASTEI10249	ASTE003848	AGAP009033	HPX2	heme peroxidase 2
90	ASTEI06177	ASTE003887	AGAP009143	SCRAC1	Class A Scavenger Receptor (SRCR domain) with C-Type Lectin domain.
91	ASTEI05202	ASTE003044	AGAP009166	IKK1	IMD pathway signalling IKK-beta). (ird5 orthologue
92	ASTEI05239	ASTE001475	AGAP009212	SRPN6	serine protease inhibitor (serpin) 6
93	ASTEI03826	ASTE011378	AGAP009515	REL1	TOLL pathway signalling NF-kappaB Relish-like transcription factor
94	ASTEI06476	ASTE009791	AGAP009781		loquacious
95	ASTEI06571	ASTE002143	AGAP009887	R2D2	Nil
96	ASTEI03999	ASTE003295	AGAP009978	DUOX	dual oxidase: peroxidase and NADPH-oxidase domains
97	ASTEI10836	ASTE009112	AGAP010132	SCRBQ1	Class B Scavenger Receptor (CD36 domain).
98	ASTEI08271	ASTE005491	AGAP010193	CTLGA3	C-type lectin (CTL) - galactose binding
99	ASTEI06711	ASTE006711	AGAP010347	CuSOD3	copper-zinc superoxide dismutase 3
100	ASTEI07113	ASTE006760	AGAP010517	MnSOD1	manganese-iron superoxide dismutase 1
101	ASTEI04172	ASTE009401	AGAP010737	ARK	Nil
102	ASTEI08428	ASTE008182	AGAP010812	TEP4	thioester-containing protein 4
103	ASTEI08432	ASTE010227	AGAP010814	TEP5	thioester-containing protein 6
104	ASTEI08432	ASTE010227	AGAP010815	TEP1	thioester-containing protein 1
105	ASTEI08432	ASTE010227	AGAP010818	TEP11	thioester-containing protein 11
106	ASTEI08432	ASTE010227	AGAP010819	TEP10	thioester-containing protein 10
107	ASTEI08432	ASTE010227	AGAP010830	TEP9	thioester-containing protein 9
108	ASTEI09018	ASTE000120	AGAP010939	APG5	autophagy related gene
109	ASTEI04157	ASTE002934	AGAP010968	CLIPA9	CLIP-domain serine protease
110	ASTEI05818	ASTE005407	AGAP011054	TPX2	thioredoxin peroxidase 2
111	ASTEI10480	ASTE004926	AGAP011187	TOLL10	TOLL-like receptor 10
112	ASTEI06809	ASTE008268	AGAP011197	FREP13	Nil
113	ASTEI06803	ASTE008262	AGAP011204	Nil	aubergine
114	ASTEI04194	ASTE011288	AGAP011287	GALE5	galectin 5
115	ASTEI04200	ASTE011281	AGAP011294	DEF1	defensin anti-microbial peptide
116	ASTEI03863	ASTE011312	AGAP011537	Nil	Argonaute 3
117	ASTEI10433	ASTE005517	AGAP011717	AGO1	Argonaute 4
118	ASTEI09196	ASTE008188	AGAP011780	CLIPA4	CLIP-domain serine protease
119	ASTEI09233	ASTE004682	AGAP011824	TPX4	thioredoxin peroxidase 4
120	ASTEI051271	ASTE007381	AGAP011951	CASPS4	short caspase 4
121	ASTEI06121	ASTE001843	AGAP012045	RM62E	ATP-dependent RNA helicase DDX5/DBP2
122	ASTEI02417	ASTE001561	AGAP012289	DCR2	Nil
123	ASTEI02384	ASTE000234	AGAP012326	TOLL7	TOLL-like receptor 7
124	ASTEI02325	ASTE004593	AGAP012385	TOLL8	Toll
125	ASTEI06671	ASTE007224	AGAP012523	RM62F	ATP-dependent RNA helicase DDX42
126	ASTEI10349	ASTE006098	AGAP012529	GALE8	galectin 8
127	ASTEI07421	ASTE001377	AGAP012591	CLIPA3	CLIP-domain serine protease
