# Supplementary material for: Mapping Anopheles stephensi midgut proteome using high-resolution mass spectrometry
Source: Data Brief. 2018 Feb 21;17:1295–303. doi: 10.1016/j.dib.2018.02.028 (PMC5966514; doi:10.1016/j.dib.2018.02.028)
Supplement: Supplementary Table S6 — Supplementary material [file mmc7.xlsx]

## Sheet: string_interactions_MG
Supplementary Table S6: List of midgut proteins in An. stephensi found to be interacting among each other.
#node1	node2	node1_string_internal_id	node2_string_internal_id	node1_external_id	node2_external_id	neighborhood_on_chromosome	gene_fusion	phylogenetic_cooccurrence	homology	coexpression	experimentally_determined_interaction	database_annotated	automated_textmining	combined_score
AGAP010939-PA	AGAP002315-PC	1199812	1191845	7165.AGAP010939-PA	7165.AGAP002315-PC	0	0	0	0	0	0.966	0.897	0.59	0.998
AGAP012289-PA	AGAP011537-PA	1201082	1200377	7165.AGAP012289-PA	7165.AGAP011537-PA	0	0	0	0	0.107	0.931	0.599	0.732	0.992
REL1	CACT	1198446	1196993	7165.AGAP009515-PA	7165.AGAP007938-PA	0	0.043	0	0	0	0.951	0.509	0.634	0.99
IKK1	REL2	1198118	1195869	7165.AGAP009166-PA	7165.AGAP006747-PA	0	0	0	0	0	0.957	0.509	0.577	0.99
AGAP012289-PA	AGAP011717-PA	1201082	1200541	7165.AGAP012289-PA	7165.AGAP011717-PA	0	0	0	0	0.107	0.931	0.599	0.585	0.988
AGAP012289-PA	AGAP009781-PA	1201082	1198706	7165.AGAP012289-PA	7165.AGAP009781-PA	0	0	0	0	0	0.939	0.614	0.564	0.988
AGAP012289-PA	AGAP009887-PA	1201082	1198812	7165.AGAP012289-PA	7165.AGAP009887-PA	0	0	0	0	0	0.939	0.614	0.529	0.987
MNSOD1	CUSOD3	1199421	1199259	7165.AGAP010517-PA	7165.AGAP010347-PB	0	0	0	0	0.17	0.636	0.842	0.666	0.982
IKK1	CACT	1198118	1196993	7165.AGAP009166-PA	7165.AGAP007938-PA	0	0	0	0	0	0.892	0.447	0.632	0.976
AGAP008497-PA	AGAP002685-PA	1197512	1192194	7165.AGAP008497-PA	7165.AGAP002685-PA	0	0	0	0	0.129	0.888	0.509	0.543	0.975
AGAP009781-PA	AGAP002836-PB	1198706	1192324	7165.AGAP009781-PA	7165.AGAP002836-PB	0	0	0	0	0	0.891	0.504	0.569	0.974
MYD	PELLE	1194485	1192438	7165.AGAP005252-PA	7165.AGAP002966-PA	0	0	0	0	0	0.871	0.509	0.581	0.971
AGAP011717-PA	AGAP002836-PB	1200541	1192324	7165.AGAP011717-PA	7165.AGAP002836-PB	0	0	0	0	0.09	0.811	0.422	0.731	0.969
CUSOD2	CAT1	1194467	1194162	7165.AGAP005234-PA	7165.AGAP004904-PA	0.057	0	0	0	0.127	0.155	0.909	0.531	0.964
CACT	REL2	1196993	1195869	7165.AGAP007938-PA	7165.AGAP006747-PA	0	0	0	0.63	0.117	0.894	0.509	0.641	0.961
REL1	REL2	1198446	1195869	7165.AGAP009515-PA	7165.AGAP006747-PA	0	0	0	0.666	0.071	0.891	0.509	0.701	0.958
MNSOD1	CUSOD2	1199421	1194467	7165.AGAP010517-PA	7165.AGAP005234-PA	0	0	0	0	0.104	0.359	0.818	0.614	0.954
AGAP011537-PA	AGAP002836-PB	1200377	1192324	7165.AGAP011537-PA	7165.AGAP002836-PB	0	0	0	0	0.09	0.811	0.422	0.586	0.953
AGAP005910-PA	AGAP004092-PA	1195106	1193422	7165.AGAP005910-PA	7165.AGAP004092-PA	0	0	0	0	0.12	0.881	0	0.559	0.949
REL2	AGAP005933-PA	1195869	1195129	7165.AGAP006747-PA	7165.AGAP005933-PA	0	0	0	0	0	0.931	0	0.271	0.947
IKK1	AGAP005933-PA	1198118	1195129	7165.AGAP009166-PA	7165.AGAP005933-PA	0	0	0	0	0	0.932	0	0.246	0.946
AGAP008087-PA	AGAP002554-PA	1197131	1192074	7165.AGAP008087-PA	7165.AGAP002554-PA	0	0	0	0	0.107	0.655	0.509	0.684	0.945
IAP1	CASPS7	1196392	1190534	7165.AGAP007294-PA	7165.AGAP000830-PA	0	0	0	0	0	0.801	0.475	0.523	0.945
AGAP009887-PA	AGAP002836-PB	1198812	1192324	7165.AGAP009887-PA	7165.AGAP002836-PB	0	0	0	0	0	0.807	0.344	0.529	0.935
AGAP010939-PA	AGAP002685-PA	1199812	1192194	7165.AGAP010939-PA	7165.AGAP002685-PA	0	0	0	0	0	0.697	0.509	0.584	0.932
TPX3	CAT1	1196610	1194162	7165.AGAP007543-PA	7165.AGAP004904-PA	0.067	0	0	0	0.408	0.727	0	0.597	0.931
IAP1	CASPS6	1196392	1194178	7165.AGAP007294-PA	7165.AGAP004920-PA	0	0	0	0	0	0.721	0.475	0.523	0.924
CAT1	TPX1	1194162	1190160	7165.AGAP004904-PA	7165.AGAP000396-PA	0.067	0	0	0	0.408	0.727	0	0.515	0.917
AGAP011717-PA	AGAP008087-PA	1200541	1197131	7165.AGAP011717-PA	7165.AGAP008087-PA	0	0	0	0	0.089	0.656	0.13	0.734	0.917
TPX2	CAT1	1199916	1194162	7165.AGAP011054-PA	7165.AGAP004904-PA	0.067	0	0	0	0.408	0.727	0	0.515	0.917
CASPL2	CASPS7	1194017	1190534	7165.AGAP004754-PA	7165.AGAP000830-PA	0	0	0	0.747	0.076	0.297	0.85	0.565	0.908
CASPS4	IAP1	1200757	1196392	7165.AGAP011951-PA	7165.AGAP007294-PA	0	0	0	0	0	0.66	0.475	0.522	0.907
AGAP011537-PA	AGAP008087-PA	1200377	1197131	7165.AGAP011537-PA	7165.AGAP008087-PA	0	0	0	0	0.089	0.656	0.13	0.661	0.895
AGAP010737-PA	CASPL2	1199616	1194017	7165.AGAP010737-PA	7165.AGAP004754-PA	0	0	0	0	0.047	0.662	0.284	0.592	0.893
AGAP011717-PA	AGAP009781-PA	1200541	1198706	7165.AGAP011717-PA	7165.AGAP009781-PA	0	0	0	0	0	0.437	0.424	0.651	0.877
AGAP009781-PA	AGAP008087-PA	1198706	1197131	7165.AGAP009781-PA	7165.AGAP008087-PA	0	0	0	0	0	0.656	0.13	0.623	0.877
CASPS4	AGAP010737-PA	1200757	1199616	7165.AGAP011951-PA	7165.AGAP010737-PA	0	0	0	0	0	0.662	0.284	0.527	0.875
AGAP010737-PA	CASPS5	1199616	1194179	7165.AGAP010737-PA	7165.AGAP004921-PA	0	0	0	0	0	0.662	0.284	0.515	0.872
AGAP010737-PA	CASPS6	1199616	1194178	7165.AGAP010737-PA	7165.AGAP004920-PA	0	0	0	0	0	0.662	0.284	0.515	0.872
AGAP010737-PA	CASPS7	1199616	1190534	7165.AGAP010737-PA	7165.AGAP000830-PA	0	0	0	0	0	0.662	0.284	0.515	0.872
AGAP010939-PA	AGAP005910-PA	1199812	1195106	7165.AGAP010939-PA	7165.AGAP005910-PA	0	0	0	0	0.11	0.396	0.509	0.569	0.871
AGAP009887-PA	AGAP008087-PA	1198812	1197131	7165.AGAP009887-PA	7165.AGAP008087-PA	0	0	0	0	0	0.656	0.13	0.587	0.865
AGAP005910-PA	AGAP001762-PA	1195106	1191364	7165.AGAP005910-PA	7165.AGAP001762-PA	0	0	0	0	0.141	0.681	0	0.543	0.863
AGAP003858-PA	AGAP001762-PA	1193236	1191364	7165.AGAP003858-PA	7165.AGAP001762-PA	0	0	0	0	0.105	0.35	0.509	0.545	0.852
TPX5	CAT1	1196129	1194162	7165.AGAP007020-PA	7165.AGAP004904-PA	0.067	0	0	0	0.408	0.551	0	0.443	0.843
TPX4	CAT1	1200648	1194162	7165.AGAP011824-PA	7165.AGAP004904-PA	0.067	0	0	0	0.408	0.551	0	0.443	0.843
AGAP005910-PA	AGAP003858-PA	1195106	1193236	7165.AGAP005910-PA	7165.AGAP003858-PA	0	0	0	0	0.13	0.27	0.509	0.541	0.837
AGAP005910-PA	AGAP002685-PA	1195106	1192194	7165.AGAP005910-PA	7165.AGAP002685-PA	0	0	0	0	0.198	0.101	0.509	0.553	0.82
AGAP012385-PA	MYD	1201177	1194485	7165.AGAP012385-PA	7165.AGAP005252-PA	0	0	0	0	0	0.528	0.286	0.503	0.817
TOLL7	MYD	1201119	1194485	7165.AGAP012326-PA	7165.AGAP005252-PA	0	0	0	0	0	0.528	0.286	0.503	0.817
AGAP011537-PA	AGAP009781-PA	1200377	1198706	7165.AGAP011537-PA	7165.AGAP009781-PA	0	0	0	0	0	0.377	0.424	0.533	0.817
TOLL10	MYD	1200048	1194485	7165.AGAP011187-PA	7165.AGAP005252-PA	0	0	0	0	0	0.528	0.286	0.503	0.817
AGAP011717-PA	AGAP009887-PA	1200541	1198812	7165.AGAP011717-PA	7165.AGAP009887-PA	0	0	0	0	0	0.224	0.337	0.671	0.816
CUSOD3	CUSOD2	1199259	1194467	7165.AGAP010347-PB	7165.AGAP005234-PA	0	0	0.526	0.905	0	0	0.8	0.116	0.811
MNSOD1	CAT1	1199421	1194162	7165.AGAP010517-PA	7165.AGAP004904-PA	0	0	0	0	0.044	0.101	0.245	0.741	0.81
IAP1	CASPL2	1196392	1194017	7165.AGAP007294-PA	7165.AGAP004754-PA	0	0	0	0	0	0.397	0.285	0.596	0.81
AGAP010939-PA	AGAP003858-PA	1199812	1193236	7165.AGAP010939-PA	7165.AGAP003858-PA	0	0	0	0	0.109	0	0.509	0.597	0.808
AGAP003858-PA	AGAP002685-PA	1193236	1192194	7165.AGAP003858-PA	7165.AGAP002685-PA	0	0	0	0	0.071	0.115	0.509	0.581	0.808
TPX4	TPX5	1200648	1196129	7165.AGAP011824-PA	7165.AGAP007020-PA	0	0	0.533	0.948	0	0	0.8	0.075	0.805
CUSOD3	CAT1	1199259	1194162	7165.AGAP010347-PB	7165.AGAP004904-PA	0.057	0	0	0	0.127	0.21	0.245	0.664	0.805
MNSOD1	GPXH1	1199421	1193568	7165.AGAP010517-PA	7165.AGAP004247-PC	0	0	0	0	0.108	0.211	0	0.741	0.802
REL1	IKK1	1198446	1198118	7165.AGAP009515-PA	7165.AGAP009166-PA	0	0	0	0	0	0.288	0.491	0.47	0.791
AGAP012289-PA	AGAP011204-PA	1201082	1200065	7165.AGAP012289-PA	7165.AGAP011204-PA	0	0	0	0	0.042	0.253	0	0.726	0.787
AGAP007873-PA	AGAP003858-PA	1196928	1193236	7165.AGAP007873-PA	7165.AGAP003858-PA	0	0	0	0	0.104	0.4	0.193	0.566	0.786
AGAP003858-PA	AGAP002315-PC	1193236	1191845	7165.AGAP003858-PA	7165.AGAP002315-PC	0	0	0	0	0.105	0.053	0.509	0.533	0.779
TPX3	GPXH1	1196610	1193568	7165.AGAP007543-PA	7165.AGAP004247-PC	0	0	0	0	0.109	0.412	0	0.613	0.779
CAT1	GPXH1	1194162	1193568	7165.AGAP004904-PA	7165.AGAP004247-PC	0.047	0	0	0	0.171	0	0	0.741	0.778
AGAP005910-PA	AGAP002315-PC	1195106	1191845	7165.AGAP005910-PA	7165.AGAP002315-PC	0	0	0	0	0	0.073	0.509	0.545	0.774
CACT	PELLE	1196993	1192438	7165.AGAP007938-PA	7165.AGAP002966-PA	0.056	0	0	0	0	0.368	0.285	0.532	0.773
AGAP002685-PA	AGAP002315-PC	1192194	1191845	7165.AGAP002685-PA	7165.AGAP002315-PC	0	0	0	0	0.043	0.113	0.509	0.516	0.771
AGAP011537-PA	AGAP009887-PA	1200377	1198812	7165.AGAP011537-PA	7165.AGAP009887-PA	0	0	0	0	0	0.285	0.337	0.553	0.769
REL2	MYD	1195869	1194485	7165.AGAP006747-PA	7165.AGAP005252-PA	0	0	0	0	0	0	0.509	0.515	0.751
IKK1	MYD	1198118	1194485	7165.AGAP009166-PA	7165.AGAP005252-PA	0	0	0	0	0	0.081	0.404	0.579	0.749
AGAP012289-PA	AGAP002554-PA	1201082	1192074	7165.AGAP012289-PA	7165.AGAP002554-PA	0	0	0	0	0.097	0.269	0.193	0.586	0.749
AGAP002836-PB	AGAP002554-PA	1192324	1192074	7165.AGAP002836-PB	7165.AGAP002554-PA	0	0	0	0	0.089	0.269	0.193	0.586	0.747
AGAP008637-PA	AGAP002685-PA	1197626	1192194	7165.AGAP008637-PA	7165.AGAP002685-PA	0	0	0	0	0	0.661	0.193	0.139	0.743
AGAP005102-PA	AGAP002685-PA	1194345	1192194	7165.AGAP005102-PA	7165.AGAP002685-PA	0	0	0	0	0	0.661	0.193	0.139	0.743
TPX2	GPXH1	1199916	1193568	7165.AGAP011054-PA	7165.AGAP004247-PC	0	0	0	0	0.109	0.412	0	0.538	0.737
GPXH1	TPX1	1193568	1190160	7165.AGAP004247-PC	7165.AGAP000396-PA	0	0	0	0	0.109	0.412	0	0.534	0.734
CASPS5	AGAP002651-PA	1194179	1192164	7165.AGAP004921-PA	7165.AGAP002651-PA	0	0	0	0	0	0.467	0.285	0.358	0.733
TPX2	CUSOD3	1199916	1199259	7165.AGAP011054-PA	7165.AGAP010347-PB	0	0	0	0	0.229	0.42	0	0.451	0.733
CUSOD3	TPX1	1199259	1190160	7165.AGAP010347-PB	7165.AGAP000396-PA	0	0	0	0	0.229	0.42	0	0.451	0.733
CASPS6	AGAP002651-PA	1194178	1192164	7165.AGAP004920-PA	7165.AGAP002651-PA	0	0	0	0	0	0.467	0.285	0.358	0.733
AGAP002651-PA	CASPS7	1192164	1190534	7165.AGAP002651-PA	7165.AGAP000830-PA	0	0	0	0	0	0.467	0.285	0.358	0.733
CUSOD3	TPX3	1199259	1196610	7165.AGAP010347-PB	7165.AGAP007543-PA	0	0	0	0	0.229	0.42	0	0.451	0.733
CASPL2	AGAP002651-PA	1194017	1192164	7165.AGAP004754-PA	7165.AGAP002651-PA	0	0	0	0	0	0.467	0.285	0.358	0.733
CASPS4	AGAP002651-PA	1200757	1192164	7165.AGAP011951-PA	7165.AGAP002651-PA	0	0	0	0	0	0.467	0.285	0.358	0.733
AGAP011204-PA	AGAP008087-PA	1200065	1197131	7165.AGAP011204-PA	7165.AGAP008087-PA	0	0	0	0	0.042	0.101	0	0.705	0.724
AGAP006939-PA	SPNE_ANOGA	1196051	1192319	7165.AGAP006939-PA	7165.AGAP002829-PA	0	0	0	0	0.168	0.142	0.28	0.52	0.72
AGAP012045-PA	SPNE_ANOGA	1200844	1192319	7165.AGAP012045-PA	7165.AGAP002829-PA	0	0	0	0	0.132	0.216	0.344	0.445	0.719
AGAP005652-PA	SPNE_ANOGA	1194863	1192319	7165.AGAP005652-PA	7165.AGAP002829-PA	0	0	0	0	0.132	0.216	0.344	0.445	0.719
TPX2	CUSOD2	1199916	1194467	7165.AGAP011054-PA	7165.AGAP005234-PA	0	0	0	0	0.18	0.309	0	0.544	0.719
AGAP003663-PA	SPNE_ANOGA	1193061	1192319	7165.AGAP003663-PA	7165.AGAP002829-PA	0	0	0	0	0.132	0.216	0.344	0.445	0.719
AGAP004912-PB	SPNE_ANOGA	1194170	1192319	7165.AGAP004912-PB	7165.AGAP002829-PA	0	0	0	0	0.132	0.216	0.344	0.445	0.719
AGAP005351-PA	SPNE_ANOGA	1194580	1192319	7165.AGAP005351-PA	7165.AGAP002829-PA	0	0	0	0	0.132	0.216	0.344	0.445	0.719
REL2	PELLE	1195869	1192438	7165.AGAP006747-PA	7165.AGAP002966-PA	0.056	0	0	0	0	0.21	0.252	0.546	0.713
AGAP008497-PA	AGAP003858-PA	1197512	1193236	7165.AGAP008497-PA	7165.AGAP003858-PA	0	0	0	0	0.199	0.279	0	0.537	0.709
CUSOD3	GPXH1	1199259	1193568	7165.AGAP010347-PB	7165.AGAP004247-PC	0.046	0	0	0	0.169	0.101	0	0.636	0.706
AGAP008497-PA	AGAP005910-PA	1197512	1195106	7165.AGAP008497-PA	7165.AGAP005910-PA	0	0	0	0	0.214	0.273	0	0.522	0.703
TOLL7	PELLE	1201119	1192438	7165.AGAP012326-PA	7165.AGAP002966-PA	0.061	0	0	0	0	0.205	0.286	0.47	0.68
AGAP008497-PA	AGAP004092-PA	1197512	1193422	7165.AGAP008497-PA	7165.AGAP004092-PA	0	0	0	0	0.349	0	0	0.528	0.679
AGAP011204-PA	SPNE_ANOGA	1200065	1192319	7165.AGAP011204-PA	7165.AGAP002829-PA	0	0	0	0	0.077	0.212	0.129	0.541	0.67
IAP1	MYD	1196392	1194485	7165.AGAP007294-PA	7165.AGAP005252-PA	0	0	0	0	0	0.657	0	0.074	0.668
AGAP010939-PA	AGAP001762-PA	1199812	1191364	7165.AGAP010939-PA	7165.AGAP001762-PA	0	0	0	0	0	0.279	0	0.554	0.664
CUSOD2	GPXH1	1194467	1193568	7165.AGAP005234-PA	7165.AGAP004247-PC	0.046	0	0	0	0.103	0.077	0	0.619	0.659
AGAP004092-PA	AGAP001762-PA	1193422	1191364	7165.AGAP004092-PA	7165.AGAP001762-PA	0	0	0	0	0.19	0.113	0	0.564	0.659
AGAP010737-PA	AGAP002651-PA	1199616	1192164	7165.AGAP010737-PA	7165.AGAP002651-PA	0	0	0	0	0.052	0.23	0.128	0.524	0.656
CUSOD2	TPX1	1194467	1190160	7165.AGAP005234-PA	7165.AGAP000396-PA	0	0	0	0	0.18	0.309	0	0.443	0.656
TPX3	CUSOD2	1196610	1194467	7165.AGAP007543-PA	7165.AGAP005234-PA	0	0	0	0	0.18	0.309	0	0.443	0.656
CACT	MYD	1196993	1194485	7165.AGAP007938-PA	7165.AGAP005252-PA	0	0	0	0	0.043	0	0.285	0.526	0.647
TPX2	MNSOD1	1199916	1199421	7165.AGAP011054-PA	7165.AGAP010517-PA	0.181	0	0	0	0.168	0	0	0.522	0.646
SRPN10	CLIPB8	1194479	1192524	7165.AGAP005246-PA	7165.AGAP003057-PA	0.106	0	0	0	0	0.162	0.281	0.417	0.644
MNSOD1	TPX3	1199421	1196610	7165.AGAP010517-PA	7165.AGAP007543-PA	0.181	0	0	0	0.168	0	0	0.518	0.642
MNSOD1	TPX1	1199421	1190160	7165.AGAP010517-PA	7165.AGAP000396-PA	0.181	0	0	0	0.168	0	0	0.518	0.642
AGAP012523-PA	AGAP005652-PA	1201311	1194863	7165.AGAP012523-PA	7165.AGAP005652-PA	0	0	0.524	0.812	0.142	0	0.509	0.443	0.633
AGAP012523-PA	AGAP012045-PA	1201311	1200844	7165.AGAP012523-PA	7165.AGAP012045-PA	0	0	0.522	0.815	0.142	0	0.509	0.443	0.632
REL1	MYD	1198446	1194485	7165.AGAP009515-PA	7165.AGAP005252-PA	0	0	0	0	0.044	0	0.441	0.357	0.626
AGAP002651-PA	TRAF6	1192164	1190152	7165.AGAP002651-PA	7165.AGAP000388-PA	0	0	0	0	0	0.069	0.591	0.079	0.618
TPX4	CUSOD3	1200648	1199259	7165.AGAP011824-PA	7165.AGAP010347-PB	0	0	0	0	0.133	0.228	0	0.471	0.615
AGAP011204-PA	AGAP002836-PB	1200065	1192324	7165.AGAP011204-PA	7165.AGAP002836-PB	0	0	0	0	0	0.126	0	0.577	0.614
AGAP012385-PA	PELLE	1201177	1192438	7165.AGAP012385-PA	7165.AGAP002966-PA	0.061	0	0	0	0	0.205	0.286	0.361	0.613
TOLL10	PELLE	1200048	1192438	7165.AGAP011187-PA	7165.AGAP002966-PA	0.061	0	0	0	0	0.205	0.286	0.361	0.613
TPX4	GPXH1	1200648	1193568	7165.AGAP011824-PA	7165.AGAP004247-PC	0	0	0	0	0.075	0.249	0	0.478	0.606
AGAP011204-PA	AGAP002554-PA	1200065	1192074	7165.AGAP011204-PA	7165.AGAP002554-PA	0	0	0	0	0.043	0	0	0.597	0.598
AGAP002685-PA	AGAP001762-PA	1192194	1191364	7165.AGAP002685-PA	7165.AGAP001762-PA	0	0	0	0	0.075	0.126	0	0.543	0.598
AGAP008497-PA	AGAP001762-PA	1197512	1191364	7165.AGAP008497-PA	7165.AGAP001762-PA	0	0	0	0	0.16	0	0	0.541	0.597
TPX4	MNSOD1	1200648	1199421	7165.AGAP011824-PA	7165.AGAP010517-PA	0.181	0	0	0	0.189	0	0	0.439	0.595
AGAP004092-PA	AGAP003858-PA	1193422	1193236	7165.AGAP004092-PA	7165.AGAP003858-PA	0	0	0	0	0.158	0	0	0.535	0.591
AGAP010939-PA	AGAP008497-PA	1199812	1197512	7165.AGAP010939-PA	7165.AGAP008497-PA	0	0	0	0	0.075	0.078	0	0.553	0.585
AGAP010939-PA	AGAP007873-PA	1199812	1196928	7165.AGAP010939-PA	7165.AGAP007873-PA	0	0	0	0	0	0	0.193	0.508	0.585
IAP1	CASPS5	1196392	1194179	7165.AGAP007294-PA	7165.AGAP004921-PA	0	0	0	0	0	0.397	0.285	0.116	0.585
AGAP012523-PA	SPNE_ANOGA	1201311	1192319	7165.AGAP012523-PA	7165.AGAP002829-PA	0	0	0	0	0.109	0.088	0.344	0.313	0.584
AGAP010737-PA	IAP1	1199616	1196392	7165.AGAP010737-PA	7165.AGAP007294-PA	0	0	0	0	0	0.23	0.128	0.427	0.581
AGAP012289-PA	AGAP008087-PA	1201082	1197131	7165.AGAP012289-PA	7165.AGAP008087-PA	0	0	0	0.609	0.134	0.395	0	0.598	0.577
AGAP007873-PA	AGAP002685-PA	1196928	1192194	7165.AGAP007873-PA	7165.AGAP002685-PA	0	0	0	0	0	0.057	0.193	0.483	0.572
IKK1	IAP1	1198118	1196392	7165.AGAP009166-PA	7165.AGAP007294-PA	0	0	0	0	0	0.238	0.414	0.118	0.571
REL2	PGRPLB	1195869	1190862	7165.AGAP006747-PA	7165.AGAP001212-PA	0	0	0	0	0	0	0	0.57	0.57
CASPS6	CASPL2	1194178	1194017	7165.AGAP004920-PA	7165.AGAP004754-PA	0	0	0	0.731	0.076	0.297	0.283	0.565	0.568
SRPN6	CLIPB8	1198162	1192524	7165.AGAP009212-PA	7165.AGAP003057-PA	0.106	0	0	0	0	0.162	0.281	0.285	0.563
SRPN6	CLIPB4	1198162	1192695	7165.AGAP009212-PA	7165.AGAP003250-PA	0.106	0	0	0	0	0.162	0.281	0.284	0.562
AGAP012289-PA	AGAP006939-PA	1201082	1196051	7165.AGAP012289-PA	7165.AGAP006939-PA	0	0	0	0	0.109	0.164	0	0.45	0.554
AGAP011717-PA	SPNE_ANOGA	1200541	1192319	7165.AGAP011717-PA	7165.AGAP002829-PA	0	0	0	0	0	0.068	0	0.54	0.553
CASPS4	CASPL2	1200757	1194017	7165.AGAP011951-PA	7165.AGAP004754-PA	0	0	0	0.727	0.076	0.265	0.286	0.58	0.553
AGAP011717-PA	AGAP002554-PA	1200541	1192074	7165.AGAP011717-PA	7165.AGAP002554-PA	0	0	0	0	0	0	0	0.552	0.552
AGAP004092-PA	AGAP002685-PA	1193422	1192194	7165.AGAP004092-PA	7165.AGAP002685-PA	0	0	0	0	0.056	0	0	0.539	0.546
AGAP010939-PA	AGAP004092-PA	1199812	1193422	7165.AGAP010939-PA	7165.AGAP004092-PA	0	0	0	0	0	0	0	0.541	0.541
CLIPA9	SRPN15	1199830	1192592	7165.AGAP010968-PA	7165.AGAP003139-PA	0.106	0	0	0	0	0.162	0.281	0.248	0.54
CLIPA9	SRPN6	1199830	1198162	7165.AGAP010968-PA	7165.AGAP009212-PA	0.106	0	0	0	0	0.162	0.281	0.248	0.54
CLIPB4	SRPN15	1192695	1192592	7165.AGAP003250-PA	7165.AGAP003139-PA	0.106	0	0	0	0	0.162	0.281	0.246	0.539
CACT	AGAP007873-PA	1196993	1196928	7165.AGAP007938-PA	7165.AGAP007873-PA	0	0	0	0	0.044	0.459	0.115	0.113	0.539
SRPN6	CLIPB17	1198162	1191259	7165.AGAP009212-PA	7165.AGAP001648-PA	0.106	0	0	0	0	0.162	0.281	0.246	0.539
TPX4	CUSOD2	1200648	1194467	7165.AGAP011824-PA	7165.AGAP005234-PA	0	0	0	0	0.133	0.228	0	0.365	0.538
SRPN15	CLIPB17	1192592	1191259	7165.AGAP003139-PA	7165.AGAP001648-PA	0.106	0	0	0	0	0.162	0.281	0.244	0.538
IKK1	AGAP007873-PA	1198118	1196928	7165.AGAP009166-PA	7165.AGAP007873-PA	0	0	0	0	0	0.438	0.128	0.126	0.534
TPX2	AGAP005102-PA	1199916	1194345	7165.AGAP011054-PA	7165.AGAP005102-PA	0.055	0	0	0	0	0.294	0	0.357	0.533
TPX3	AGAP005102-PA	1196610	1194345	7165.AGAP007543-PA	7165.AGAP005102-PA	0.055	0	0	0	0	0.294	0	0.357	0.533
AGAP005102-PA	TPX1	1194345	1190160	7165.AGAP005102-PA	7165.AGAP000396-PA	0.055	0	0	0	0	0.294	0	0.357	0.533
CUSOD3	TPX5	1199259	1196129	7165.AGAP010347-PB	7165.AGAP007020-PA	0	0	0	0	0.133	0.228	0	0.358	0.532
AGAP011537-PA	AGAP002554-PA	1200377	1192074	7165.AGAP011537-PA	7165.AGAP002554-PA	0	0	0	0	0	0	0	0.532	0.532
AGAP010939-PA	CASPL2	1199812	1194017	7165.AGAP010939-PA	7165.AGAP004754-PA	0	0	0	0	0	0.093	0	0.506	0.532
AGAP002315-PC	AGAP001762-PA	1191845	1191364	7165.AGAP002315-PC	7165.AGAP001762-PA	0	0	0	0	0	0	0	0.527	0.527
MNSOD1	DUOX	1199421	1198901	7165.AGAP010517-PA	7165.AGAP009978-PA	0	0	0	0	0.069	0	0	0.513	0.527
AGAP004092-PA	AGAP002315-PC	1193422	1191845	7165.AGAP004092-PA	7165.AGAP002315-PC	0	0	0	0	0.043	0	0	0.521	0.521
AGAP008497-PA	AGAP002315-PC	1197512	1191845	7165.AGAP008497-PA	7165.AGAP002315-PC	0	0	0	0	0.058	0	0	0.511	0.519
TPX5	GPXH1	1196129	1193568	7165.AGAP007020-PA	7165.AGAP004247-PC	0	0	0	0	0.075	0.249	0	0.361	0.517
CASPS4	AGAP007873-PA	1200757	1196928	7165.AGAP011951-PA	7165.AGAP007873-PA	0	0	0	0	0	0.057	0.128	0.46	0.517
IKK1	PPO2	1198118	1195448	7165.AGAP009166-PA	7165.AGAP006258-PA	0	0	0	0	0	0	0	0.517	0.517
REL2	CAT1	1195869	1194162	7165.AGAP006747-PA	7165.AGAP004904-PA	0.431	0	0	0	0.09	0.054	0	0.126	0.514
AGAP012523-PA	AGAP005351-PA	1201311	1194580	7165.AGAP012523-PA	7165.AGAP005351-PA	0	0	0.523	0.803	0.142	0	0.344	0.443	0.514
MNSOD1	TPX5	1199421	1196129	7165.AGAP010517-PA	7165.AGAP007020-PA	0.181	0	0	0	0.189	0	0	0.327	0.513
CASPS4	REL2	1200757	1195869	7165.AGAP011951-PA	7165.AGAP006747-PA	0	0	0	0	0	0.185	0.128	0.368	0.512
AGAP007031-PA	CLIPB5	1196140	1193476	7165.AGAP007031-PA	7165.AGAP004148-PA	0	0	0	0	0	0.127	0.265	0.298	0.51
AGAP012289-PA	AGAP002836-PB	1201082	1192324	7165.AGAP012289-PA	7165.AGAP002836-PB	0	0	0	0.628	0.054	0.395	0	0.492	0.507
REL2	CASPS6	1195869	1194178	7165.AGAP006747-PA	7165.AGAP004920-PA	0	0	0	0	0	0.185	0.128	0.362	0.507
DUOX	CAT1	1198901	1194162	7165.AGAP009978-PA	7165.AGAP004904-PA	0	0	0	0	0	0	0	0.507	0.507
AGAP012523-PA	AGAP004912-PB	1201311	1194170	7165.AGAP012523-PA	7165.AGAP004912-PB	0	0	0.524	0.82	0.142	0	0.344	0.443	0.506
CASPS4	CAT1	1200757	1194162	7165.AGAP011951-PA	7165.AGAP004904-PA	0	0	0	0	0	0	0	0.505	0.505
AGAP012045-PA	AGAP008087-PA	1200844	1197131	7165.AGAP012045-PA	7165.AGAP008087-PA	0	0	0	0	0.178	0.136	0	0.36	0.505
AGAP008087-PA	AGAP005652-PA	1197131	1194863	7165.AGAP008087-PA	7165.AGAP005652-PA	0	0	0	0	0.178	0.136	0	0.36	0.505
CACT	CAT1	1196993	1194162	7165.AGAP007938-PA	7165.AGAP004904-PA	0.431	0	0	0	0.09	0.046	0	0.113	0.503
REL2	CASPS7	1195869	1190534	7165.AGAP006747-PA	7165.AGAP000830-PA	0	0	0	0	0	0.185	0.128	0.356	0.502
CLIPA4	TPX1	1200604	1190160	7165.AGAP011780-PA	7165.AGAP000396-PA	0	0	0	0	0	0.088	0.124	0.426	0.501
CLIPA4	TPX2	1200604	1199916	7165.AGAP011780-PA	7165.AGAP011054-PA	0	0	0	0	0	0.088	0.124	0.426	0.501
CLIPA4	TPX3	1200604	1196610	7165.AGAP011780-PA	7165.AGAP007543-PA	0	0	0	0	0	0.088	0.124	0.426	0.501
AGAP012523-PA	AGAP003663-PA	1201311	1193061	7165.AGAP012523-PA	7165.AGAP003663-PA	0	0	0.523	0.833	0.142	0	0.344	0.443	0.499
AGAP008087-PA	AGAP005351-PA	1197131	1194580	7165.AGAP008087-PA	7165.AGAP005351-PA	0	0	0	0	0.178	0.122	0	0.36	0.497
AGAP008087-PA	AGAP003663-PA	1197131	1193061	7165.AGAP008087-PA	7165.AGAP003663-PA	0	0	0	0	0.178	0.122	0	0.36	0.497
AGAP008087-PA	AGAP004912-PB	1197131	1194170	7165.AGAP008087-PA	7165.AGAP004912-PB	0	0	0	0	0.178	0.122	0	0.36	0.497
CACT	AGAP005933-PA	1196993	1195129	7165.AGAP007938-PA	7165.AGAP005933-PA	0	0	0	0	0	0.215	0	0.384	0.495
AGAP009781-PA	AGAP002554-PA	1198706	1192074	7165.AGAP009781-PA	7165.AGAP002554-PA	0	0	0	0	0	0	0	0.495	0.495
AGAP011204-PA	AGAP009887-PA	1200065	1198812	7165.AGAP011204-PA	7165.AGAP009887-PA	0	0	0	0	0	0	0	0.494	0.494
REL2	AGAP005102-PA	1195869	1194345	7165.AGAP006747-PA	7165.AGAP005102-PA	0	0	0	0	0	0.088	0.438	0.08	0.487
AGAP007873-PA	AGAP001762-PA	1196928	1191364	7165.AGAP007873-PA	7165.AGAP001762-PA	0	0	0	0	0.083	0	0.193	0.361	0.485
CUSOD3	DUOX	1199259	1198901	7165.AGAP010347-PB	7165.AGAP009978-PA	0	0	0	0	0	0.112	0	0.443	0.484
REL1	PELLE	1198446	1192438	7165.AGAP009515-PA	7165.AGAP002966-PA	0	0	0	0	0.042	0.247	0.281	0.124	0.484
AGAP011537-PA	AGAP006939-PA	1200377	1196051	7165.AGAP011537-PA	7165.AGAP006939-PA	0	0	0	0	0.07	0.126	0.128	0.357	0.483
AGAP011717-PA	AGAP006939-PA	1200541	1196051	7165.AGAP011717-PA	7165.AGAP006939-PA	0	0	0	0	0.07	0.126	0.128	0.357	0.483
REL2	CASPL2	1195869	1194017	7165.AGAP006747-PA	7165.AGAP004754-PA	0	0	0	0	0	0.185	0.128	0.33	0.482
CASPS4	CASPS7	1200757	1190534	7165.AGAP011951-PA	7165.AGAP000830-PA	0	0	0	0.905	0	0.054	0.446	0.553	0.481
DUOX	CUSOD2	1198901	1194467	7165.AGAP009978-PA	7165.AGAP005234-PA	0	0	0	0	0	0.095	0	0.443	0.474
AGAP011204-PA	AGAP006939-PA	1200065	1196051	7165.AGAP011204-PA	7165.AGAP006939-PA	0	0	0	0	0.045	0.126	0.129	0.361	0.473
CASPS4	CASPS6	1200757	1194178	7165.AGAP011951-PA	7165.AGAP004920-PA	0	0	0	0.942	0	0.054	0.446	0.553	0.47
MNSOD1	CASPL2	1199421	1194017	7165.AGAP010517-PA	7165.AGAP004754-PA	0	0	0	0	0	0	0	0.469	0.469
CAT1	CASPL2	1194162	1194017	7165.AGAP004904-PA	7165.AGAP004754-PA	0	0	0	0	0	0	0	0.468	0.468
CLIPA9	CTL6	1199830	1195457	7165.AGAP010968-PA	7165.AGAP006267-PA	0	0	0	0	0	0.1	0.282	0.24	0.465
CASPS4	AGAP003858-PA	1200757	1193236	7165.AGAP011951-PA	7165.AGAP003858-PA	0	0	0	0	0	0.076	0	0.443	0.463
CLIPA9	SRPN10	1199830	1194479	7165.AGAP010968-PA	7165.AGAP005246-PA	0.106	0	0	0	0	0.162	0.281	0.121	0.463
AGAP012289-PA	PELLE	1201082	1192438	7165.AGAP012289-PA	7165.AGAP002966-PA	0.102	0	0	0	0.042	0.102	0.129	0.324	0.462
CLIPA3	TEP13	1201377	1197428	7165.AGAP012591-PA	7165.AGAP008407-PA	0	0	0	0	0	0.082	0.283	0.245	0.46
IAP1	REL2	1196392	1195869	7165.AGAP007294-PA	7165.AGAP006747-PA	0	0	0	0	0	0.119	0.129	0.351	0.458
IKK1	AGAP002651-PA	1198118	1192164	7165.AGAP009166-PA	7165.AGAP002651-PA	0	0	0	0	0	0.238	0.283	0.087	0.457
CLIPA4	SRPN10	1200604	1194479	7165.AGAP011780-PA	7165.AGAP005246-PA	0.106	0	0	0	0	0.162	0.281	0.11	0.456
SRPN10	CLIPB4	1194479	1192695	7165.AGAP005246-PA	7165.AGAP003250-PA	0.106	0	0	0	0	0.162	0.281	0.109	0.455
SRPN10	CLIPB17	1194479	1191259	7165.AGAP005246-PA	7165.AGAP001648-PA	0.106	0	0	0	0	0.162	0.281	0.102	0.451
CLIPA3	SRPN6	1201377	1198162	7165.AGAP012591-PA	7165.AGAP009212-PA	0.106	0	0	0	0	0.162	0.281	0.093	0.446
CLIPA4	SRPN15	1200604	1192592	7165.AGAP011780-PA	7165.AGAP003139-PA	0.106	0	0	0	0	0.162	0.281	0.093	0.446
CLIPE1	SRPN15	1197135	1192592	7165.AGAP008091-PA	7165.AGAP003139-PA	0.106	0	0	0	0	0.162	0.281	0.093	0.446
CLIPE1	SRPN10	1197135	1194479	7165.AGAP008091-PA	7165.AGAP005246-PA	0.106	0	0	0	0	0.162	0.281	0.093	0.446
SRPN6	CLIPB5	1198162	1193476	7165.AGAP009212-PA	7165.AGAP004148-PA	0.106	0	0	0	0	0.162	0.281	0.093	0.446
SRPN6	CLIPD3	1198162	1191064	7165.AGAP009212-PA	7165.AGAP001433-PA	0.106	0	0	0	0	0.162	0.281	0.093	0.446
SRPN6	CLIPC3	1198162	1193629	7165.AGAP009212-PA	7165.AGAP004318-PA	0.106	0	0	0	0	0.162	0.281	0.093	0.446
CLIPB17	SRPN11	1191259	1191012	7165.AGAP001648-PA	7165.AGAP001377-PA	0.106	0	0	0	0	0.162	0.281	0.093	0.446
SRPN15	CLIPB8	1192592	1192524	7165.AGAP003139-PA	7165.AGAP003057-PA	0.106	0	0	0	0	0.162	0.281	0.093	0.446
CLIPD3	SRPN11	1191064	1191012	7165.AGAP001433-PA	7165.AGAP001377-PA	0.106	0	0	0	0	0.162	0.281	0.093	0.446
SRPN15	CLIPD6	1192592	1192304	7165.AGAP003139-PA	7165.AGAP002813-PA	0.106	0	0	0	0	0.162	0.281	0.093	0.446
SRPN10	CLIPD3	1194479	1191064	7165.AGAP005246-PA	7165.AGAP001433-PA	0.106	0	0	0	0	0.162	0.281	0.093	0.446
SRPN6	CLIPA10	1198162	1196066	7165.AGAP009212-PA	7165.AGAP006954-PA	0.106	0	0	0	0	0.162	0.281	0.093	0.446
CLIPA4	SRPN11	1200604	1191012	7165.AGAP011780-PA	7165.AGAP001377-PA	0.106	0	0	0	0	0.162	0.281	0.093	0.446
CLIPA10	SRPN15	1196066	1192592	7165.AGAP006954-PA	7165.AGAP003139-PA	0.106	0	0	0	0	0.162	0.281	0.093	0.446
CLIPA4	SRPN6	1200604	1198162	7165.AGAP011780-PA	7165.AGAP009212-PA	0.106	0	0	0	0	0.162	0.281	0.093	0.446
CLIPA3	SRPN15	1201377	1192592	7165.AGAP012591-PA	7165.AGAP003139-PA	0.106	0	0	0	0	0.162	0.281	0.093	0.446
CLIPA3	SRPN10	1201377	1194479	7165.AGAP012591-PA	7165.AGAP005246-PA	0.106	0	0	0	0	0.162	0.281	0.093	0.446
CLIPB8	SRPN11	1192524	1191012	7165.AGAP003057-PA	7165.AGAP001377-PA	0.106	0	0	0	0	0.162	0.281	0.093	0.446
SRPN10	CLIPD6	1194479	1192304	7165.AGAP005246-PA	7165.AGAP002813-PA	0.106	0	0	0	0	0.162	0.281	0.093	0.446
CLIPC3	SRPN11	1193629	1191012	7165.AGAP004318-PA	7165.AGAP001377-PA	0.106	0	0	0	0	0.162	0.281	0.093	0.446
CLIPD6	SRPN11	1192304	1191012	7165.AGAP002813-PA	7165.AGAP001377-PA	0.106	0	0	0	0	0.162	0.281	0.093	0.446
CLIPE1	SRPN11	1197135	1191012	7165.AGAP008091-PA	7165.AGAP001377-PA	0.106	0	0	0	0	0.162	0.281	0.093	0.446
SRPN6	CLIPD6	1198162	1192304	7165.AGAP009212-PA	7165.AGAP002813-PA	0.106	0	0	0	0	0.162	0.281	0.093	0.446
CLIPA9	SRPN11	1199830	1191012	7165.AGAP010968-PA	7165.AGAP001377-PA	0.106	0	0	0	0	0.162	0.281	0.093	0.446
CLIPA3	SRPN11	1201377	1191012	7165.AGAP012591-PA	7165.AGAP001377-PA	0.106	0	0	0	0	0.162	0.281	0.093	0.446
CLIPA10	SRPN11	1196066	1191012	7165.AGAP006954-PA	7165.AGAP001377-PA	0.106	0	0	0	0	0.162	0.281	0.093	0.446
CLIPA10	SRPN10	1196066	1194479	7165.AGAP006954-PA	7165.AGAP005246-PA	0.106	0	0	0	0	0.162	0.281	0.093	0.446
CLIPC3	SRPN15	1193629	1192592	7165.AGAP004318-PA	7165.AGAP003139-PA	0.106	0	0	0	0	0.162	0.281	0.093	0.446
SRPN15	CLIPD3	1192592	1191064	7165.AGAP003139-PA	7165.AGAP001433-PA	0.106	0	0	0	0	0.162	0.281	0.093	0.446
CLIPB5	SRPN11	1193476	1191012	7165.AGAP004148-PA	7165.AGAP001377-PA	0.106	0	0	0	0	0.162	0.281	0.093	0.446
SRPN6	CLIPE1	1198162	1197135	7165.AGAP009212-PA	7165.AGAP008091-PA	0.106	0	0	0	0	0.162	0.281	0.093	0.446
CLIPB4	SRPN11	1192695	1191012	7165.AGAP003250-PA	7165.AGAP001377-PA	0.106	0	0	0	0	0.162	0.281	0.093	0.446
SRPN10	CLIPB5	1194479	1193476	7165.AGAP005246-PA	7165.AGAP004148-PA	0.106	0	0	0	0	0.162	0.281	0.093	0.446
SRPN10	CLIPC3	1194479	1193629	7165.AGAP005246-PA	7165.AGAP004318-PA	0.106	0	0	0	0	0.162	0.281	0.093	0.446
CLIPB5	SRPN15	1193476	1192592	7165.AGAP004148-PA	7165.AGAP003139-PA	0.106	0	0	0	0	0.162	0.281	0.093	0.446
CASPS4	MNSOD1	1200757	1199421	7165.AGAP011951-PA	7165.AGAP010517-PA	0	0	0	0	0	0	0	0.444	0.444
CAT1	CASPS7	1194162	1190534	7165.AGAP004904-PA	7165.AGAP000830-PA	0	0	0	0	0	0	0	0.443	0.443
AGAP012289-PA	SPNE_ANOGA	1201082	1192319	7165.AGAP012289-PA	7165.AGAP002829-PA	0	0	0	0	0.109	0.101	0	0.361	0.443
CUSOD3	CASPS6	1199259	1194178	7165.AGAP010347-PB	7165.AGAP004920-PA	0	0	0	0	0	0	0	0.443	0.443
CASPS6	CAT1	1194178	1194162	7165.AGAP004920-PA	7165.AGAP004904-PA	0	0	0	0	0	0	0	0.443	0.443
CASPS4	CUSOD3	1200757	1199259	7165.AGAP011951-PA	7165.AGAP010347-PB	0	0	0	0	0	0	0	0.443	0.443
CUSOD3	CASPS7	1199259	1190534	7165.AGAP010347-PB	7165.AGAP000830-PA	0	0	0	0	0	0	0	0.443	0.443
MNSOD1	CASPS6	1199421	1194178	7165.AGAP010517-PA	7165.AGAP004920-PA	0	0	0	0	0	0	0	0.442	0.442
MNSOD1	CASPS7	1199421	1190534	7165.AGAP010517-PA	7165.AGAP000830-PA	0	0	0	0	0	0	0	0.442	0.442
TPX4	TPX3	1200648	1196610	7165.AGAP011824-PA	7165.AGAP007543-PA	0	0	0	0.737	0.109	0.298	0	0.572	0.442
1278906	CLIPB8	1199692	1192524	7165.AGAP010815-PA	7165.AGAP003057-PA	0	0	0	0	0	0.082	0.283	0.219	0.441
CASPL2	GPXH1	1194017	1193568	7165.AGAP004754-PA	7165.AGAP004247-PC	0	0	0	0	0	0	0	0.44	0.44
1278906	SRPN10	1199692	1194479	7165.AGAP010815-PA	7165.AGAP005246-PA	0	0	0	0	0	0	0.285	0.246	0.437
1278906	SRPN6	1199692	1198162	7165.AGAP010815-PA	7165.AGAP009212-PA	0	0	0	0	0	0	0.285	0.246	0.437
CLIPA9	TEP11	1199830	1199695	7165.AGAP010968-PA	7165.AGAP010818-PA	0	0	0	0	0	0.082	0.283	0.212	0.436
AGAP007873-PA	AGAP006939-PA	1196928	1196051	7165.AGAP007873-PA	7165.AGAP006939-PA	0	0	0	0	0.18	0.144	0.193	0.121	0.435
TEP13	CLIPB5	1197428	1193476	7165.AGAP008407-PA	7165.AGAP004148-PA	0	0	0	0	0	0.082	0.283	0.211	0.435
TPX5	TPX1	1196129	1190160	7165.AGAP007020-PA	7165.AGAP000396-PA	0	0	0	0.718	0.109	0.298	0	0.477	0.431
TEP13	CLIPB8	1197428	1192524	7165.AGAP008407-PA	7165.AGAP003057-PA	0	0	0	0	0	0.082	0.283	0.204	0.43
TEP10	CLIPB17	1199696	1191259	7165.AGAP010819-PA	7165.AGAP001648-PA	0	0	0	0	0	0.082	0.283	0.203	0.43
1278906	CLIPB5	1199692	1193476	7165.AGAP010815-PA	7165.AGAP004148-PA	0	0	0	0	0	0.082	0.283	0.202	0.429
CASPL2	AGAP003858-PA	1194017	1193236	7165.AGAP004754-PA	7165.AGAP003858-PA	0	0	0	0	0	0.057	0	0.419	0.428
AGAP007873-PA	CASPS6	1196928	1194178	7165.AGAP007873-PA	7165.AGAP004920-PA	0	0	0	0	0	0.057	0.128	0.361	0.428
AGAP007873-PA	CASPS7	1196928	1190534	7165.AGAP007873-PA	7165.AGAP000830-PA	0	0	0	0	0	0.057	0.128	0.361	0.428
IKK1	CASPS7	1198118	1190534	7165.AGAP009166-PA	7165.AGAP000830-PA	0	0	0	0	0	0.058	0.128	0.358	0.426
TPX3	TPX5	1196610	1196129	7165.AGAP007543-PA	7165.AGAP007020-PA	0	0	0	0.733	0.109	0.298	0	0.477	0.426
CASPS4	IKK1	1200757	1198118	7165.AGAP011951-PA	7165.AGAP009166-PA	0	0	0	0	0	0.058	0.128	0.358	0.426
IKK1	CASPS6	1198118	1194178	7165.AGAP009166-PA	7165.AGAP004920-PA	0	0	0	0	0	0.058	0.128	0.358	0.426
LYSC2	CAT1	1196438	1194162	7165.AGAP007343-PA	7165.AGAP004904-PA	0	0	0	0	0	0	0	0.426	0.426
TPX4	TPX1	1200648	1190160	7165.AGAP011824-PA	7165.AGAP000396-PA	0	0	0	0.737	0.109	0.298	0	0.477	0.425
TOLL7	IKK1	1201119	1198118	7165.AGAP012326-PA	7165.AGAP009166-PA	0	0	0	0	0	0.054	0.128	0.359	0.425
AGAP007873-PA	CASPL2	1196928	1194017	7165.AGAP007873-PA	7165.AGAP004754-PA	0	0	0	0	0	0.057	0.128	0.357	0.425
AGAP012385-PA	IKK1	1201177	1198118	7165.AGAP012385-PA	7165.AGAP009166-PA	0	0	0	0	0	0.054	0.128	0.359	0.425
TOLL10	IKK1	1200048	1198118	7165.AGAP011187-PA	7165.AGAP009166-PA	0	0	0	0	0	0.054	0.128	0.359	0.425
AGAP012289-PA	AGAP003663-PA	1201082	1193061	7165.AGAP012289-PA	7165.AGAP003663-PA	0	0	0	0	0.078	0.101	0	0.362	0.424
AGAP012289-PA	AGAP005351-PA	1201082	1194580	7165.AGAP012289-PA	7165.AGAP005351-PA	0	0	0	0	0.078	0.101	0	0.362	0.424
AGAP012289-PA	AGAP004912-PB	1201082	1194170	7165.AGAP012289-PA	7165.AGAP004912-PB	0	0	0	0	0.078	0.101	0	0.362	0.424
AGAP012289-PA	AGAP012045-PA	1201082	1200844	7165.AGAP012289-PA	7165.AGAP012045-PA	0	0	0	0	0.078	0.101	0	0.362	0.424
AGAP012289-PA	AGAP005652-PA	1201082	1194863	7165.AGAP012289-PA	7165.AGAP005652-PA	0	0	0	0	0.078	0.101	0	0.362	0.424
REL1	SPNE_ANOGA	1198446	1192319	7165.AGAP009515-PA	7165.AGAP002829-PA	0	0	0	0	0	0.069	0.285	0.203	0.423
CASPS6	AGAP003858-PA	1194178	1193236	7165.AGAP004920-PA	7165.AGAP003858-PA	0	0	0	0	0	0.067	0	0.407	0.423
AGAP003858-PA	CASPS7	1193236	1190534	7165.AGAP003858-PA	7165.AGAP000830-PA	0	0	0	0	0	0.067	0	0.407	0.423
CACT	IAP1	1196993	1196392	7165.AGAP007938-PA	7165.AGAP007294-PA	0	0	0	0	0.053	0.067	0.129	0.337	0.421
MYD	AGAP002651-PA	1194485	1192164	7165.AGAP005252-PA	7165.AGAP002651-PA	0	0	0	0	0	0.406	0	0.062	0.419
AGAP002836-PB	SPNE_ANOGA	1192324	1192319	7165.AGAP002836-PB	7165.AGAP002829-PA	0	0	0	0	0.103	0.071	0	0.357	0.417
TPX2	TPX5	1199916	1196129	7165.AGAP011054-PA	7165.AGAP007020-PA	0	0	0	0.764	0.109	0.298	0	0.477	0.417
TEP15	SCRBQ3	1197393	1197217	7165.AGAP008364-PA	7165.AGAP008179-PA	0	0	0	0	0.042	0	0.415	0	0.415
TEP15	SCRB17	1197393	1192807	7165.AGAP008364-PA	7165.AGAP003373-PA	0	0	0	0	0.042	0	0.415	0	0.415
CACT	CASPL2	1196993	1194017	7165.AGAP007938-PA	7165.AGAP004754-PA	0	0	0	0	0.042	0.185	0.128	0.241	0.414
REL2	SPNE_ANOGA	1195869	1192319	7165.AGAP006747-PA	7165.AGAP002829-PA	0	0	0	0	0.042	0.057	0.285	0.201	0.414
1278906	CLIPB4	1199692	1192695	7165.AGAP010815-PA	7165.AGAP003250-PA	0	0	0	0	0	0.082	0.283	0.177	0.411
TPX4	TPX2	1200648	1199916	7165.AGAP011824-PA	7165.AGAP011054-PA	0	0	0	0.789	0.109	0.298	0	0.481	0.411
REL2	CLIPB8	1195869	1192524	7165.AGAP006747-PA	7165.AGAP003057-PA	0	0	0	0	0	0.06	0.063	0.382	0.408
1278906	AGAP007031-PA	1199692	1196140	7165.AGAP010815-PA	7165.AGAP007031-PA	0	0	0	0	0	0	0.285	0.204	0.406
AGAP011197-PA	1278906	1200058	1199692	7165.AGAP011197-PA	7165.AGAP010815-PA	0	0	0	0	0	0	0.285	0.203	0.405
AGAP012289-PA	MNSOD1	1201082	1199421	7165.AGAP012289-PA	7165.AGAP010517-PA	0.089	0	0	0	0.099	0	0	0.334	0.405
TPX5	CUSOD2	1196129	1194467	7165.AGAP007020-PA	7165.AGAP005234-PA	0	0	0	0	0.133	0.228	0	0.18	0.403
AGAP006939-PA	AGAP002836-PB	1196051	1192324	7165.AGAP006939-PA	7165.AGAP002836-PB	0	0	0	0	0.043	0.1	0	0.36	0.4
1278906	REL1	1199692	1198446	7165.AGAP010815-PA	7165.AGAP009515-PA	0	0	0	0	0	0.068	0	0.383	0.4
